# Supplementary material for: Connecting DCX, COMT and FMR1 in social behavior and cognitive impairment
Source: Behav Brain Funct. 2022 May 19;18:7. doi: 10.1186/s12993-022-00191-7 (PMC9121553; doi:10.1186/s12993-022-00191-7)
Supplement: Supplementary file 1 — Additional file 1: Workbook S1. DCX, COMT, and FMR1 hippocampal gene correlates. [file 12993_2022_191_MOESM1_ESM.xlsx]

## Sheet: Sheet1
Workbook 1. DCX positive gene correlates
id	name	gene-id	gene-symbol	gene-name	entrez-id	chromosome	start-position	end-position	r
1088254	ENSG00000077279	1629	DCX	doublecortin	1641	X	n/a	n/a	1
1095237	ENSG00000143061	3301	IGSF3	immunoglobulin superfamily, member 3	3321	1	n/a	n/a	0.98
1091112	ENSG00000113657	1797	DPYSL3	dihydropyrimidinase-like 3	1809	5	n/a	n/a	0.977
1089087	ENSG00000100154	23086	TTC28	tetratricopeptide repeat domain 28	23331	22	n/a	n/a	0.959
1095340	ENSG00000143494	55608	VASH2	vasohibin 2	79805	1	n/a	n/a	0.958
1094485	ENSG00000137942	34163	FNBP1L	formin binding protein 1-like	54874	1	n/a	n/a	0.957
1091694	ENSG00000118263	8542	KLF7	Kruppel-like factor 7 (ubiquitous)	8609	2	n/a	n/a	0.956
1088083	ENSG00000072840	2106	EVC	Ellis van Creveld syndrome	2121	4	n/a	n/a	0.952
1088692	ENSG00000089094	58876	KDM2B	lysine (K)-specific demethylase 2B	84678	12	n/a	n/a	0.948
1087835	ENSG00000066135	9538	KDM4A	lysine (K)-specific demethylase 4A	9682	1	n/a	n/a	0.946
1094919	ENSG00000140557	8077	ST8SIA2	ST8 alpha-N-acetyl-neuraminide alpha-2,8-sialyltransferase 2	8128	15	n/a	n/a	0.945
1103830	ENSG00000196150	37314	ZNF250	zinc finger protein 250	58500	8	n/a	n/a	0.943
1088082	ENSG00000072832	1391	CRMP1	collapsin response mediator protein 1	1400	4	n/a	n/a	0.939
1101114	ENSG00000176887	6624	SOX11	SRY (sex determining region Y)-box 11	6664	2	n/a	n/a	0.937
1104143	ENSG00000197024	36814	ZNF398	zinc finger protein 398	57541	7	n/a	n/a	0.937
1095538	ENSG00000144730	34045	IL17RD	interleukin 17 receptor D	54756	3	n/a	n/a	0.936
1108458	ENSG00000235471	0	AL033532.1	Uncharacterized protein	0	1	n/a	n/a	0.935
1091969	ENSG00000120616	56115	EPC1	enhancer of polycomb homolog 1 (Drosophila)	80314	10	n/a	n/a	0.935
1092487	ENSG00000124766	6619	SOX4	SRY (sex determining region Y)-box 4	6659	6	n/a	n/a	0.933
279809089	ENSG00000227253	0	RP11-166N17.1	RP11-166N17.1	0	10	n/a	n/a	0.931
279908224	ENSG00000236200	0	RP11-184I16.2	RP11-184I16.2	0	1	n/a	n/a	0.93
1105859	ENSG00000213420	85812	GPC2	glypican 2	221914	7	n/a	n/a	0.93
1094589	ENSG00000138439	80931	FAM117B	family with sequence similarity 117, member B	150864	2	n/a	n/a	0.923
1092380	ENSG00000124194	54837	GDAP1L1	ganglioside-induced differentiation-associated protein 1-like 1	78997	20	n/a	n/a	0.923
1099070	ENSG00000167528	78830	ZNF641	zinc finger protein 641	121274	12	n/a	n/a	0.922
1093903	ENSG00000134986	9181	C5orf13	chromosome 5 open reading frame 13	9315	5	n/a	n/a	0.921
1102783	ENSG00000185219	110735	ZNF445	zinc finger protein 445	353274	3	n/a	n/a	0.921
1091749	ENSG00000118816	10825	CCNI	cyclin I	10983	4	n/a	n/a	0.919
1095696	ENSG00000145908	60125	ZNF300	zinc finger protein 300	91975	5	n/a	n/a	0.918
1103864	ENSG00000196230	83710	TUBB	tubulin, beta class I	203068	6	n/a	n/a	0.918
1097423	ENSG00000160336	0	ZNF761	zinc finger protein 761	0	19	n/a	n/a	0.917
1100570	ENSG00000173914	58001	RBM4B	RNA binding motif protein 4B	83759	11	n/a	n/a	0.916
1102471	ENSG00000183908	85535	LRRC55	leucine rich repeat containing 55	219527	11	n/a	n/a	0.915
279912953	ENSG00000236654	0	AC079780.3	AC079780.3	0	7	n/a	n/a	0.914
279967014	ENSG00000242540	0	AC010729.1	AC010729.1	0	2	n/a	n/a	0.914
1093854	ENSG00000134698	82978	EIF2C4	eukaryotic translation initiation factor 2C, 4	192670	1	n/a	n/a	0.913
1098589	ENSG00000165617	30820	DACT1	dapper, antagonist of beta-catenin, homolog 1 (Xenopus laevis)	51339	14	n/a	n/a	0.912
1097091	ENSG00000157851	36175	DPYSL5	dihydropyrimidinase-like 5	56896	2	n/a	n/a	0.912
1105039	ENSG00000204178	34508	TMEM57	transmembrane protein 57	55219	1	n/a	n/a	0.912
279997246	ENSG00000248078	0	AC015959.1	AC015959.1	0	18	n/a	n/a	0.912
1094372	ENSG00000137338	58748	PGBD1	piggyBac transposable element derived 1	84547	6	n/a	n/a	0.911
1097575	ENSG00000161647	4330	MPP3	membrane protein, palmitoylated 3 (MAGUK p55 subfamily member 3)	4356	17	n/a	n/a	0.911
1103056	ENSG00000186300	80697	ZNF555	zinc finger protein 555	148254	19	n/a	n/a	0.911
1102586	ENSG00000184402	25788	SS18L1	synovial sarcoma translocation gene on chromosome 18-like 1	26039	20	n/a	n/a	0.911
279991298	ENSG00000245865	0	AC134943.1	AC134943.1	0	3	n/a	n/a	0.911
1104175	ENSG00000197122	6674	SRC	v-src sarcoma (Schmidt-Ruppin A-2) viral oncogene homolog (avian)	6714	20	n/a	n/a	0.91
1103743	ENSG00000189159	30637	HN1	hematological and neurological expressed 1	51155	17	n/a	n/a	0.91
1097682	ENSG00000162415	36916	ZSWIM5	zinc finger, SWIM-type containing 5	57643	1	n/a	n/a	0.909
1092850	ENSG00000127589	0	TUBBP1	tubulin, beta pseudogene 1	0	8	n/a	n/a	0.909
1095238	ENSG00000143067	59985	ZNF697	zinc finger protein 697	90874	1	n/a	n/a	0.909
1087923	ENSG00000068745	30928	IP6K2	inositol hexakisphosphate kinase 2	51447	3	n/a	n/a	0.909
1101021	ENSG00000176371	34282	ZSCAN2	zinc finger and SCAN domain containing 2	54993	15	n/a	n/a	0.908
1086873	ENSG00000001167	4769	NFYA	nuclear transcription factor Y, alpha	4800	6	n/a	n/a	0.908
1104110	ENSG00000196935	36795	SRGAP1	SLIT-ROBO Rho GTPase activating protein 1	57522	12	n/a	n/a	0.907
1109115	ENSG00000243943	58651	ZNF512	zinc finger protein 512	84450	2	n/a	n/a	0.907
1089623	ENSG00000102984	34854	ZNF821	zinc finger protein 821	55565	16	n/a	n/a	0.907
1098995	ENSG00000167178	36884	ISLR2	immunoglobulin superfamily containing leucine-rich repeat 2	57611	15	n/a	n/a	0.906
1088344	ENSG00000079462	5018	PAFAH1B3	platelet-activating factor acetylhydrolase 1b, catalytic subunit 3 (29kDa)	5050	19	n/a	n/a	0.906
1099837	ENSG00000170633	55997	RNF34	ring finger protein 34	80196	12	n/a	n/a	0.906
279898164	ENSG00000235207	0	RP11-310H4.4	RP11-310H4.4	0	7	n/a	n/a	0.906
1093439	ENSG00000132016	55012	C19orf57	chromosome 19 open reading frame 57	79173	19	n/a	n/a	0.904
279994002	ENSG00000246859	157121211	CTC-426B10.1	CTC-426B10.1	100505678	5	n/a	n/a	0.903
1103519	ENSG00000188295	55665	ZNF669	zinc finger protein 669	79862	1	n/a	n/a	0.901
279850307	ENSG00000231025	0	RP11-175O19.4	RP11-175O19.4	0	10	n/a	n/a	0.901
1103467	ENSG00000188070	0	C11orf95	chromosome 11 open reading frame 95	0	11	n/a	n/a	0.901
1099078	ENSG00000167552	7800	TUBA1A	tubulin, alpha 1a	7846	12	n/a	n/a	0.898
279864150	ENSG00000232229	165806	RP11-248C1.2	RP11-248C1.2	643529	10	n/a	n/a	0.898
1106336	ENSG00000215397	59652	SCRT2	scratch homolog 2, zinc finger protein (Drosophila)	85508	20	n/a	n/a	0.897
1091453	ENSG00000116251	6114	RPL22	ribosomal protein L22	6146	1	n/a	n/a	0.897
1097892	ENSG00000163171	10455	CDC42EP3	CDC42 effector protein (Rho GTPase binding) 3	10602	2	n/a	n/a	0.897
1094373	ENSG00000137343	55771	ATAT1	alpha tubulin acetyltransferase 1	79969	6	n/a	n/a	0.897
1096880	ENSG00000156050	80441	FAM161B	family with sequence similarity 161, member B	145483	14	n/a	n/a	0.896
1097404	ENSG00000160233	57249	LRRC3	leucine rich repeat containing 3	81543	21	n/a	n/a	0.896
1095902	ENSG00000147457	60098	CHMP7	charged multivesicular body protein 7	91782	8	n/a	n/a	0.896
1103335	ENSG00000187607	36609	ZNF286A	zinc finger protein 286A	57335	17	n/a	n/a	0.895
1099435	ENSG00000168916	36780	ZNF608	zinc finger protein 608	57507	5	n/a	n/a	0.895
1088506	ENSG00000084628	55373	NKAIN1	Na+/K+ transporting ATPase interacting 1	79570	1	n/a	n/a	0.895
1095381	ENSG00000143702	9715	CEP170	centrosomal protein 170kDa	9859	1	n/a	n/a	0.895
1089121	ENSG00000100271	25558	TTLL1	tubulin tyrosine ligase-like family, member 1	25809	22	n/a	n/a	0.895
1090182	ENSG00000106346	58343	USP42	ubiquitin specific peptidase 42	84132	7	n/a	n/a	0.894
1100983	ENSG00000176165	2274	FOXG1	forkhead box G1	2290	14	n/a	n/a	0.894
1089606	ENSG00000102900	9544	NUP93	nucleoporin 93kDa	9688	16	n/a	n/a	0.894
1093934	ENSG00000135148	10748	TRAFD1	TRAF-type zinc finger domain containing 1	10906	12	n/a	n/a	0.893
1102477	ENSG00000183943	5581	PRKX	protein kinase, X-linked	5613	X	n/a	n/a	0.893
1103253	ENSG00000187134	1633	AKR1C1	aldo-keto reductase family 1, member C1 (dihydrodiol dehydrogenase 1; 20-alpha (3-alpha)-hydroxysteroid dehydrogenase)	1645	10	n/a	n/a	0.892
1102803	ENSG00000185275	0	CD24P4	CD24 molecule pseudogene 4	0	Y	n/a	n/a	0.892
1098762	ENSG00000166261	7709	ZNF202	zinc finger protein 202	7753	11	n/a	n/a	0.892
280115044	ENSG00000258405	0	ZNF578	zinc finger protein 578	0	19	n/a	n/a	0.892
1099414	ENSG00000168826	81685	ZBTB49	zinc finger and BTB domain containing 49	166793	4	n/a	n/a	0.892
1091124	ENSG00000113758	1615	DBN1	drebrin 1	1627	5	n/a	n/a	0.891
1100179	ENSG00000172059	8401	KLF11	Kruppel-like factor 11	8462	2	n/a	n/a	0.891
1090634	ENSG00000110066	30593	SUV420H1	suppressor of variegation 4-20 homolog 1 (Drosophila)	51111	11	n/a	n/a	0.891
1088182	ENSG00000075413	4115	MARK3	MAP/microtubule affinity-regulating kinase 3	4140	14	n/a	n/a	0.89
1099394	ENSG00000168758	34199	SEMA4C	sema domain, immunoglobulin domain (Ig), transmembrane domain (TM) and short cytoplasmic domain, (semaphorin) 4C	54910	2	n/a	n/a	0.89
1094995	ENSG00000141127	5604	PRPSAP2	phosphoribosyl pyrophosphate synthetase-associated protein 2	5636	17	n/a	n/a	0.89
1100125	ENSG00000171843	4275	MLLT3	myeloid/lymphoid or mixed-lineage leukemia (trithorax homolog, Drosophila); translocated to, 3	4300	9	n/a	n/a	0.889
1099274	ENSG00000168256	28247	NKIRAS2	NFKB inhibitor interacting Ras-like 2	28511	17	n/a	n/a	0.889
279939870	ENSG00000239415	0	AP001469.9	AP001469.9	0	21	n/a	n/a	0.889
1103535	ENSG00000188368	94256	PRR19	proline rich 19	284338	19	n/a	n/a	0.888
1095733	ENSG00000146112	82204	PPP1R18	protein phosphatase 1, regulatory subunit 18	170954	6	n/a	n/a	0.888
1087422	ENSG00000038427	1451	VCAN	versican	1462	5	n/a	n/a	0.888
1097683	ENSG00000162419	10544	GMEB1	glucocorticoid modulatory element binding protein 1	10691	1	n/a	n/a	0.887
1099889	ENSG00000170899	2924	GSTA4	glutathione S-transferase alpha 4	2941	6	n/a	n/a	0.886
279760546	ENSG00000222611	0	AL355388.1	AL355388.1	0	1	n/a	n/a	0.885
1095239	ENSG00000143079	35204	CTTNBP2NL	CTTNBP2 N-terminal like	55917	1	n/a	n/a	0.885
279719558	ENSG00000213148	0	AC073465.1	AC073465.1	0	2	n/a	n/a	0.885
1100790	ENSG00000175130	41626	MARCKSL1	MARCKS-like 1	65108	1	n/a	n/a	0.884
280002940	ENSG00000248540	94062	AC010931.2	AC010931.2	283731	15	n/a	n/a	0.884
1101685	ENSG00000180098	34241	TRNAU1AP	tRNA selenocysteine 1 associated protein 1	54952	1	n/a	n/a	0.884
1089325	ENSG00000101126	23149	ADNP	activity-dependent neuroprotector homeobox	23394	20	n/a	n/a	0.883
280013648	ENSG00000249459	169810	AC026271.6	AC026271.6	729288	17	n/a	n/a	0.883
1099881	ENSG00000170873	9644	MTSS1	metastasis suppressor 1	9788	8	n/a	n/a	0.883
1102793	ENSG00000185252	7582	ZNF74	zinc finger protein 74	7625	22	n/a	n/a	0.883
1097509	ENSG00000160961	58650	ZNF333	zinc finger protein 333	84449	19	n/a	n/a	0.883
1088722	ENSG00000089639	30772	GMIP	GEM interacting protein	51291	19	n/a	n/a	0.882
1100781	ENSG00000175087	80785	PDIK1L	PDLIM1 interacting kinase 1 like	149420	1	n/a	n/a	0.882
1094830	ENSG00000139990	8739	DCAF5	DDB1 and CUL4 associated factor 5	8816	14	n/a	n/a	0.881
1094341	ENSG00000137185	7702	ZNF193	zinc finger protein 193	7746	6	n/a	n/a	0.881
1104548	ENSG00000198221	158874	C6orf124	chromosome 6 open reading frame 124	653483	6	n/a	n/a	0.881
1090817	ENSG00000111653	30629	ING4	inhibitor of growth family, member 4	51147	12	n/a	n/a	0.881
1094145	ENSG00000136161	1094	RCBTB2	regulator of chromosome condensation (RCC1) and BTB (POZ) domain containing protein 2	1102	13	n/a	n/a	0.88
1092660	ENSG00000125898	57784	FAM110A	family with sequence similarity 110, member A	83541	20	n/a	n/a	0.88
1104638	ENSG00000198553	93991	KCNRG	potassium channel regulator	283518	13	n/a	n/a	0.879
1098136	ENSG00000163939	34482	PBRM1	polybromo 1	55193	3	n/a	n/a	0.879
279978671	ENSG00000243743	0	RP1-34B21.6	RP1-34B21.6	0	6	n/a	n/a	0.878
1087140	ENSG00000011007	6884	TCEB3	transcription elongation factor B (SIII), polypeptide 3 (110kDa, elongin A)	6924	1	n/a	n/a	0.878
1094365	ENSG00000137285	110335	TUBB2B	tubulin, beta 2B class IIb	347733	6	n/a	n/a	0.878
1102349	ENSG00000183496	58416	MEX3B	mex-3 homolog B (C. elegans)	84206	15	n/a	n/a	0.877
1101538	ENSG00000179151	55954	EDC3	enhancer of mRNA decapping 3 homolog (S. cerevisiae)	80153	15	n/a	n/a	0.877
280075036	ENSG00000254726	0	MEX3A	mex-3 homolog A (C. elegans)	0	1	n/a	n/a	0.877
1102876	ENSG00000185630	5055	PBX1	pre-B-cell leukemia homeobox 1	5087	1	n/a	n/a	0.877
1107319	ENSG00000228006	0	AC004017.1	AC004017.1	0	19	n/a	n/a	0.876
280072356	ENSG00000254553	0	RP1-27O5.3	RP1-27O5.3	0	1	n/a	n/a	0.876
1091430	ENSG00000116128	604	BCL9	B-cell CLL/lymphoma 9	607	1	n/a	n/a	0.876
1106543	ENSG00000221926	10479	TRIM16	tripartite motif containing 16	10626	17	n/a	n/a	0.876
1090733	ENSG00000110987	602	BCL7A	B-cell CLL/lymphoma 7A	605	12	n/a	n/a	0.876
1089653	ENSG00000103160	57935	HSDL1	hydroxysteroid dehydrogenase like 1	83693	16	n/a	n/a	0.875
1104159	ENSG00000197062	0	RP5-874C20.3	RP5-874C20.3	0	6	n/a	n/a	0.875
279808690	ENSG00000227230	0	RP11-261C10.5	RP11-261C10.5	0	1	n/a	n/a	0.874
1101309	ENSG00000177868	119531	CCDC23	coiled-coil domain containing 23	374969	1	n/a	n/a	0.874
279781233	ENSG00000224861	0	YBX1P1	Y box binding protein 1 pseudogene 1	0	14	n/a	n/a	0.873
1092009	ENSG00000120868	314	APAF1	apoptotic peptidase activating factor 1	317	12	n/a	n/a	0.873
1095914	ENSG00000147535	58714	PPAPDC1B	phosphatidic acid phosphatase type 2 domain containing 1B	84513	8	n/a	n/a	0.873
1100546	ENSG00000173801	3703	JUP	junction plakoglobin	3728	17	n/a	n/a	0.872
1101379	ENSG00000178229	79080	ZNF543	zinc finger protein 543	125919	19	n/a	n/a	0.872
1095367	ENSG00000143614	36732	GATAD2B	GATA zinc finger domain containing 2B	57459	1	n/a	n/a	0.871
1097361	ENSG00000160062	151134	ZBTB8A	zinc finger and BTB domain containing 8A	653121	1	n/a	n/a	0.871
280124391	ENSG00000258947	10234	RP11-566K11.2	Melanocyte-stimulating hormone receptor	10381	16	n/a	n/a	0.871
1095339	ENSG00000143493	25645	INTS7	integrator complex subunit 7	25896	1	n/a	n/a	0.871
1088134	ENSG00000074319	7208	TSG101	tumor susceptibility gene 101	7251	11	n/a	n/a	0.871
280113675	ENSG00000258297	0	RP11-658F2.8	RP11-658F2.8	0	11	n/a	n/a	0.871
1095952	ENSG00000147862	4755	NFIB	nuclear factor I/B	4781	9	n/a	n/a	0.871
1096547	ENSG00000153048	23343	CARHSP1	calcium regulated heat stable protein 1, 24kDa	23589	16	n/a	n/a	0.87
1099729	ENSG00000170222	36264	C17orf48	chromosome 17 open reading frame 48	56985	17	n/a	n/a	0.87
1093413	ENSG00000131845	36617	ZNF304	zinc finger protein 304	57343	19	n/a	n/a	0.87
1104545	ENSG00000198211	10234	TUBB3	tubulin, beta 3 class III	10381	16	n/a	n/a	0.87
1095030	ENSG00000141424	25549	SLC39A6	solute carrier family 39 (zinc transporter), member 6	25800	18	n/a	n/a	0.869
1107800	ENSG00000231167	0	YBX1P2	Y box binding protein 1 pseudogene 2	0	7	n/a	n/a	0.869
1096824	ENSG00000155592	109980	ZKSCAN2	zinc finger with KRAB and SCAN domains 2	342357	16	n/a	n/a	0.869
1102642	ENSG00000184675	79798	FAM123B	family with sequence similarity 123B	139285	X	n/a	n/a	0.868
279958369	ENSG00000241600	0	ZNF578	ZNF578	0	19	n/a	n/a	0.868
1090806	ENSG00000111596	4817	CNOT2	CCR4-NOT transcription complex, subunit 2	4848	12	n/a	n/a	0.867
280018251	ENSG00000249835	0	VCAN-AS1	VCAN antisense RNA 1 (non-protein coding)	0	5	n/a	n/a	0.867
1105939	ENSG00000213923	1443	CSNK1E	casein kinase 1, epsilon	1454	22	n/a	n/a	0.867
279994149	ENSG00000246892	0	AL034548.1	AL034548.1	0	20	n/a	n/a	0.867
1103528	ENSG00000188322	122887	SBK1	SH3-binding domain kinase 1	388228	16	n/a	n/a	0.867
279616769	ENSG00000197083	0	ZNF300P1	zinc finger protein 300 pseudogene 1	0	5	n/a	n/a	0.867
279908424	ENSG00000236213	0	AC006369.2	AC006369.2	0	2	n/a	n/a	0.866
1101634	ENSG00000179837	29625	RBM15B	RNA binding motif protein 15B	29890	3	n/a	n/a	0.866
279760238	ENSG00000222521	0	AC026956.1	AC026956.1	0	15	n/a	n/a	0.866
1088894	ENSG00000095059	1713	DHPS	deoxyhypusine synthase	1725	19	n/a	n/a	0.865
1092215	ENSG00000122778	36943	KIAA1549	KIAA1549	57670	7	n/a	n/a	0.865
1089924	ENSG00000105136	55547	ZNF419	zinc finger protein 419	79744	19	n/a	n/a	0.865
1087313	ENSG00000025293	30711	PHF20	PHD finger protein 20	51230	20	n/a	n/a	0.864
1089729	ENSG00000103653	1434	CSK	c-src tyrosine kinase	1445	15	n/a	n/a	0.864
1091570	ENSG00000117139	10607	KDM5B	lysine (K)-specific demethylase 5B	10765	1	n/a	n/a	0.864
1090726	ENSG00000110925	57268	CSRNP2	cysteine-serine-rich nuclear protein 2	81566	12	n/a	n/a	0.864
1088125	ENSG00000074054	23087	CLASP1	cytoplasmic linker associated protein 1	23332	2	n/a	n/a	0.863
1087769	ENSG00000064692	9483	SNCAIP	synuclein, alpha interacting protein	9627	5	n/a	n/a	0.863
1104484	ENSG00000198040	7594	ZNF84	zinc finger protein 84	7637	12	n/a	n/a	0.863
1102394	ENSG00000183655	41011	KLHL25	kelch-like 25 (Drosophila)	64410	15	n/a	n/a	0.863
1089398	ENSG00000101367	22675	MAPRE1	microtubule-associated protein, RP/EB family, member 1	22919	20	n/a	n/a	0.862
1106415	ENSG00000215897	182134	ZBTB8B	zinc finger and BTB domain containing 8B	728116	1	n/a	n/a	0.862
1105222	ENSG00000204624	36813	PTCHD2	patched domain containing 2	57540	1	n/a	n/a	0.862
1100470	ENSG00000173404	3617	INSM1	insulinoma-associated 1	3642	20	n/a	n/a	0.862
1093790	ENSG00000134313	36771	KIDINS220	kinase D-interacting substrate, 220kDa	57498	2	n/a	n/a	0.861
1089392	ENSG00000101349	36421	PAK7	p21 protein (Cdc42/Rac)-activated kinase 7	57144	20	n/a	n/a	0.861
1092630	ENSG00000125821	60205	DTD1	D-tyrosyl-tRNA deacylase 1 homolog (S. cerevisiae)	92675	20	n/a	n/a	0.861
1089144	ENSG00000100320	23297	RBFOX2	RNA binding protein, fox-1 homolog (C. elegans) 2	23543	22	n/a	n/a	0.861
1089998	ENSG00000105443	9138	CYTH2	cytohesin 2	9266	19	n/a	n/a	0.861
1089547	ENSG00000102349	11118	KLF8	Kruppel-like factor 8	11279	X	n/a	n/a	0.86
1100711	ENSG00000174721	80303	FGFBP3	fibroblast growth factor binding protein 3	143282	10	n/a	n/a	0.859
1096041	ENSG00000148606	10969	POLR3A	polymerase (RNA) III (DNA directed) polypeptide A, 155kDa	11128	10	n/a	n/a	0.859
1096470	ENSG00000152443	94250	ZNF776	zinc finger protein 776	284309	19	n/a	n/a	0.859
1088026	ENSG00000071246	22602	VASH1	vasohibin 1	22846	14	n/a	n/a	0.858
1092108	ENSG00000121864	30675	ZNF639	zinc finger protein 639	51193	3	n/a	n/a	0.858
1094651	ENSG00000138764	896	CCNG2	cyclin G2	901	4	n/a	n/a	0.858
1091285	ENSG00000115241	5464	PPM1G	protein phosphatase, Mg2+/Mn2+ dependent, 1G	5496	2	n/a	n/a	0.858
1095865	ENSG00000147180	7509	ZNF711	zinc finger protein 711	7552	X	n/a	n/a	0.858
1096103	ENSG00000149187	10511	CELF1	CUGBP, Elav-like family member 1	10658	11	n/a	n/a	0.858
1101869	ENSG00000181191	40852	PJA1	praja ring finger 1	64219	X	n/a	n/a	0.857
1097034	ENSG00000157349	11108	DDX19B	DEAD (Asp-Glu-Ala-As) box polypeptide 19B	11269	16	n/a	n/a	0.857
1105897	ENSG00000213722	23318	DDAH2	dimethylarginine dimethylaminohydrolase 2	23564	6	n/a	n/a	0.857
1101326	ENSG00000177981	79876	ASB8	ankyrin repeat and SOCS box containing 8	140461	12	n/a	n/a	0.857
280081040	ENSG00000255104	0	AC005324.8-001	AC005324.8-001	0	17	n/a	n/a	0.857
1100529	ENSG00000173681	90363	CXorf23	chromosome X open reading frame 23	256643	X	n/a	n/a	0.857
1093889	ENSG00000134897	34130	BIVM	basic, immunoglobulin-like variable motif containing	54841	13	n/a	n/a	0.857
1102704	ENSG00000184939	80500	ZFP90	zinc finger protein 90 homolog (mouse)	146198	16	n/a	n/a	0.857
1089330	ENSG00000101146	8415	RAE1	RAE1 RNA export 1 homolog (S. pombe)	8480	20	n/a	n/a	0.856
279862629	ENSG00000232085	0	RP11-261C10.4	RP11-261C10.4	0	1	n/a	n/a	0.856
1095471	ENSG00000144233	57849	AMMECR1L	AMME chromosomal region gene 1-like	83607	2	n/a	n/a	0.855
1094607	ENSG00000138606	59932	SHF	Src homology 2 domain containing F	90525	15	n/a	n/a	0.855
1094313	ENSG00000137054	41023	POLR1E	polymerase (RNA) I polypeptide E, 53kDa	64425	9	n/a	n/a	0.855
1103958	ENSG00000196470	6441	SIAH1	seven in absentia homolog 1 (Drosophila)	6477	16	n/a	n/a	0.855
280065475	ENSG00000254061	0	RP11-359B20.1	RP11-359B20.1	0	8	n/a	n/a	0.855
1086914	ENSG00000004487	22783	KDM1A	lysine (K)-specific demethylase 1A	23028	1	n/a	n/a	0.855
1093645	ENSG00000133216	2033	EPHB2	EPH receptor B2	2048	1	n/a	n/a	0.855
1088258	ENSG00000077380	1769	DYNC1I2	dynein, cytoplasmic 1, intermediate chain 2	1781	2	n/a	n/a	0.855
1096438	ENSG00000152217	25789	SETBP1	SET binding protein 1	26040	18	n/a	n/a	0.854
1086928	ENSG00000004866	7936	ST7	suppression of tumorigenicity 7	7982	7	n/a	n/a	0.854
1105174	ENSG00000204519	59871	ZNF551	zinc finger protein 551	90233	19	n/a	n/a	0.853
280126794	ENSG00000259081	0	RP11-488C13.6	RP11-488C13.6	0	14	n/a	n/a	0.853
1096302	ENSG00000151208	9106	DLG5	discs, large homolog 5 (Drosophila)	9231	10	n/a	n/a	0.853
1095327	ENSG00000143442	22881	POGZ	pogo transposable element with ZNF domain	23126	1	n/a	n/a	0.853
1091184	ENSG00000114423	864	CBLB	Cas-Br-M (murine) ecotropic retroviral transforming sequence b	868	3	n/a	n/a	0.852
1099671	ENSG00000169925	7971	BRD3	bromodomain containing 3	8019	9	n/a	n/a	0.852
1104017	ENSG00000196646	7651	ZNF136	zinc finger protein 136	7695	19	n/a	n/a	0.852
1088484	ENSG00000083828	34096	ZNF586	zinc finger protein 586	54807	19	n/a	n/a	0.852
1094270	ENSG00000136866	7496	ZFP37	zinc finger protein 37 homolog (mouse)	7539	9	n/a	n/a	0.852
280038109	ENSG00000251390	0	RP11-276A18.2	RP11-276A18.2	0	20	n/a	n/a	0.851
1088542	ENSG00000085721	33989	RRN3	RRN3 RNA polymerase I transcription factor homolog (S. cerevisiae)	54700	16	n/a	n/a	0.851
1092068	ENSG00000121406	90317	ZNF549	zinc finger protein 549	256051	19	n/a	n/a	0.851
1093794	ENSG00000134323	4587	MYCN	v-myc myelocytomatosis viral related oncogene, neuroblastoma derived (avian)	4613	2	n/a	n/a	0.851
1097135	ENSG00000158164	10855	TMSB15A	thymosin beta 15a	11013	X	n/a	n/a	0.851
1094897	ENSG00000140471	34469	LINS	lines homolog (Drosophila)	55180	15	n/a	n/a	0.85
1086988	ENSG00000006114	11115	SYNRG	synergin, gamma	11276	17	n/a	n/a	0.85
1103899	ENSG00000196345	35175	ZNF167	zinc finger protein 167	55888	3	n/a	n/a	0.85
1096394	ENSG00000151846	5010	PABPC3	poly(A) binding protein, cytoplasmic 3	5042	13	n/a	n/a	0.849
1089335	ENSG00000101161	23899	PRPF6	PRP6 pre-mRNA processing factor 6 homolog (S. cerevisiae)	24148	20	n/a	n/a	0.849
1090324	ENSG00000107643	5567	MAPK8	mitogen-activated protein kinase 8	5599	10	n/a	n/a	0.849
279914815	ENSG00000236810	157122885	RP5-886K2.3	RP5-886K2.3	100506963	1	n/a	n/a	0.849
1096331	ENSG00000151445	40537	C14orf133	chromosome 14 open reading frame 133	63894	14	n/a	n/a	0.849
1102306	ENSG00000183309	9687	ZNF623	zinc finger protein 623	9831	8	n/a	n/a	0.849
1097697	ENSG00000162490	119528	C1orf187	chromosome 1 open reading frame 187	374946	1	n/a	n/a	0.848
1104547	ENSG00000198218	34159	QRICH1	glutamine-rich 1	54870	3	n/a	n/a	0.848
280086252	ENSG00000255436	0	Z95704.2	Z95704.2	0	4	n/a	n/a	0.848
1099684	ENSG00000169981	7541	ZNF35	zinc finger protein 35	7584	3	n/a	n/a	0.848
1098193	ENSG00000164091	56136	WDR82	WD repeat domain 82	80335	3	n/a	n/a	0.848
280063541	ENSG00000253915	0	MAPRE1P1	MAPRE1 pseudogene 1	0	8	n/a	n/a	0.847
279784326	ENSG00000225137	0	RP11-56A21.4	RP11-56A21.4	0	10	n/a	n/a	0.847
1104444	ENSG00000197935	93801	ZNF311	zinc finger protein 311	282890	6	n/a	n/a	0.847
1091490	ENSG00000116668	34112	SWT1	SWT1 RNA endoribonuclease homolog (S. cerevisiae)	54823	1	n/a	n/a	0.847
1104706	ENSG00000198728	8784	LDB1	LIM domain binding 1	8861	10	n/a	n/a	0.847
1100845	ENSG00000175390	8596	EIF3F	eukaryotic translation initiation factor 3, subunit F	8665	11	n/a	n/a	0.847
1103583	ENSG00000188559	36462	RALGAPA2	Ral GTPase activating protein, alpha subunit 2 (catalytic)	57186	20	n/a	n/a	0.846
1099413	ENSG00000168824	26810	NSG1	Neuron-specific protein family member 1	27065	4	n/a	n/a	0.846
279499361	ENSG00000179967	0	PPP1R14BP3	protein phosphatase 1, regulatory (inhibitor) subunit 14B pseudogene 3	0	4	n/a	n/a	0.845
1090549	ENSG00000109265	36755	KIAA1211	KIAA1211	57482	4	n/a	n/a	0.845
1089380	ENSG00000101321	110085	XKR7	XK, Kell blood group complex subunit-related family, member 7	343702	20	n/a	n/a	0.845
1091196	ENSG00000114541	22905	FRMD4B	FERM domain containing 4B	23150	3	n/a	n/a	0.845
1105662	ENSG00000206203	23371	TSSK2	testis-specific serine kinase 2	23617	22	n/a	n/a	0.845
1105108	ENSG00000204366	85771	ZBTB12	zinc finger and BTB domain containing 12	221527	6	n/a	n/a	0.845
279750548	ENSG00000220418	0	RP1-131H7.2	RP1-131H7.2	0	6	n/a	n/a	0.844
1104019	ENSG00000196652	23413	ZKSCAN5	zinc finger with KRAB and SCAN domains 5	23660	7	n/a	n/a	0.844
1104537	ENSG00000198182	58970	ZNF607	zinc finger protein 607	84775	19	n/a	n/a	0.844
1087312	ENSG00000025156	3278	HSF2	heat shock transcription factor 2	3298	6	n/a	n/a	0.844
1100449	ENSG00000173273	8589	TNKS	tankyrase, TRF1-interacting ankyrin-related ADP-ribose polymerase	8658	8	n/a	n/a	0.844
1099272	ENSG00000168246	60147	UBTD2	ubiquitin domain containing 2	92181	5	n/a	n/a	0.844
1109077	ENSG00000243335	27087	KCTD7	potassium channel tetramerisation domain containing 7	27342	7	n/a	n/a	0.844
1094891	ENSG00000140455	9816	USP3	ubiquitin specific peptidase 3	9960	15	n/a	n/a	0.844
1103856	ENSG00000196214	59884	ZNF766	zinc finger protein 766	90321	19	n/a	n/a	0.843
1104079	ENSG00000196826	0	CTD-2192J16.17	Zinc finger protein 709	0	19	n/a	n/a	0.843
1098784	ENSG00000166341	8573	DCHS1	dachsous 1 (Drosophila)	8642	11	n/a	n/a	0.843
1090661	ENSG00000110321	1967	EIF4G2	eukaryotic translation initiation factor 4 gamma, 2	1982	11	n/a	n/a	0.843
1094117	ENSG00000136045	10978	PWP1	PWP1 homolog (S. cerevisiae)	11137	12	n/a	n/a	0.843
1088111	ENSG00000073711	5491	PPP2R3A	protein phosphatase 2, regulatory subunit B'', alpha	5523	3	n/a	n/a	0.843
1087251	ENSG00000018699	34911	TTC27	tetratricopeptide repeat domain 27	55622	2	n/a	n/a	0.842
1099844	ENSG00000170681	110243	MURC	muscle-related coiled-coil protein	347273	9	n/a	n/a	0.842
1109058	ENSG00000242852	81571	ZNF709	zinc finger protein 709	163051	19	n/a	n/a	0.842
1101971	ENSG00000181827	41427	RFX7	regulatory factor X, 7	64864	15	n/a	n/a	0.842
1105342	ENSG00000204977	10060	TRIM13	tripartite motif containing 13	10206	13	n/a	n/a	0.842
1100577	ENSG00000173933	5904	RBM4	RNA binding motif protein 4	5936	11	n/a	n/a	0.842
1103877	ENSG00000196267	81557	ZNF836	zinc finger protein 836	162962	19	n/a	n/a	0.842
1103003	ENSG00000186104	78783	CYP2R1	cytochrome P450, family 2, subfamily R, polypeptide 1	120227	11	n/a	n/a	0.841
1098246	ENSG00000164221	81147	CCDC112	coiled-coil domain containing 112	153733	5	n/a	n/a	0.841
1109074	ENSG00000243251	92441	PGBD3	piggyBac transposable element derived 3	267004	10	n/a	n/a	0.841
1089024	ENSG00000099956	6559	SMARCB1	SWI/SNF related, matrix associated, actin dependent regulator of chromatin, subfamily b, member 1	6598	22	n/a	n/a	0.841
279506643	ENSG00000181101	0	SDCCAG3P2	serologically defined colon cancer antigen 3 pseudogene 2	0	1	n/a	n/a	0.841
1094236	ENSG00000136715	55398	SAP130	Sin3A-associated protein, 130kDa	79595	2	n/a	n/a	0.841
1101725	ENSG00000180370	5030	PAK2	p21 protein (Cdc42/Rac)-activated kinase 2	5062	3	n/a	n/a	0.84
1090911	ENSG00000112182	37928	BACH2	BTB and CNC homology 1, basic leucine zipper transcription factor 2	60468	6	n/a	n/a	0.84
279834431	ENSG00000229589	1014282	RP11-216F19.1	RP11-216F19.1	100128640	3	n/a	n/a	0.84
1087582	ENSG00000053438	4795	NNAT	neuronatin	4826	20	n/a	n/a	0.839
1091998	ENSG00000120784	22591	ZFP30	zinc finger protein 30 homolog (mouse)	22835	19	n/a	n/a	0.839
1099641	ENSG00000169826	34743	CSGALNACT2	chondroitin sulfate N-acetylgalactosaminyltransferase 2	55454	10	n/a	n/a	0.839
1093256	ENSG00000130803	36966	ZNF317	zinc finger protein 317	57693	19	n/a	n/a	0.838
1087761	ENSG00000064547	9046	LPAR2	lysophosphatidic acid receptor 2	9170	19	n/a	n/a	0.838
279937843	ENSG00000239174	0	AC092143.1	AC092143.1	0	16	n/a	n/a	0.838
1101842	ENSG00000181007	94293	ZFP82	zinc finger protein 82 homolog (mouse)	284406	19	n/a	n/a	0.838
1101296	ENSG00000177732	6626	SOX12	SRY (sex determining region Y)-box 12	6666	20	n/a	n/a	0.837
1094494	ENSG00000137968	83771	SLC44A5	solute carrier family 44, member 5	204962	1	n/a	n/a	0.837
1091644	ENSG00000117632	3900	STMN1	stathmin 1	3925	1	n/a	n/a	0.837
1088667	ENSG00000088833	35253	NSFL1C	NSFL1 (p97) cofactor (p47)	55968	20	n/a	n/a	0.837
1097613	ENSG00000161960	1958	EIF4A1	eukaryotic translation initiation factor 4A1	1973	17	n/a	n/a	0.837
1095034	ENSG00000141431	56587	ASXL3	additional sex combs like 3 (Drosophila)	80816	18	n/a	n/a	0.837
1090155	ENSG00000106144	831	CASP2	caspase 2, apoptosis-related cysteine peptidase	835	7	n/a	n/a	0.837
1094107	ENSG00000135999	25871	EPC2	enhancer of polycomb homolog 2 (Drosophila)	26122	2	n/a	n/a	0.837
280126702	ENSG00000259080	0	RP11-158I13.2	RP11-158I13.2	0	2	n/a	n/a	0.837
280116630	ENSG00000258501	0	RP11-705B14.1	RP11-705B14.1	0	14	n/a	n/a	0.836
1092216	ENSG00000122779	8728	TRIM24	tripartite motif containing 24	8805	7	n/a	n/a	0.836
1087856	ENSG00000066697	60023	C9orf30	chromosome 9 open reading frame 30	91283	9	n/a	n/a	0.836
1088482	ENSG00000083814	55694	ZNF671	zinc finger protein 671	79891	19	n/a	n/a	0.835
1097898	ENSG00000163214	59991	DHX57	DEAH (Asp-Glu-Ala-Asp/His) box polypeptide 57	90957	2	n/a	n/a	0.835
279820645	ENSG00000228343	0	RP11-1148L6.5	RP11-1148L6.5	0	X	n/a	n/a	0.835
1096954	ENSG00000156650	23277	KAT6B	K(lysine) acetyltransferase 6B	23522	10	n/a	n/a	0.835
1090462	ENSG00000108654	1643	DDX5	DEAD (Asp-Glu-Ala-Asp) box polypeptide 5	1655	17	n/a	n/a	0.835
1091484	ENSG00000116641	59596	DOCK7	dedicator of cytokinesis 7	85440	1	n/a	n/a	0.834
1087989	ENSG00000070495	22965	JMJD6	jumonji domain containing 6	23210	17	n/a	n/a	0.834
1088228	ENSG00000076685	22733	NT5C2	5'-nucleotidase, cytosolic II	22978	10	n/a	n/a	0.834
279989799	ENSG00000245381	0	AC011477.2	AC011477.2	0	19	n/a	n/a	0.834
1093678	ENSG00000133606	23362	MKRN1	makorin ring finger protein 1	23608	7	n/a	n/a	0.834
280118505	ENSG00000258610	0	RP11-488C13.7	RP11-488C13.7	0	14	n/a	n/a	0.834
1092124	ENSG00000121966	7806	CXCR4	chemokine (C-X-C motif) receptor 4	7852	2	n/a	n/a	0.834
1103014	ENSG00000186141	10476	POLR3C	polymerase (RNA) III (DNA directed) polypeptide C (62kD)	10623	1	n/a	n/a	0.833
1090538	ENSG00000109171	36879	SLAIN2	SLAIN motif family, member 2	57606	4	n/a	n/a	0.833
279829341	ENSG00000229132	0	EIF4A1P10	eukaryotic translation initiation factor 4A1 pseudogene 10	0	X	n/a	n/a	0.833
280119798	ENSG00000258686	0	RP4-773N10.5	RP4-773N10.5	0	1	n/a	n/a	0.833
279905938	ENSG00000235989	80874	MORC2-AS1	MORC2 antisense RNA 1 (non-protein coding)	150291	22	n/a	n/a	0.833
1097386	ENSG00000160199	5284	PKNOX1	PBX/knotted 1 homeobox 1	5316	21	n/a	n/a	0.833
1089187	ENSG00000100425	23527	BRD1	bromodomain containing 1	23774	22	n/a	n/a	0.833
1104837	ENSG00000198960	33761	ARMCX6	armadillo repeat containing, X-linked 6	54470	X	n/a	n/a	0.833
1104634	ENSG00000198538	7533	ZNF28	zinc finger protein 28	7576	19	n/a	n/a	0.833
1093452	ENSG00000132155	5862	RAF1	v-raf-1 murine leukemia viral oncogene homolog 1	5894	3	n/a	n/a	0.833
279839335	ENSG00000230042	0	AK3P3	adenylate kinase 3 pseudogene 3	0	7	n/a	n/a	0.833
1098151	ENSG00000164002	41362	DEM1	defects in morphology 1 homolog (S. cerevisiae)	64789	1	n/a	n/a	0.833
1098047	ENSG00000163661	5774	PTX3	pentraxin 3, long	5806	3	n/a	n/a	0.833
1093666	ENSG00000133422	22636	MORC2	MORC family CW-type zinc finger 2	22880	22	n/a	n/a	0.833
279950811	ENSG00000240704	0	KLF7P1	kruppel-like factor 7 pseudogene 1	0	3	n/a	n/a	0.833
1095837	ENSG00000147044	8507	CASK	calcium/calmodulin-dependent serine protein kinase (MAGUK family)	8573	X	n/a	n/a	0.832
279869514	ENSG00000232702	0	RP3-437C15.1	RP3-437C15.1	0	6	n/a	n/a	0.832
1089624	ENSG00000102996	4298	MMP15	matrix metallopeptidase 15 (membrane-inserted)	4324	16	n/a	n/a	0.832
279818289	ENSG00000228143	0	RP11-308N19.5	RP11-308N19.5	0	9	n/a	n/a	0.832
1089079	ENSG00000100129	30867	EIF3L	eukaryotic translation initiation factor 3, subunit L	51386	22	n/a	n/a	0.832
1095582	ENSG00000145041	9586	VPRBP	Vpr (HIV-1) binding protein	9730	3	n/a	n/a	0.831
1104011	ENSG00000196632	41768	WNK3	WNK lysine deficient protein kinase 3	65267	X	n/a	n/a	0.831
280133333	ENSG00000259460	0	RP11-128A17.1	RP11-128A17.1	0	15	n/a	n/a	0.831
1094661	ENSG00000138785	36395	INTS12	integrator complex subunit 12	57117	4	n/a	n/a	0.831
1090979	ENSG00000112592	6868	TBP	TATA box binding protein	6908	6	n/a	n/a	0.831
1094584	ENSG00000138413	3397	IDH1	isocitrate dehydrogenase 1 (NADP+), soluble	3417	2	n/a	n/a	0.831
1095790	ENSG00000146576	54874	C7orf26	chromosome 7 open reading frame 26	79034	7	n/a	n/a	0.831
1095195	ENSG00000142657	5194	PGD	phosphogluconate dehydrogenase	5226	1	n/a	n/a	0.831
1094449	ENSG00000137801	7015	THBS1	thrombospondin 1	7057	15	n/a	n/a	0.83
1092852	ENSG00000127616	6558	SMARCA4	SWI/SNF related, matrix associated, actin dependent regulator of chromatin, subfamily a, member 4	6597	19	n/a	n/a	0.83
1089993	ENSG00000105426	5770	PTPRS	protein tyrosine phosphatase, receptor type, S	5802	19	n/a	n/a	0.83
1087827	ENSG00000065978	4873	YBX1	Y box binding protein 1	4904	1	n/a	n/a	0.83
279998646	ENSG00000248201	0	RP4-671G15.3	RP4-671G15.3	0	1	n/a	n/a	0.829
1095240	ENSG00000143093	59539	FAM40A	family with sequence similarity 40, member A	85369	1	n/a	n/a	0.829
280088647	ENSG00000255629	0	RP11-196H14.3	RP11-196H14.3	0	12	n/a	n/a	0.829
1097211	ENSG00000158796	9067	DEDD	death effector domain containing	9191	1	n/a	n/a	0.829
1097246	ENSG00000159131	2602	GART	phosphoribosylglycinamide formyltransferase, phosphoribosylglycinamide synthetase, phosphoribosylaminoimidazole synthetase	2618	21	n/a	n/a	0.829
1106004	ENSG00000214167	0	AC005544.1	AC005544.1	0	17	n/a	n/a	0.829
1095776	ENSG00000146426	157121025	TIAM2	T-cell lymphoma invasion and metastasis 2	100505519	6	n/a	n/a	0.829
1092372	ENSG00000124160	37000	NCOA5	nuclear receptor coactivator 5	57727	20	n/a	n/a	0.828
1090909	ENSG00000112167	35065	C6orf64	chromosome 6 open reading frame 64	55776	6	n/a	n/a	0.828
1105148	ENSG00000204463	7871	BAG6	BCL2-associated athanogene 6	7917	6	n/a	n/a	0.828
1092530	ENSG00000125247	59089	TMTC4	transmembrane and tetratricopeptide repeat containing 4	84899	13	n/a	n/a	0.827
1088001	ENSG00000070756	26731	PABPC1	poly(A) binding protein, cytoplasmic 1	26986	8	n/a	n/a	0.827
1094965	ENSG00000140948	22929	ZCCHC14	zinc finger, CCHC domain containing 14	23174	16	n/a	n/a	0.827
1099282	ENSG00000168273	134085	C3orf78	chromosome 3 open reading frame 78	440957	3	n/a	n/a	0.827
1089635	ENSG00000103044	3021	HAS3	hyaluronan synthase 3	3038	16	n/a	n/a	0.827
1096841	ENSG00000155760	8266	FZD7	frizzled family receptor 7	8324	2	n/a	n/a	0.827
1103749	ENSG00000189180	7538	ZNF33A	zinc finger protein 33A	7581	10	n/a	n/a	0.827
1089041	ENSG00000100014	23139	SPECC1L	sperm antigen with calponin homology and coiled-coil domains 1-like	23384	22	n/a	n/a	0.827
1089659	ENSG00000103194	8977	USP10	ubiquitin specific peptidase 10	9100	16	n/a	n/a	0.827
1092390	ENSG00000124214	6740	STAU1	staufen, RNA binding protein, homolog 1 (Drosophila)	6780	20	n/a	n/a	0.827
1100562	ENSG00000173875	81569	ZNF791	zinc finger protein 791	163049	19	n/a	n/a	0.826
1089137	ENSG00000100304	22925	TTLL12	tubulin tyrosine ligase-like family, member 12	23170	22	n/a	n/a	0.826
1095372	ENSG00000143630	36930	HCN3	hyperpolarization activated cyclic nucleotide-gated potassium channel 3	57657	1	n/a	n/a	0.826
1093869	ENSG00000134779	25690	C18orf10	chromosome 18 open reading frame 10	25941	18	n/a	n/a	0.826
279899717	ENSG00000235381	0	RP11-477D19.2	RP11-477D19.2	0	6	n/a	n/a	0.826
1089055	ENSG00000100056	8168	DGCR14	DiGeorge syndrome critical region gene 14	8220	22	n/a	n/a	0.826
1101673	ENSG00000180035	83479	ZNF48	zinc finger protein 48	197407	16	n/a	n/a	0.826
1090384	ENSG00000108175	36454	ZMIZ1	zinc finger, MIZ-type containing 1	57178	10	n/a	n/a	0.826
1099739	ENSG00000170265	8368	ZNF282	zinc finger protein 282	8427	7	n/a	n/a	0.826
1099079	ENSG00000167553	58982	TUBA1C	tubulin, alpha 1c	84790	12	n/a	n/a	0.826
1097771	ENSG00000162738	36492	VANGL2	vang-like 2 (van gogh, Drosophila)	57216	1	n/a	n/a	0.825
1095179	ENSG00000142549	126118	IGLON5	IgLON family member 5	402665	19	n/a	n/a	0.825
1096433	ENSG00000152193	55399	RNF219	ring finger protein 219	79596	13	n/a	n/a	0.825
1097973	ENSG00000163486	23135	SRGAP2	SLIT-ROBO Rho GTPase activating protein 2	23380	1	n/a	n/a	0.825
280085877	ENSG00000255410	0	RP11-732A19.6	RP11-732A19.6	0	11	n/a	n/a	0.824
1086892	ENSG00000002834	3902	LASP1	LIM and SH3 protein 1	3927	17	n/a	n/a	0.824
1101317	ENSG00000177932	29823	ZNF354C	zinc finger protein 354C	30832	5	n/a	n/a	0.824
1104440	ENSG00000197928	110022	ZNF677	zinc finger protein 677	342926	19	n/a	n/a	0.824
1090844	ENSG00000111737	10863	RAB35	RAB35, member RAS oncogene family	11021	12	n/a	n/a	0.824
1095311	ENSG00000143379	9725	SETDB1	SET domain, bifurcated 1	9869	1	n/a	n/a	0.824
1091014	ENSG00000112852	35416	PCDHB2	protocadherin beta 2	56133	5	n/a	n/a	0.824
1104037	ENSG00000196693	7539	ZNF33B	zinc finger protein 33B	7582	10	n/a	n/a	0.824
280088762	ENSG00000255642	0	RP11-415I12.6	RP11-415I12.6	0	12	n/a	n/a	0.823
1087078	ENSG00000008300	1938	CELSR3	cadherin, EGF LAG seven-pass G-type receptor 3 (flamingo homolog, Drosophila)	1951	3	n/a	n/a	0.823
279895752	ENSG00000235001	0	EIF4A1P2	eukaryotic translation initiation factor 4A1 pseudogene 2	0	Y	n/a	n/a	0.822
1103648	ENSG00000188785	80628	ZNF548	zinc finger protein 548	147694	19	n/a	n/a	0.822
279946493	ENSG00000240225	80662	ZNF542	zinc finger protein 542	147947	19	n/a	n/a	0.822
1093044	ENSG00000129351	3584	ILF3	interleukin enhancer binding factor 3, 90kDa	3609	19	n/a	n/a	0.822
1105211	ENSG00000204604	59888	ZNF468	zinc finger protein 468	90333	19	n/a	n/a	0.822
1104010	ENSG00000196628	6885	TCF4	transcription factor 4	6925	18	n/a	n/a	0.821
280055598	ENSG00000253352	0	TUG1	taurine upregulated 1 (non-protein coding)	0	22	n/a	n/a	0.821
280024759	ENSG00000250325	0	RP11-127B20.1	RP11-127B20.1	0	4	n/a	n/a	0.821
1095686	ENSG00000145860	81155	RNF145	ring finger protein 145	153830	5	n/a	n/a	0.821
1092047	ENSG00000121210	22995	KIAA0922	KIAA0922	23240	4	n/a	n/a	0.821
279707076	ENSG00000207332	0	U6	U6 spliceosomal RNA	0	X	n/a	n/a	0.821
1100030	ENSG00000171466	34100	ZNF562	zinc finger protein 562	54811	19	n/a	n/a	0.82
1109031	ENSG00000242247	26034	ARFGAP3	ADP-ribosylation factor GTPase activating protein 3	26286	22	n/a	n/a	0.82
1091635	ENSG00000117597	26787	DIEXF	digestive organ expansion factor homolog (zebrafish)	27042	1	n/a	n/a	0.82
280117001	ENSG00000258529	0	RP11-108O10.8	RP11-108O10.8	0	11	n/a	n/a	0.82
1088604	ENSG00000087206	31200	UIMC1	ubiquitin interaction motif containing 1	51720	5	n/a	n/a	0.82
1087714	ENSG00000062370	7727	ZNF285	zinc finger protein 285	7771	19	n/a	n/a	0.82
1097219	ENSG00000158850	8633	B4GALT3	UDP-Gal:betaGlcNAc beta 1,4- galactosyltransferase, polypeptide 3	8703	1	n/a	n/a	0.82
1089290	ENSG00000100918	9841	REC8	REC8 homolog (yeast)	9985	14	n/a	n/a	0.82
1094283	ENSG00000136891	34170	TEX10	testis expressed 10	54881	9	n/a	n/a	0.82
1099405	ENSG00000168795	9781	ZBTB5	zinc finger and BTB domain containing 5	9925	9	n/a	n/a	0.82
280035605	ENSG00000251192	166887	ZNF674	zinc finger protein 674	641339	X	n/a	n/a	0.82
1095255	ENSG00000143157	36918	POGK	pogo transposable element with KRAB domain	57645	1	n/a	n/a	0.82
1087757	ENSG00000064419	23289	TNPO3	transportin 3	23534	7	n/a	n/a	0.819
279885390	ENSG00000234115	0	RP11-288G3.4	RP11-288G3.4	0	6	n/a	n/a	0.819
1088144	ENSG00000074657	34494	ZNF532	zinc finger protein 532	55205	18	n/a	n/a	0.819
1093490	ENSG00000132405	36806	TBC1D14	TBC1 domain family, member 14	57533	4	n/a	n/a	0.819
1100660	ENSG00000174442	34344	ZWILCH	Zwilch, kinetochore associated, homolog (Drosophila)	55055	15	n/a	n/a	0.819
1099589	ENSG00000169598	1665	DFFB	DNA fragmentation factor, 40kDa, beta polypeptide (caspase-activated DNase)	1677	1	n/a	n/a	0.819
1091734	ENSG00000118620	56065	ZNF430	zinc finger protein 430	80264	19	n/a	n/a	0.819
280088108	ENSG00000255561	60114	FDXACB1	ferredoxin-fold anticodon binding domain containing 1	91893	11	n/a	n/a	0.818
280101670	ENSG00000257086	0	RP11-783K16.13	RP11-783K16.13	0	11	n/a	n/a	0.818
1096754	ENSG00000154845	9845	PPP4R1	protein phosphatase 4, regulatory subunit 1	9989	18	n/a	n/a	0.818
280004085	ENSG00000248643	157124185	RBM14-RBM4	RBM14-RBM4 readthrough	100526737	11	n/a	n/a	0.818
1094773	ENSG00000139620	34223	C12orf41	chromosome 12 open reading frame 41	54934	12	n/a	n/a	0.818
1095250	ENSG00000143147	23187	GPR161	G protein-coupled receptor 161	23432	1	n/a	n/a	0.817
1088243	ENSG00000077097	7112	TOP2B	topoisomerase (DNA) II beta 180kDa	7155	3	n/a	n/a	0.817
1094062	ENSG00000135801	26842	TAF5L	TAF5-like RNA polymerase II, p300/CBP-associated factor (PCAF)-associated factor, 65kDa	27097	1	n/a	n/a	0.817
1099505	ENSG00000169217	10274	CD2BP2	CD2 (cytoplasmic tail) binding protein 2	10421	16	n/a	n/a	0.817
1103601	ENSG00000188636	58457	LDOC1L	leucine zipper, down-regulated in cancer 1-like	84247	22	n/a	n/a	0.816
1102526	ENSG00000184194	33619	GPR173	G protein-coupled receptor 173	54328	X	n/a	n/a	0.816
1095294	ENSG00000143324	9089	XPR1	xenotropic and polytropic retrovirus receptor 1	9213	1	n/a	n/a	0.816
1095712	ENSG00000146001	33951	PCDHB18	protocadherin beta 18 pseudogene	54660	5	n/a	n/a	0.816
1088537	ENSG00000085552	36822	IGSF9	immunoglobulin superfamily, member 9	57549	1	n/a	n/a	0.816
1095880	ENSG00000147316	55451	MCPH1	microcephalin 1	79648	8	n/a	n/a	0.816
1101171	ENSG00000177125	126349	ZBTB34	zinc finger and BTB domain containing 34	403341	9	n/a	n/a	0.816
1104091	ENSG00000196867	79982	ZFP28	zinc finger protein 28 homolog (mouse)	140612	19	n/a	n/a	0.816
279952251	ENSG00000240882	0	RP11-174O3.1	RP11-174O3.1	0	3	n/a	n/a	0.815
279979049	ENSG00000243788	0	AC007390.6	AC007390.6	0	2	n/a	n/a	0.815
1100707	ENSG00000174705	94614	SH3PXD2B	SH3 and PX domains 2B	285590	5	n/a	n/a	0.815
1096338	ENSG00000151474	34980	FRMD4A	FERM domain containing 4A	55691	10	n/a	n/a	0.814
1093407	ENSG00000131791	5533	PRKAB2	protein kinase, AMP-activated, beta 2 non-catalytic subunit	5565	1	n/a	n/a	0.814
280113689	ENSG00000258301	0	RP11-488C13.5	RP11-488C13.5	0	14	n/a	n/a	0.814
280098812	ENSG00000256806	0	AC004706.1	AC004706.1	0	17	n/a	n/a	0.814
1101763	ENSG00000180611	81026	MB21D2	Mab-21 domain containing 2	151963	3	n/a	n/a	0.814
1096856	ENSG00000155893	60176	ACPL2	acid phosphatase-like 2	92370	3	n/a	n/a	0.814
279719082	ENSG00000213080	0	RP11-312J18.5	RP11-312J18.5	0	1	n/a	n/a	0.814
1095126	ENSG00000142065	36950	ZFP14	zinc finger protein 14 homolog (mouse)	57677	19	n/a	n/a	0.814
1104030	ENSG00000196670	165058	ZFP62	zinc finger protein 62 homolog (mouse)	643836	5	n/a	n/a	0.814
1087266	ENSG00000020256	35023	ZFP64	zinc finger protein 64 homolog (mouse)	55734	20	n/a	n/a	0.813
1092254	ENSG00000123136	10066	DDX39A	DEAD (Asp-Glu-Ala-Asp) box polypeptide 39A	10212	19	n/a	n/a	0.813
1101297	ENSG00000177733	10791	HNRNPA0	heterogeneous nuclear ribonucleoprotein A0	10949	5	n/a	n/a	0.813
1092456	ENSG00000124571	36783	XPO5	exportin 5	57510	6	n/a	n/a	0.813
1088323	ENSG00000079102	858	RUNX1T1	runt-related transcription factor 1; translocated to, 1 (cyclin D-related)	862	8	n/a	n/a	0.813
1103999	ENSG00000196591	3049	HDAC2	histone deacetylase 2	3066	6	n/a	n/a	0.813
1098573	ENSG00000165526	59071	RPUSD4	RNA pseudouridylate synthase domain containing 4	84881	11	n/a	n/a	0.813
1094924	ENSG00000140598	55434	EFTUD1	elongation factor Tu GTP binding domain containing 1	79631	15	n/a	n/a	0.812
1098839	ENSG00000166529	7546	ZSCAN21	zinc finger and SCAN domain containing 21	7589	7	n/a	n/a	0.812
1100379	ENSG00000172939	9799	OXSR1	oxidative-stress responsive 1	9943	3	n/a	n/a	0.812
1104609	ENSG00000198453	119518	ZNF568	zinc finger protein 568	374900	19	n/a	n/a	0.812
1103393	ENSG00000187801	41744	ZNF643	zinc finger protein 643	65243	1	n/a	n/a	0.812
279725210	ENSG00000213866	0	YBX1P10	Y box binding protein 1 pseudogene 10	0	9	n/a	n/a	0.812
1087990	ENSG00000070501	5391	POLB	polymerase (DNA directed), beta	5423	8	n/a	n/a	0.812
1095284	ENSG00000143294	5514	PRCC	papillary renal cell carcinoma (translocation-associated)	5546	1	n/a	n/a	0.812
280123451	ENSG00000258891	0	RP5-1021I20.5	RP5-1021I20.5	0	14	n/a	n/a	0.812
279749514	ENSG00000219565	0	ZNF259P1	zinc finger protein 259 pseudogene 1	0	6	n/a	n/a	0.811
279809295	ENSG00000227278	0	RP11-656D10.5	RP11-656D10.5	0	1	n/a	n/a	0.811
1091323	ENSG00000115421	41433	PAPOLG	poly(A) polymerase gamma	64895	2	n/a	n/a	0.811
1105739	ENSG00000212734	122925	C17orf100	chromosome 17 open reading frame 100	388327	17	n/a	n/a	0.811
1095663	ENSG00000145725	23017	PPIP5K2	diphosphoinositol pentakisphosphate kinase 2	23262	5	n/a	n/a	0.811
280104463	ENSG00000257350	0	RP11-616L12.4	RP11-616L12.4	0	12	n/a	n/a	0.811
1108581	ENSG00000236287	37300	ZBED5	zinc finger, BED-type containing 5	58486	11	n/a	n/a	0.811
1089741	ENSG00000103855	56155	CD276	CD276 molecule	80381	15	n/a	n/a	0.811
280054360	ENSG00000253276	81726	C7orf74	chromosome 7 open reading frame 74	168455	7	n/a	n/a	0.81
1099792	ENSG00000170464	83676	DNAJC18	DnaJ (Hsp40) homolog, subfamily C, member 18	202052	5	n/a	n/a	0.81
1106550	ENSG00000221944	83589	TIGD1	tigger transposable element derived 1	200765	2	n/a	n/a	0.81
279966590	ENSG00000242500	0	RP11-24O6.2	RP11-24O6.2	0	X	n/a	n/a	0.81
1092267	ENSG00000123213	36759	NLN	neurolysin (metallopeptidase M3 family)	57486	5	n/a	n/a	0.81
1088219	ENSG00000076356	5330	PLXNA2	plexin A2	5362	1	n/a	n/a	0.809
1091905	ENSG00000120071	94160	KIAA1267	KIAA1267	284058	17	n/a	n/a	0.809
279881131	ENSG00000233723	125369	AC007092.1	AC007092.1	400955	2	n/a	n/a	0.809
1091951	ENSG00000120438	6910	TCP1	t-complex 1	6950	6	n/a	n/a	0.809
1092433	ENSG00000124459	7553	ZNF45	zinc finger protein 45	7596	19	n/a	n/a	0.809
1094528	ENSG00000138107	9976	ACTR1A	ARP1 actin-related protein 1 homolog A, centractin alpha (yeast)	10121	10	n/a	n/a	0.809
1105260	ENSG00000204713	5955	TRIM27	tripartite motif containing 27	5987	6	n/a	n/a	0.809
1091061	ENSG00000113300	36745	CNOT6	CCR4-NOT transcription complex, subunit 6	57472	5	n/a	n/a	0.808
1093531	ENSG00000132604	6972	TERF2	telomeric repeat binding factor 2	7014	16	n/a	n/a	0.808
279825207	ENSG00000228748	0	RP13-39P12.3	RP13-39P12.3	0	10	n/a	n/a	0.808
1090429	ENSG00000108468	10793	CBX1	chromobox homolog 1	10951	17	n/a	n/a	0.808
279921060	ENSG00000237350	0	RP11-800K23.2	RP11-800K23.2	0	4	n/a	n/a	0.808
1087488	ENSG00000047315	5399	POLR2B	polymerase (RNA) II (DNA directed) polypeptide B, 140kDa	5431	4	n/a	n/a	0.808
1092831	ENSG00000127483	30296	HP1BP3	heterochromatin protein 1, binding protein 3	50809	1	n/a	n/a	0.808
1088868	ENSG00000092964	1796	DPYSL2	dihydropyrimidinase-like 2	1808	8	n/a	n/a	0.807
1092868	ENSG00000127903	59922	ZNF835	zinc finger protein 835	90485	19	n/a	n/a	0.807
1101119	ENSG00000176896	81763	TCEANC	transcription elongation factor A (SII) N-terminal and central domain containing	170082	X	n/a	n/a	0.807
1099817	ENSG00000170558	995	CDH2	cadherin 2, type 1, N-cadherin (neuronal)	1000	18	n/a	n/a	0.807
1097887	ENSG00000163159	6904	VPS72	vacuolar protein sorting 72 homolog (S. cerevisiae)	6944	1	n/a	n/a	0.806
1106058	ENSG00000214338	122201	C6orf174	chromosome 6 open reading frame 174	387104	6	n/a	n/a	0.806
1090888	ENSG00000112039	2163	FANCE	Fanconi anemia, complementation group E	2178	6	n/a	n/a	0.806
1105803	ENSG00000213024	23389	NUP62	nucleoporin 62kDa	23636	19	n/a	n/a	0.806
1097090	ENSG00000157837	78857	SPPL3	Signal peptide peptidase-like 3	121665	12	n/a	n/a	0.805
279721201	ENSG00000213365	0	AP000593.6	AP000593.6	0	11	n/a	n/a	0.805
1093750	ENSG00000134138	4187	MEIS2	Meis homeobox 2	4212	15	n/a	n/a	0.805
280024800	ENSG00000250328	81105	CTC-210G5.1	CTC-210G5.1	153163	5	n/a	n/a	0.805
1095302	ENSG00000143363	37311	PRUNE	prune homolog (Drosophila)	58497	1	n/a	n/a	0.805
1088585	ENSG00000086848	55599	ALG9	asparagine-linked glycosylation 9, alpha-1,2-mannosyltransferase homolog (S. cerevisiae)	79796	11	n/a	n/a	0.804
1098568	ENSG00000165511	85688	C10orf25	chromosome 10 open reading frame 25	220979	10	n/a	n/a	0.804
280084810	ENSG00000255330	0	RP3-403A15.5	RP3-403A15.5	0	6	n/a	n/a	0.804
1100849	ENSG00000175414	94618	ARL10	ADP-ribosylation factor-like 10	285598	5	n/a	n/a	0.804
1091072	ENSG00000113368	3976	LMNB1	lamin B1	4001	5	n/a	n/a	0.804
1102229	ENSG00000182985	23458	CADM1	cell adhesion molecule 1	23705	11	n/a	n/a	0.803
1096868	ENSG00000155974	23181	GRIP1	glutamate receptor interacting protein 1	23426	12	n/a	n/a	0.803
279685240	ENSG00000204650	125809	AC126544.1	AC126544.1	401884	17	n/a	n/a	0.803
1095849	ENSG00000147121	34923	ZNF673	zinc finger family member 673	55634	X	n/a	n/a	0.803
1093365	ENSG00000131473	44	ACLY	ATP citrate lyase	47	17	n/a	n/a	0.803
1099431	ENSG00000168904	78950	LRRC28	leucine rich repeat containing 28	123355	15	n/a	n/a	0.803
1097858	ENSG00000163067	7506	ZNF2	zinc finger protein 2	7549	2	n/a	n/a	0.803
1092278	ENSG00000123352	41745	SPATS2	spermatogenesis associated, serine-rich 2	65244	12	n/a	n/a	0.803
1097690	ENSG00000162441	58538	LZIC	leucine zipper and CTNNBIP1 domain containing	84328	1	n/a	n/a	0.803
1091896	ENSG00000120029	55394	C10orf76	chromosome 10 open reading frame 76	79591	10	n/a	n/a	0.803
279732744	ENSG00000214719	0	LRRC37BP1	leucine rich repeat containing 37B pseudogene 1	0	17	n/a	n/a	0.802
280022414	ENSG00000250132	1015160	RP11-359B12.1	RP11-359B12.1	100130219	12	n/a	n/a	0.802
1099134	ENSG00000167721	35009	TSR1	TSR1, 20S rRNA accumulation, homolog (S. cerevisiae)	55720	17	n/a	n/a	0.802
1088711	ENSG00000089289	3456	IGBP1	immunoglobulin (CD79A) binding protein 1	3476	X	n/a	n/a	0.802
1097312	ENSG00000159579	59829	RSPRY1	ring finger and SPRY domain containing 1	89970	16	n/a	n/a	0.802
1096232	ENSG00000150477	36809	KIAA1328	KIAA1328	57536	18	n/a	n/a	0.802
1094743	ENSG00000139372	6954	TDG	thymine-DNA glycosylase	6996	12	n/a	n/a	0.802
1087755	ENSG00000064313	6833	TAF2	TAF2 RNA polymerase II, TATA box binding protein (TBP)-associated factor, 150kDa	6873	8	n/a	n/a	0.801
1096113	ENSG00000149262	60138	INTS4	integrator complex subunit 4	92105	11	n/a	n/a	0.801
1101861	ENSG00000181090	55616	EHMT1	euchromatic histone-lysine N-methyltransferase 1	79813	9	n/a	n/a	0.801
1093173	ENSG00000130396	4276	MLLT4	myeloid/lymphoid or mixed-lineage leukemia (trithorax homolog, Drosophila); translocated to, 4	4301	6	n/a	n/a	0.801
279763399	ENSG00000223385	0	COX10-AS1	COX10 antisense RNA 1 (non-protein coding)	0	17	n/a	n/a	0.801
279885969	ENSG00000234165	0	AC114877.3	AC114877.3	0	3	n/a	n/a	0.801
1097876	ENSG00000163125	23003	RPRD2	regulation of nuclear pre-mRNA domain containing 2	23248	1	n/a	n/a	0.801
1095847	ENSG00000147118	7526	ZNF182	zinc finger protein 182	7569	X	n/a	n/a	0.801
1101263	ENSG00000177599	79102	ZNF491	zinc finger protein 491	126069	19	n/a	n/a	0.801
1090653	ENSG00000110218	23896	PANX1	pannexin 1	24145	11	n/a	n/a	0.8
1087836	ENSG00000066136	4771	NFYC	nuclear transcription factor Y, gamma	4802	1	n/a	n/a	0.8
1100027	ENSG00000171456	82226	ASXL1	additional sex combs like 1 (Drosophila)	171023	20	n/a	n/a	0.8
280089527	ENSG00000255725	0	RP11-443N24.1	RP11-443N24.1	0	12	n/a	n/a	0.8
1090557	ENSG00000109381	1983	ELF2	E74-like factor 2 (ets domain transcription factor)	1998	4	n/a	n/a	0.8
1103836	ENSG00000196159	55436	FAT4	FAT tumor suppressor homolog 4 (Drosophila)	79633	4	n/a	n/a	0.8
1097391	ENSG00000160208	22831	RRP1B	ribosomal RNA processing 1 homolog B (S. cerevisiae)	23076	21	n/a	n/a	0.8
1105822	ENSG00000213160	80959	KLHL23	kelch-like 23 (Drosophila)	151230	2	n/a	n/a	0.799
280094044	ENSG00000256229	59953	ZNF486	zinc finger protein 486	90649	19	n/a	n/a	0.799
1100682	ENSG00000174529	123121	TMEM81	transmembrane protein 81	388730	1	n/a	n/a	0.799
1104076	ENSG00000196812	56146	ZSCAN16	zinc finger and SCAN domain containing 16	80345	6	n/a	n/a	0.799
1090098	ENSG00000105866	6631	SP4	Sp4 transcription factor	6671	7	n/a	n/a	0.799
1103745	ENSG00000189164	58704	ZNF527	zinc finger protein 527	84503	19	n/a	n/a	0.799
1105199	ENSG00000204576	56516	PRR3	proline rich 3	80742	6	n/a	n/a	0.799
1099482	ENSG00000169118	33239	CSNK1G1	casein kinase 1, gamma 1	53944	15	n/a	n/a	0.799
1088734	ENSG00000089902	22941	RCOR1	REST corepressor 1	23186	14	n/a	n/a	0.798
1094162	ENSG00000136261	28705	BZW2	basic leucine zipper and W2 domains 2	28969	7	n/a	n/a	0.798
1091216	ENSG00000114742	36872	WDR48	WD repeat domain 48	57599	3	n/a	n/a	0.798
1093789	ENSG00000134308	10813	YWHAQ	tyrosine 3-monooxygenase/tryptophan 5-monooxygenase activation protein, theta polypeptide	10971	2	n/a	n/a	0.798
1102872	ENSG00000185619	10189	PCGF3	polycomb group ring finger 3	10336	4	n/a	n/a	0.798
1097736	ENSG00000162627	30856	SNX7	sorting nexin 7	51375	1	n/a	n/a	0.798
1088676	ENSG00000088930	22559	XRN2	5'-3' exoribonuclease 2	22803	20	n/a	n/a	0.798
1103568	ENSG00000188501	83456	LCTL	lactase-like	197021	15	n/a	n/a	0.798
1092853	ENSG00000127663	22785	KDM4B	lysine (K)-specific demethylase 4B	23030	19	n/a	n/a	0.797
1091736	ENSG00000118655	41421	DCLRE1B	DNA cross-link repair 1B	64858	1	n/a	n/a	0.797
1096370	ENSG00000151692	9637	RNF144A	ring finger protein 144A	9781	2	n/a	n/a	0.797
280096849	ENSG00000256558	0	RP11-713B9.1	RP11-713B9.1	0	11	n/a	n/a	0.797
279848397	ENSG00000230844	125708	RP1-71L16.2	RP1-71L16.2	401588	X	n/a	n/a	0.797
280037806	ENSG00000251369	0	AC003682.1	Zinc finger protein 550	0	19	n/a	n/a	0.797
1092596	ENSG00000125686	5437	MED1	mediator complex subunit 1	5469	17	n/a	n/a	0.797
1096177	ENSG00000149657	80837	LSM14B	LSM14B, SCD6 homolog B (S. cerevisiae)	149986	20	n/a	n/a	0.797
1087826	ENSG00000065970	35099	FOXJ2	forkhead box J2	55810	12	n/a	n/a	0.797
1104745	ENSG00000198799	9716	LRIG2	leucine-rich repeats and immunoglobulin-like domains 2	9860	1	n/a	n/a	0.796
1097781	ENSG00000162769	28718	FLVCR1	feline leukemia virus subgroup C cellular receptor 1	28982	1	n/a	n/a	0.796
1088848	ENSG00000092330	26025	TINF2	TERF1 (TRF1)-interacting nuclear factor 2	26277	14	n/a	n/a	0.796
1089414	ENSG00000101442	55715	ACTR5	ARP5 actin-related protein 5 homolog (yeast)	79913	20	n/a	n/a	0.796
1089922	ENSG00000105132	0	ZNF550	zinc finger protein 550	0	19	n/a	n/a	0.796
1090796	ENSG00000111450	2039	STX2	syntaxin 2	2054	12	n/a	n/a	0.796
1092559	ENSG00000125450	55704	NUP85	nucleoporin 85kDa	79902	17	n/a	n/a	0.796
1097482	ENSG00000160803	36172	UBQLN4	ubiquilin 4	56893	1	n/a	n/a	0.796
1090685	ENSG00000110583	55632	NAA40	N(alpha)-acetyltransferase 40, NatD catalytic subunit, homolog (S. cerevisiae)	79829	11	n/a	n/a	0.796
1101579	ENSG00000179409	30118	GEMIN4	gem (nuclear organelle) associated protein 4	50628	17	n/a	n/a	0.795
1092427	ENSG00000124422	23081	USP22	ubiquitin specific peptidase 22	23326	17	n/a	n/a	0.795
1089823	ENSG00000104613	34463	INTS10	integrator complex subunit 10	55174	8	n/a	n/a	0.795
279829672	ENSG00000229161	0	TCP1P1	t-complex 1 pseudogene 1	0	7	n/a	n/a	0.795
279955647	ENSG00000241318	0	RP11-47K11.2	RP11-47K11.2	0	1	n/a	n/a	0.795
1097869	ENSG00000163104	36195	SMARCAD1	SWI/SNF-related, matrix-associated actin-dependent regulator of chromatin, subfamily a, containing DEAD/H box 1	56916	4	n/a	n/a	0.795
279882358	ENSG00000233837	0	EIF3LP2	eukaryotic translation initiation factor 3, subunit L pseudogene 2	0	10	n/a	n/a	0.795
279774655	ENSG00000224287	80991	MSL3P1	male-specific lethal 3 homolog (Drosophila) pseudogene 1	151507	2	n/a	n/a	0.795
1094024	ENSG00000135596	41353	MICAL1	microtubule associated monoxygenase, calponin and LIM domain containing 1	64780	6	n/a	n/a	0.795
1096763	ENSG00000154928	2032	EPHB1	EPH receptor B1	2047	3	n/a	n/a	0.794
279795671	ENSG00000226099	0	RP11-544L8__B.2	RP11-544L8__B.2	0	6	n/a	n/a	0.794
1102074	ENSG00000182319	81278	PRAGMIN	Tyrosine-protein kinase SgK223	157285	8	n/a	n/a	0.794
1104456	ENSG00000197965	8899	MPZL1	myelin protein zero-like 1	9019	1	n/a	n/a	0.794
280099096	ENSG00000256849	0	RP11-405A12.1	RP11-405A12.1	0	12	n/a	n/a	0.794
1093373	ENSG00000131504	1717	DIAPH1	diaphanous homolog 1 (Drosophila)	1729	5	n/a	n/a	0.794
1092585	ENSG00000125630	58383	POLR1B	polymerase (RNA) I polypeptide B, 128kDa	84172	2	n/a	n/a	0.793
1096109	ENSG00000149243	93884	KLHL35	kelch-like 35 (Drosophila)	283212	11	n/a	n/a	0.793
1103786	ENSG00000189367	9585	KIAA0408	KIAA0408	9729	6	n/a	n/a	0.793
279859370	ENSG00000231822	0	AC019097.7	AC019097.7	0	2	n/a	n/a	0.793
1092534	ENSG00000125266	1935	EFNB2	ephrin-B2	1948	13	n/a	n/a	0.793
279795432	ENSG00000226086	0	RP11-508N22.4	RP11-508N22.4	0	10	n/a	n/a	0.793
1098361	ENSG00000164663	25611	USP49	ubiquitin specific peptidase 49	25862	6	n/a	n/a	0.793
1103406	ENSG00000187840	1963	EIF4EBP1	eukaryotic translation initiation factor 4E binding protein 1	1978	8	n/a	n/a	0.793
1088610	ENSG00000087263	34528	OGFOD1	2-oxoglutarate and iron-dependent oxygenase domain containing 1	55239	16	n/a	n/a	0.793
1091494	ENSG00000116679	10478	IVNS1ABP	influenza virus NS1A binding protein	10625	1	n/a	n/a	0.793
279922054	ENSG00000237440	0	ZNF737	zinc finger protein 737	0	19	n/a	n/a	0.793
1086966	ENSG00000005801	7704	ZNF195	zinc finger protein 195	7748	11	n/a	n/a	0.793
1096179	ENSG00000149679	57600	CABLES2	Cdk5 and Abl enzyme substrate 2	81928	20	n/a	n/a	0.793
279806882	ENSG00000227067	0	DPPA3P1	developmental pluripotency associated 3 pseudogene 1	0	X	n/a	n/a	0.792
1104621	ENSG00000198492	30922	YTHDF2	YTH domain family, member 2	51441	1	n/a	n/a	0.792
1098457	ENSG00000165030	4757	NFIL3	nuclear factor, interleukin 3 regulated	4783	9	n/a	n/a	0.792
1089639	ENSG00000103061	58349	SLC7A6OS	solute carrier family 7, member 6 opposite strand	84138	16	n/a	n/a	0.792
1103952	ENSG00000196458	1007029	ZNF605	zinc finger protein 605	100289635	12	n/a	n/a	0.792
1101070	ENSG00000176624	30801	MEX3C	mex-3 homolog C (C. elegans)	51320	18	n/a	n/a	0.791
1093427	ENSG00000131944	60047	C19orf40	chromosome 19 open reading frame 40	91442	19	n/a	n/a	0.791
1097457	ENSG00000160679	25846	CHTOP	chromatin target of PRMT1	26097	1	n/a	n/a	0.791
1098837	ENSG00000166526	7508	ZNF3	zinc finger protein 3	7551	7	n/a	n/a	0.791
1096629	ENSG00000153896	80677	ZNF599	zinc finger protein 599	148103	19	n/a	n/a	0.791
1096969	ENSG00000156853	77682	ZNF689	zinc finger protein 689	115509	16	n/a	n/a	0.791
1090977	ENSG00000112578	701	BYSL	bystin-like	705	6	n/a	n/a	0.791
1100807	ENSG00000175203	10393	DCTN2	dynactin 2 (p50)	10540	12	n/a	n/a	0.791
1087513	ENSG00000048471	60130	SNX29	sorting nexin 29	92017	16	n/a	n/a	0.791
279781541	ENSG00000224887	0	RP11-276H19.4	RP11-276H19.4	0	9	n/a	n/a	0.79
279753437	ENSG00000221366	0	MIR1306	microRNA 1306	0	22	n/a	n/a	0.79
1093376	ENSG00000131558	37872	EXOC4	exocyst complex component 4	60412	7	n/a	n/a	0.79
279986979	ENSG00000244608	0	RP11-47K11.3	RP11-47K11.3	0	1	n/a	n/a	0.79
1088496	ENSG00000084092	58483	C4orf14	chromosome 4 open reading frame 14	84273	4	n/a	n/a	0.79
1093863	ENSG00000134759	34539	ELP2	elongation protein 2 homolog (S. cerevisiae)	55250	18	n/a	n/a	0.79
1098114	ENSG00000163877	55556	SNIP1	Smad nuclear interacting protein 1	79753	1	n/a	n/a	0.789
1092100	ENSG00000121774	10510	KHDRBS1	KH domain containing, RNA binding, signal transduction associated 1	10657	1	n/a	n/a	0.789
1088487	ENSG00000083844	9286	ZNF264	zinc finger protein 264	9422	19	n/a	n/a	0.789
1103276	ENSG00000187231	60040	SESTD1	SEC14 and spectrin domains 1	91404	2	n/a	n/a	0.789
1093890	ENSG00000134899	2058	ERCC5	excision repair cross-complementing rodent repair deficiency, complementation group 5	2073	13	n/a	n/a	0.789
1089107	ENSG00000100226	9425	GTPBP1	GTP binding protein 1	9567	22	n/a	n/a	0.789
1096355	ENSG00000151611	81684	MMAA	methylmalonic aciduria (cobalamin deficiency) cblA type	166785	4	n/a	n/a	0.789
1090406	ENSG00000108312	7300	UBTF	upstream binding transcription factor, RNA polymerase I	7343	17	n/a	n/a	0.788
279484207	ENSG00000177803	0	RP11-606P2.1	RP11-606P2.1	0	4	n/a	n/a	0.788
1097848	ENSG00000163026	56105	C2orf44	chromosome 2 open reading frame 44	80304	2	n/a	n/a	0.788
280029774	ENSG00000250727	0	RP11-959I15.1	RP11-959I15.1	0	8	n/a	n/a	0.788
279996562	ENSG00000247828	157121485	CTC-358I24.1	CTC-358I24.1	100505894	5	n/a	n/a	0.788
1095938	ENSG00000147677	8598	EIF3H	eukaryotic translation initiation factor 3, subunit H	8667	8	n/a	n/a	0.788
280031793	ENSG00000250902	0	RP11-301H24.4	RP11-301H24.4	0	4	n/a	n/a	0.788
1105873	ENSG00000213551	22989	DNAJC9	DnaJ (Hsp40) homolog, subfamily C, member 9	23234	10	n/a	n/a	0.788
1087916	ENSG00000068438	23891	FTSJ1	FtsJ homolog 1 (E. coli)	24140	X	n/a	n/a	0.788
1087634	ENSG00000056487	76622	PHF21B	PHD finger protein 21B	112885	22	n/a	n/a	0.787
1092669	ENSG00000125945	56589	ZNF436	zinc finger protein 436	80818	1	n/a	n/a	0.787
1089791	ENSG00000104356	10782	POP1	processing of precursor 1, ribonuclease P/MRP subunit (S. cerevisiae)	10940	8	n/a	n/a	0.787
1099172	ENSG00000167840	7731	ZNF232	zinc finger protein 232	7775	17	n/a	n/a	0.787
1089281	ENSG00000100888	36953	CHD8	chromodomain helicase DNA binding protein 8	57680	14	n/a	n/a	0.787
1096118	ENSG00000149294	4658	NCAM1	neural cell adhesion molecule 1	4684	11	n/a	n/a	0.787
1108080	ENSG00000232856	0	MIR3654	microRNA 3654	0	7	n/a	n/a	0.787
280130146	ENSG00000259279	0	CTD-2033D15.1	CTD-2033D15.1	0	15	n/a	n/a	0.786
1103966	ENSG00000196503	79537	ARL9	ADP-ribosylation factor-like 9	132946	4	n/a	n/a	0.786
1101875	ENSG00000181220	81230	ZNF746	zinc finger protein 746	155061	7	n/a	n/a	0.786
1101201	ENSG00000177302	7113	TOP3A	topoisomerase (DNA) III alpha	7156	17	n/a	n/a	0.786
1093415	ENSG00000131849	7647	ZNF132	zinc finger protein 132	7691	19	n/a	n/a	0.786
1099466	ENSG00000169045	3167	HNRNPH1	heterogeneous nuclear ribonucleoprotein H1 (H)	3187	5	n/a	n/a	0.786
1099051	ENSG00000167447	34470	SMG8	smg-8 homolog, nonsense mediated mRNA decay factor (C. elegans)	55181	17	n/a	n/a	0.786
280098636	ENSG00000256771	0	ZNF253	zinc finger protein 253	0	19	n/a	n/a	0.786
279967198	ENSG00000242557	0	RP11-316M1.11	RP11-316M1.11	0	1	n/a	n/a	0.786
279988755	ENSG00000244881	0	AC090984.1	AC090984.1	0	15	n/a	n/a	0.786
1087918	ENSG00000068615	41579	REEP1	receptor accessory protein 1	65055	2	n/a	n/a	0.786
280063951	ENSG00000253950	0	AC020907.6	AC020907.6	0	19	n/a	n/a	0.785
1097085	ENSG00000157800	58465	SLC37A3	solute carrier family 37 (glycerol-3-phosphate transporter), member 3	84255	7	n/a	n/a	0.785
280052685	ENSG00000253144	0	RP11-281O15.7	RP11-281O15.7	0	5	n/a	n/a	0.784
1095272	ENSG00000143207	40927	RFWD2	ring finger and WD repeat domain 2	64326	1	n/a	n/a	0.784
1091653	ENSG00000117713	8236	ARID1A	AT rich interactive domain 1A (SWI-like)	8289	1	n/a	n/a	0.784
280040044	ENSG00000251537	0	RP11-385D13.1	CMT1A duplicated region transcript 1 protein	0	17	n/a	n/a	0.784
1103093	ENSG00000186448	10023	ZNF197	zinc finger protein 197	10168	3	n/a	n/a	0.784
279881063	ENSG00000233718	10261	MYCNOS	MYCN opposite strand/antisense RNA (non-protein coding)	10408	2	n/a	n/a	0.783
280078810	ENSG00000254986	9927	DPP3	dipeptidyl-peptidase 3	10072	11	n/a	n/a	0.783
1088187	ENSG00000075461	26837	CACNG4	calcium channel, voltage-dependent, gamma subunit 4	27092	17	n/a	n/a	0.783
279918691	ENSG00000237161	0	RP11-32B5.1	RP11-32B5.1	0	15	n/a	n/a	0.783
1102355	ENSG00000183530	90089	PRR14L	proline rich 14-like	253143	22	n/a	n/a	0.783
1094411	ENSG00000137571	57476	SLCO5A1	solute carrier organic anion transporter family, member 5A1	81796	8	n/a	n/a	0.783
1090629	ENSG00000110047	10780	EHD1	EH-domain containing 1	10938	11	n/a	n/a	0.782
1094067	ENSG00000135829	1648	DHX9	DEAH (Asp-Glu-Ala-His) box polypeptide 9	1660	1	n/a	n/a	0.782
279997157	ENSG00000248049	158581	RP11-453E17.1	RP11-453E17.1	550112	4	n/a	n/a	0.782
1106062	ENSG00000214367	55246	HAUS3	HAUS augmin-like complex, subunit 3	79441	4	n/a	n/a	0.782
1105213	ENSG00000204611	59883	ZNF616	zinc finger protein 616	90317	19	n/a	n/a	0.782
1089345	ENSG00000101191	10925	DIDO1	death inducer-obliterator 1	11083	20	n/a	n/a	0.782
279722866	ENSG00000213539	0	YBX1P6	Y box binding protein 1 pseudogene 6	0	9	n/a	n/a	0.782
1103460	ENSG00000188042	9978	ARL4C	ADP-ribosylation factor-like 4C	10123	2	n/a	n/a	0.782
1089124	ENSG00000100281	9897	HMGXB4	HMG box domain containing 4	10042	22	n/a	n/a	0.782
279952545	ENSG00000240915	0	RP11-659E9.2	RP11-659E9.2	0	8	n/a	n/a	0.781
1090894	ENSG00000112079	11164	STK38	serine/threonine kinase 38	11329	6	n/a	n/a	0.781
279719096	ENSG00000213082	0	PPP1R14BP2	protein phosphatase 1, regulatory (inhibitor) subunit 14B pseudogene 2	0	2	n/a	n/a	0.781
1090200	ENSG00000106462	2131	EZH2	enhancer of zeste homolog 2 (Drosophila)	2146	7	n/a	n/a	0.781
279877052	ENSG00000233370	0	AC092664.1	AC092664.1	0	2	n/a	n/a	0.781
1103973	ENSG00000196526	37778	AFAP1	actin filament associated protein 1	60312	4	n/a	n/a	0.781
279834943	ENSG00000229638	0	RP11-110C15.4	RP11-110C15.4	0	3	n/a	n/a	0.781
1089619	ENSG00000102974	10517	CTCF	CCCTC-binding factor (zinc finger protein)	10664	16	n/a	n/a	0.781
279891876	ENSG00000234690	0	AC073283.4	AC073283.4	0	2	n/a	n/a	0.781
1097884	ENSG00000163155	123106	LYSMD1	LysM, putative peptidoglycan-binding, domain containing 1	388695	1	n/a	n/a	0.781
1103342	ENSG00000187626	122129	ZKSCAN4	zinc finger with KRAB and SCAN domains 4	387032	6	n/a	n/a	0.78
1097192	ENSG00000158636	36225	C11orf30	chromosome 11 open reading frame 30	56946	11	n/a	n/a	0.78
1093716	ENSG00000133895	4196	MEN1	multiple endocrine neoplasia I	4221	11	n/a	n/a	0.78
1095945	ENSG00000147789	7510	ZNF7	zinc finger protein 7	7553	8	n/a	n/a	0.78
1090461	ENSG00000108651	35102	UTP6	UTP6, small subunit (SSU) processome component, homolog (yeast)	55813	17	n/a	n/a	0.78
1087539	ENSG00000049759	23082	NEDD4L	neural precursor cell expressed, developmentally down-regulated 4-like	23327	18	n/a	n/a	0.78
1093292	ENSG00000131019	55270	ULBP3	UL16 binding protein 3	79465	6	n/a	n/a	0.78
1090342	ENSG00000107815	35931	C10orf2	chromosome 10 open reading frame 2	56652	10	n/a	n/a	0.78
279846679	ENSG00000230673	0	PABPC1P3	poly(A) binding protein, cytoplasmic 1 pseudogene 3	0	X	n/a	n/a	0.78
1088191	ENSG00000075624	57	ACTB	actin, beta	60	7	n/a	n/a	0.78
1107226	ENSG00000227450	0	AC006449.1	Uncharacterized proteincDNA FLJ52623	0	17	n/a	n/a	0.78
1098829	ENSG00000166484	5566	MAPK7	mitogen-activated protein kinase 7	5598	17	n/a	n/a	0.78
1093056	ENSG00000129472	59122	RAB2B	RAB2B, member RAS oncogene family	84932	14	n/a	n/a	0.78
1088560	ENSG00000086102	4768	NFX1	nuclear transcription factor, X-box binding 1	4799	9	n/a	n/a	0.78
1097980	ENSG00000163508	8262	EOMES	eomesodermin	8320	3	n/a	n/a	0.779
1090067	ENSG00000105708	7518	ZNF14	zinc finger protein 14	7561	19	n/a	n/a	0.779
1101914	ENSG00000181472	36894	ZBTB2	zinc finger and BTB domain containing 2	57621	6	n/a	n/a	0.779
1097611	ENSG00000161956	25917	SENP3	SUMO1/sentrin/SMT3 specific peptidase 3	26168	17	n/a	n/a	0.779
1087476	ENSG00000044524	2027	EPHA3	EPH receptor A3	2042	3	n/a	n/a	0.779
1088463	ENSG00000083168	7947	KAT6A	K(lysine) acetyltransferase 6A	7994	8	n/a	n/a	0.779
1093743	ENSG00000134077	25666	THUMPD3	THUMP domain containing 3	25917	3	n/a	n/a	0.779
1090787	ENSG00000111361	1954	EIF2B1	eukaryotic translation initiation factor 2B, subunit 1 alpha, 26kDa	1967	12	n/a	n/a	0.779
279990172	ENSG00000245526	165799	LINC00461	long intergenic non-protein coding RNA 461	645323	5	n/a	n/a	0.779
1104521	ENSG00000198142	41642	ANKRD57	ankyrin repeat domain 57	65124	2	n/a	n/a	0.779
1094025	ENSG00000135597	59208	REPS1	RALBP1 associated Eps domain containing 1	85021	6	n/a	n/a	0.779
1088414	ENSG00000081665	133683	ZNF506	zinc finger protein 506	440515	19	n/a	n/a	0.779
1096332	ENSG00000151458	36458	ANKRD50	ankyrin repeat domain 50	57182	4	n/a	n/a	0.778
1095846	ENSG00000147117	7668	ZNF157	zinc finger protein 157	7712	X	n/a	n/a	0.778
279801999	ENSG00000226677	93608	C14orf19	chromosome 14 open reading frame 19	280655	14	n/a	n/a	0.778
1095385	ENSG00000143748	4900	NVL	nuclear VCP-like	4931	1	n/a	n/a	0.778
1098173	ENSG00000164053	1012213	ATRIP	ATR interacting protein	84126	3	n/a	n/a	0.778
1096055	ENSG00000148730	1964	EIF4EBP2	eukaryotic translation initiation factor 4E binding protein 2	1979	10	n/a	n/a	0.778
1090214	ENSG00000106554	34216	CHCHD3	coiled-coil-helix-coiled-coil-helix domain containing 3	54927	7	n/a	n/a	0.778
1094307	ENSG00000136986	54978	DERL1	Der1-like domain family, member 1	79139	8	n/a	n/a	0.778
1092022	ENSG00000120942	29647	UBIAD1	UbiA prenyltransferase domain containing 1	29914	1	n/a	n/a	0.778
1093566	ENSG00000132773	76890	TOE1	target of EGR1, member 1 (nuclear)	114034	1	n/a	n/a	0.778
1089546	ENSG00000102317	5903	RBM3	RNA binding motif (RNP1, RRM) protein 3	5935	X	n/a	n/a	0.778
1105422	ENSG00000205268	5118	PDE7A	phosphodiesterase 7A	5150	8	n/a	n/a	0.778
1087350	ENSG00000029993	3129	HMGB3	high mobility group box 3	3149	X	n/a	n/a	0.777
279931135	ENSG00000238186	0	RP11-656D10.6	RP11-656D10.6	0	1	n/a	n/a	0.777
1093435	ENSG00000132003	41750	ZSWIM4	zinc finger, SWIM-type containing 4	65249	19	n/a	n/a	0.777
1103727	ENSG00000189091	23205	SF3B3	splicing factor 3b, subunit 3, 130kDa	23450	16	n/a	n/a	0.777
1096818	ENSG00000155508	9203	CNOT8	CCR4-NOT transcription complex, subunit 8	9337	5	n/a	n/a	0.777
1093964	ENSG00000135334	34411	AKIRIN2	akirin 2	55122	6	n/a	n/a	0.777
279263307	ENSG00000158427	94904	TMSB15B	thymosin beta 15B	286527	X	n/a	n/a	0.777
280125486	ENSG00000259007	0	RP11-463J10.3	RP11-463J10.3	0	14	n/a	n/a	0.777
1090362	ENSG00000107938	25847	C10orf137	chromosome 10 open reading frame 137	26098	10	n/a	n/a	0.777
1099835	ENSG00000170631	7521	ZNF16	zinc finger protein 16	7564	8	n/a	n/a	0.776
1096519	ENSG00000152795	9843	HNRPDL	heterogeneous nuclear ribonucleoprotein D-like	9987	4	n/a	n/a	0.776
1097761	ENSG00000162714	59028	ZNF496	zinc finger protein 496	84838	1	n/a	n/a	0.776
1091021	ENSG00000112941	10886	PAPD7	PAP associated domain containing 7	11044	5	n/a	n/a	0.776
1101306	ENSG00000177842	90121	ZNF620	zinc finger protein 620	253639	3	n/a	n/a	0.776
1089680	ENSG00000103275	7286	UBE2I	ubiquitin-conjugating enzyme E2I	7329	16	n/a	n/a	0.776
1105883	ENSG00000213626	57288	LBH	limb bud and heart development homolog (mouse)	81606	2	n/a	n/a	0.776
1101644	ENSG00000179899	0	PHC1P1	polyhomeotic homolog 1 (Drosophila) pseudogene 1	0	12	n/a	n/a	0.776
1091794	ENSG00000119392	2716	GLE1	GLE1 RNA export mediator homolog (yeast)	2733	9	n/a	n/a	0.775
279905529	ENSG00000235954	94423	TTC28-AS1	TTC28 antisense RNA 1 (non-protein coding)	284900	22	n/a	n/a	0.775
279877828	ENSG00000233426	0	EIF3FP3	eukaryotic translation initiation factor 3, subunit F pseudogene 3	0	2	n/a	n/a	0.775
1087787	ENSG00000065135	2756	GNAI3	guanine nucleotide binding protein (G protein), alpha inhibiting activity polypeptide 3	2773	1	n/a	n/a	0.775
1097335	ENSG00000159784	9571	FAM131B	family with sequence similarity 131, member B	9715	7	n/a	n/a	0.775
1092783	ENSG00000126947	30790	ARMCX1	armadillo repeat containing, X-linked 1	51309	X	n/a	n/a	0.775
1096768	ENSG00000154978	57254	VOPP1	vesicular, overexpressed in cancer, prosurvival protein 1	81552	7	n/a	n/a	0.775
1103092	ENSG00000186446	77685	ZNF501	zinc finger protein 501	115560	3	n/a	n/a	0.775
1095645	ENSG00000145592	6135	RPL37	ribosomal protein L37	6167	5	n/a	n/a	0.774
1090574	ENSG00000109576	30648	AADAT	aminoadipate aminotransferase	51166	4	n/a	n/a	0.774
279941988	ENSG00000239665	0	RP11-295P9.3	RP11-295P9.3	0	10	n/a	n/a	0.774
1099161	ENSG00000167785	80685	ZNF558	zinc finger protein 558	148156	19	n/a	n/a	0.774
279816800	ENSG00000228002	0	DHX9P1	DEAH (Asp-Glu-Ala-His) box polypeptide 9 pseudogene 1	0	13	n/a	n/a	0.774
1091973	ENSG00000120658	34357	ENOX1	ecto-NOX disulfide-thiol exchanger 1	55068	13	n/a	n/a	0.774
1087823	ENSG00000065883	8552	CDK13	cyclin-dependent kinase 13	8621	7	n/a	n/a	0.774
280003187	ENSG00000248560	0	CTB-14A14.2	CTB-14A14.2	0	5	n/a	n/a	0.774
1093247	ENSG00000130764	36743	LRRC47	leucine rich repeat containing 47	57470	1	n/a	n/a	0.774
1095085	ENSG00000141646	4064	SMAD4	SMAD family member 4	4089	18	n/a	n/a	0.773
1104756	ENSG00000198824	93981	CHAMP1	chromosome alignment maintaining phosphoprotein 1	283489	13	n/a	n/a	0.773
1092220	ENSG00000122824	81997	NUDT10	nudix (nucleoside diphosphate linked moiety X)-type motif 10	170685	X	n/a	n/a	0.773
1094288	ENSG00000136925	81387	TSTD2	thiosulfate sulfurtransferase (rhodanese)-like domain containing 2	158427	9	n/a	n/a	0.773
1097248	ENSG00000159147	29713	DONSON	downstream neighbor of SON	29980	21	n/a	n/a	0.773
1088416	ENSG00000081721	11105	DUSP12	dual specificity phosphatase 12	11266	1	n/a	n/a	0.773
1091125	ENSG00000113761	23321	ZNF346	zinc finger protein 346	23567	5	n/a	n/a	0.773
1099408	ENSG00000168806	9692	LCMT2	leucine carboxyl methyltransferase 2	9836	15	n/a	n/a	0.772
1104369	ENSG00000197724	5221	PHF2	PHD finger protein 2	5253	9	n/a	n/a	0.772
1092071	ENSG00000121417	10373	ZNF211	zinc finger protein 211	10520	19	n/a	n/a	0.772
1103936	ENSG00000196417	60077	ZNF765	zinc finger protein 765	91661	19	n/a	n/a	0.772
279723599	ENSG00000213642	0	RP11-561N12.5	RP11-561N12.5	0	7	n/a	n/a	0.772
1102723	ENSG00000185009	26730	AP3M1	adaptor-related protein complex 3, mu 1 subunit	26985	10	n/a	n/a	0.772
1089914	ENSG00000105058	25766	FAM32A	family with sequence similarity 32, member A	26017	19	n/a	n/a	0.772
279904665	ENSG00000235859	0	AC006978.6	AC006978.6	0	7	n/a	n/a	0.772
1104637	ENSG00000198551	83486	ZNF627	zinc finger protein 627	199692	19	n/a	n/a	0.772
280090448	ENSG00000255817	0	RP11-196H14.4	RP11-196H14.4	0	12	n/a	n/a	0.772
1095879	ENSG00000147274	27061	RBMX	RNA binding motif protein, X-linked	27316	X	n/a	n/a	0.772
1096628	ENSG00000153885	54887	KCTD15	potassium channel tetramerisation domain containing 15	79047	19	n/a	n/a	0.772
280012692	ENSG00000249376	0	RP11-152N13.11	RP11-152N13.11	0	10	n/a	n/a	0.772
1098511	ENSG00000165259	79802	HDX	highly divergent homeobox	139324	X	n/a	n/a	0.772
280073987	ENSG00000254662	0	RP11-872D17.4	RP11-872D17.4	0	11	n/a	n/a	0.772
1101426	ENSG00000178567	9708	EPM2AIP1	EPM2A (laforin) interacting protein 1	9852	3	n/a	n/a	0.772
1091057	ENSG00000113272	34263	THG1L	tRNA-histidine guanylyltransferase 1-like (S. cerevisiae)	54974	5	n/a	n/a	0.772
1090408	ENSG00000108344	5677	PSMD3	proteasome (prosome, macropain) 26S subunit, non-ATPase, 3	5709	17	n/a	n/a	0.771
1089313	ENSG00000101052	30580	IFT52	intraflagellar transport 52 homolog (Chlamydomonas)	51098	20	n/a	n/a	0.771
1100661	ENSG00000174444	6092	RPL4	ribosomal protein L4	6124	15	n/a	n/a	0.771
279891163	ENSG00000234629	0	WDR82P1	WD repeat domain 82 pseudogene 1	0	3	n/a	n/a	0.771
1094551	ENSG00000138231	30645	DBR1	debranching enzyme homolog 1 (S. cerevisiae)	51163	3	n/a	n/a	0.771
1094611	ENSG00000138617	34245	PARP16	poly (ADP-ribose) polymerase family, member 16	54956	15	n/a	n/a	0.771
1087872	ENSG00000067141	4730	NEO1	neogenin 1	4756	15	n/a	n/a	0.771
279525073	ENSG00000183171	0	RP11-49C9.2	RP11-49C9.2	0	X	n/a	n/a	0.771
1092368	ENSG00000124151	8151	NCOA3	nuclear receptor coactivator 3	8202	20	n/a	n/a	0.771
1104670	ENSG00000198642	35244	KLHL9	kelch-like 9 (Drosophila)	55958	9	n/a	n/a	0.771
1107938	ENSG00000232040	77545	SCAND3	SCAN domain containing 3	114821	6	n/a	n/a	0.77
1096845	ENSG00000155827	35534	RNF20	ring finger protein 20	56254	9	n/a	n/a	0.77
1100109	ENSG00000171792	57937	C12orf32	chromosome 12 open reading frame 32	83695	12	n/a	n/a	0.77
1098169	ENSG00000164048	30866	ZNF589	zinc finger protein 589	51385	3	n/a	n/a	0.77
1088166	ENSG00000075213	10224	SEMA3A	sema domain, immunoglobulin domain (Ig), short basic domain, secreted, (semaphorin) 3A	10371	7	n/a	n/a	0.77
1090445	ENSG00000108559	4896	NUP88	nucleoporin 88kDa	4927	17	n/a	n/a	0.77
1097421	ENSG00000160325	10935	C9orf7	chromosome 9 open reading frame 7	11094	9	n/a	n/a	0.77
1107174	ENSG00000227087	0	RBMX2P5	RNA binding motif protein, X-linked 2 pseudogene 5	0	5	n/a	n/a	0.77
1098359	ENSG00000164654	33759	MIOS	missing oocyte, meiosis regulator, homolog (Drosophila)	54468	7	n/a	n/a	0.77
1104532	ENSG00000198169	59992	ZNF251	zinc finger protein 251	90987	8	n/a	n/a	0.77
1090503	ENSG00000108883	9208	EFTUD2	elongation factor Tu GTP binding domain containing 2	9343	17	n/a	n/a	0.769
280059868	ENSG00000253668	0	RP11-463C14.1	RP11-463C14.1	0	8	n/a	n/a	0.769
1092813	ENSG00000127334	8384	DYRK2	dual-specificity tyrosine-(Y)-phosphorylation regulated kinase 2	8445	12	n/a	n/a	0.769
1089229	ENSG00000100592	22757	DAAM1	dishevelled associated activator of morphogenesis 1	23002	14	n/a	n/a	0.769
1096989	ENSG00000156983	7816	BRPF1	bromodomain and PHD finger containing, 1	7862	3	n/a	n/a	0.769
1104849	ENSG00000203326	82207	ZNF525	zinc finger protein 525	170958	19	n/a	n/a	0.769
279821253	ENSG00000228395	0	RP11-216B9.6	RP11-216B9.6	0	9	n/a	n/a	0.769
279812689	ENSG00000227617	157127455	AC009475.2	AC009475.2	100861402	2	n/a	n/a	0.769
1095860	ENSG00000147162	8410	OGT	O-linked N-acetylglucosamine (GlcNAc) transferase (UDP-N-acetylglucosamine:polypeptide-N-acetylglucosaminyl transferase)	8473	X	n/a	n/a	0.768
1103922	ENSG00000196387	7655	ZNF140	zinc finger protein 140	7699	12	n/a	n/a	0.768
1096605	ENSG00000153574	22690	RPIA	ribose 5-phosphate isomerase A	22934	2	n/a	n/a	0.768
1104070	ENSG00000196793	8136	ZNF239	zinc finger protein 239	8187	10	n/a	n/a	0.768
1100579	ENSG00000173950	81028	C3orf21	chromosome 3 open reading frame 21	152002	3	n/a	n/a	0.768
1104591	ENSG00000198380	2657	GFPT1	glutamine--fructose-6-phosphate transaminase 1	2673	2	n/a	n/a	0.768
279904499	ENSG00000235837	0	AC073333.8	AC073333.8	0	7	n/a	n/a	0.767
1087017	ENSG00000006704	9427	GTF2IRD1	GTF2I repeat domain containing 1	9569	7	n/a	n/a	0.767
1095448	ENSG00000144057	58819	ST6GAL2	ST6 beta-galactosamide alpha-2,6-sialyltranferase 2	84620	2	n/a	n/a	0.767
1101864	ENSG00000181104	2134	F2R	coagulation factor II (thrombin) receptor	2149	5	n/a	n/a	0.767
280083383	ENSG00000255245	0	RP11-728F11.6	RP11-728F11.6	0	11	n/a	n/a	0.767
280026738	ENSG00000250487	0	RP11-43D2.6	RP11-43D2.6	0	5	n/a	n/a	0.767
279994444	ENSG00000247033	0	AC099508.1	AC099508.1	0	16	n/a	n/a	0.767
1095073	ENSG00000141570	36606	CBX8	chromobox homolog 8	57332	17	n/a	n/a	0.767
1094976	ENSG00000140993	60010	TIGD7	tigger transposable element derived 7	91151	16	n/a	n/a	0.767
279953608	ENSG00000241061	0	AC090602.1	AC090602.1	0	15	n/a	n/a	0.767
1096471	ENSG00000152454	10027	ZNF256	zinc finger protein 256	10172	19	n/a	n/a	0.767
1097728	ENSG00000162613	8801	FUBP1	far upstream element (FUSE) binding protein 1	8880	1	n/a	n/a	0.767
1095305	ENSG00000143368	10116	SF3B4	splicing factor 3b, subunit 4, 49kDa	10262	1	n/a	n/a	0.767
1087411	ENSG00000037749	4213	MFAP3	microfibrillar-associated protein 3	4238	5	n/a	n/a	0.767
1088168	ENSG00000075223	10365	SEMA3C	sema domain, immunoglobulin domain (Ig), short basic domain, secreted, (semaphorin) 3C	10512	7	n/a	n/a	0.767
1098702	ENSG00000166037	9558	CEP57	centrosomal protein 57kDa	9702	11	n/a	n/a	0.767
1097056	ENSG00000157540	1847	DYRK1A	dual-specificity tyrosine-(Y)-phosphorylation regulated kinase 1A	1859	21	n/a	n/a	0.766
1105826	ENSG00000213190	10804	MLLT11	myeloid/lymphoid or mixed-lineage leukemia (trithorax homolog, Drosophila); translocated to, 11	10962	1	n/a	n/a	0.766
1087262	ENSG00000019995	34053	ZRANB1	zinc finger, RAN-binding domain containing 1	54764	10	n/a	n/a	0.766
1092566	ENSG00000125484	9195	GTF3C4	general transcription factor IIIC, polypeptide 4, 90kDa	9329	9	n/a	n/a	0.766
1103038	ENSG00000186230	123037	ZNF749	zinc finger protein 749	388567	19	n/a	n/a	0.766
1087631	ENSG00000056277	34898	ZNF280C	zinc finger protein 280C	55609	X	n/a	n/a	0.766
1094333	ENSG00000137142	110241	IGFBPL1	insulin-like growth factor binding protein-like 1	347252	9	n/a	n/a	0.766
1097151	ENSG00000158321	25802	AUTS2	autism susceptibility candidate 2	26053	7	n/a	n/a	0.766
1089044	ENSG00000100027	29534	YPEL1	yippee-like 1 (Drosophila)	29799	22	n/a	n/a	0.765
279859969	ENSG00000231871	0	RP11-90L20.3	RP11-90L20.3	0	1	n/a	n/a	0.765
280094268	ENSG00000256261	0	AC104698.1	AC104698.1	0	2	n/a	n/a	0.765
1095161	ENSG00000142449	58668	FBN3	fibrillin 3	84467	19	n/a	n/a	0.765
1098365	ENSG00000164684	152156	ZNF704	zinc finger protein 704	619279	8	n/a	n/a	0.765
1090073	ENSG00000105732	41338	ZNF574	zinc finger protein 574	64763	19	n/a	n/a	0.764
1105800	ENSG00000213020	57536	ZNF611	zinc finger protein 611	81856	19	n/a	n/a	0.764
1097165	ENSG00000158470	9200	B4GALT5	UDP-Gal:betaGlcNAc beta 1,4- galactosyltransferase, polypeptide 5	9334	20	n/a	n/a	0.764
1089421	ENSG00000101452	38084	DHX35	DEAH (Asp-Glu-Ala-His) box polypeptide 35	60625	20	n/a	n/a	0.764
1098134	ENSG00000163935	30941	SFMBT1	Scm-like with four mbt domains 1	51460	3	n/a	n/a	0.764
1089188	ENSG00000100426	9745	ZBED4	zinc finger, BED-type containing 4	9889	22	n/a	n/a	0.764
1088808	ENSG00000091490	22986	SEL1L3	sel-1 suppressor of lin-12-like 3 (C. elegans)	23231	4	n/a	n/a	0.764
1096098	ENSG00000149136	6709	SSRP1	structure specific recognition protein 1	6749	11	n/a	n/a	0.764
1099133	ENSG00000167720	40469	SRR	serine racemase	63826	17	n/a	n/a	0.763
1109124	ENSG00000244045	80573	TMEM199	transmembrane protein 199	147007	17	n/a	n/a	0.763
1100631	ENSG00000174243	9280	DDX23	DEAD (Asp-Glu-Ala-Asp) box polypeptide 23	9416	12	n/a	n/a	0.763
1096951	ENSG00000156603	85538	MED19	mediator complex subunit 19	219541	11	n/a	n/a	0.763
1088430	ENSG00000082068	34389	WDR70	WD repeat domain 70	55100	5	n/a	n/a	0.763
1091861	ENSG00000119778	33745	ATAD2B	ATPase family, AAA domain containing 2B	54454	2	n/a	n/a	0.763
1099738	ENSG00000170264	58351	FAM161A	family with sequence similarity 161, member A	84140	2	n/a	n/a	0.763
1095775	ENSG00000146425	6951	DYNLT1	dynein, light chain, Tctex-type 1	6993	6	n/a	n/a	0.763
1090872	ENSG00000111880	8661	RNGTT	RNA guanylyltransferase and 5'-phosphatase	8732	6	n/a	n/a	0.762
1107235	ENSG00000227487	1002744	RP11-839D17.2	RP11-839D17.2	100288346	11	n/a	n/a	0.762
1087988	ENSG00000070476	55200	ZXDC	ZXD family zinc finger C	79364	3	n/a	n/a	0.762
1096139	ENSG00000149480	9095	MTA2	metastasis associated 1 family, member 2	9219	11	n/a	n/a	0.762
1099807	ENSG00000170515	5004	PA2G4	proliferation-associated 2G4, 38kDa	5036	12	n/a	n/a	0.762
1092386	ENSG00000124207	1423	CSE1L	CSE1 chromosome segregation 1-like (yeast)	1434	20	n/a	n/a	0.762
1088483	ENSG00000083817	34948	ZNF416	zinc finger protein 416	55659	19	n/a	n/a	0.762
1094966	ENSG00000140950	36980	KIAA1609	KIAA1609	57707	16	n/a	n/a	0.762
1103713	ENSG00000189046	78855	ALKBH2	alkB, alkylation repair homolog 2 (E. coli)	121642	12	n/a	n/a	0.762
1094073	ENSG00000135847	58530	ACBD6	acyl-CoA binding domain containing 6	84320	1	n/a	n/a	0.762
1088449	ENSG00000082516	25678	GEMIN5	gem (nuclear organelle) associated protein 5	25929	5	n/a	n/a	0.762
1091870	ENSG00000119866	32815	BCL11A	B-cell CLL/lymphoma 11A (zinc finger protein)	53335	2	n/a	n/a	0.762
1101393	ENSG00000178338	78670	ZNF354B	zinc finger protein 354B	117608	5	n/a	n/a	0.761
1093320	ENSG00000131149	22954	KIAA0182	KIAA0182	23199	16	n/a	n/a	0.761
1097411	ENSG00000160293	7367	VAV2	vav 2 guanine nucleotide exchange factor	7410	9	n/a	n/a	0.761
1100820	ENSG00000175274	9396	TP53I11	tumor protein p53 inducible protein 11	9537	11	n/a	n/a	0.761
279722562	ENSG00000213492	0	AC092661.2	AC092661.2	0	4	n/a	n/a	0.761
1092787	ENSG00000126970	35193	ZC4H2	zinc finger, C4H2 domain containing	55906	X	n/a	n/a	0.761
279888123	ENSG00000234377	0	POU4F1-AS1	POU4F1 antisense RNA 1 (non-protein coding)	0	13	n/a	n/a	0.761
1090491	ENSG00000108828	10346	VAT1	vesicle amine transport protein 1 homolog (T. californica)	10493	17	n/a	n/a	0.761
1092526	ENSG00000125170	35004	DOK4	docking protein 4	55715	16	n/a	n/a	0.761
1096457	ENSG00000152359	79599	POC5	POC5 centriolar protein homolog (Chlamydomonas)	134359	5	n/a	n/a	0.761
280106543	ENSG00000257553	0	RP11-603J24.17	RP11-603J24.17	0	12	n/a	n/a	0.761
1103701	ENSG00000188994	22791	ZNF292	zinc finger protein 292	23036	6	n/a	n/a	0.761
1096964	ENSG00000156787	60294	WDR67	WD repeat domain 67	93594	8	n/a	n/a	0.76
1088339	ENSG00000079387	29578	SENP1	SUMO1/sentrin specific peptidase 1	29843	12	n/a	n/a	0.76
1087189	ENSG00000012983	11023	MAP4K5	mitogen-activated protein kinase kinase kinase kinase 5	11183	14	n/a	n/a	0.76
1091611	ENSG00000117461	8437	PIK3R3	phosphoinositide-3-kinase, regulatory subunit 3 (gamma)	8503	1	n/a	n/a	0.76
1102230	ENSG00000182986	81560	ZNF320	zinc finger protein 320	162967	19	n/a	n/a	0.76
1106571	ENSG00000221994	36508	ZNF630	zinc finger protein 630	57232	X	n/a	n/a	0.76
1097410	ENSG00000160285	4022	LSS	lanosterol synthase (2,3-oxidosqualene-lanosterol cyclase)	4047	21	n/a	n/a	0.76
1094096	ENSG00000135945	30936	REV1	REV1 homolog (S. cerevisiae)	51455	2	n/a	n/a	0.76
1105572	ENSG00000205808	126343	PPAPDC2	phosphatidic acid phosphatase type 2 domain containing 2	403313	9	n/a	n/a	0.76
1090612	ENSG00000109917	8803	ZNF259	zinc finger protein 259	8882	11	n/a	n/a	0.76
1104449	ENSG00000197951	37305	ZNF71	zinc finger protein 71	58491	19	n/a	n/a	0.76
1089805	ENSG00000104427	30583	FAM164A	family with sequence similarity 164, member A	51101	8	n/a	n/a	0.76
1104280	ENSG00000197451	3162	HNRNPAB	heterogeneous nuclear ribonucleoprotein A/B	3182	5	n/a	n/a	0.76
1087351	ENSG00000030066	23034	NUP160	nucleoporin 160kDa	23279	11	n/a	n/a	0.76
1091478	ENSG00000116560	6385	SFPQ	splicing factor proline/glutamine-rich	6421	1	n/a	n/a	0.76
1099039	ENSG00000167378	79127	IRGQ	immunity-related GTPase family, Q	126298	19	n/a	n/a	0.76
1087456	ENSG00000042429	9303	MED17	mediator complex subunit 17	9440	11	n/a	n/a	0.759
1094009	ENSG00000135503	88	ACVR1B	activin A receptor, type IB	91	12	n/a	n/a	0.759
1088521	ENSG00000085185	40457	BCORL1	BCL6 corepressor-like 1	63035	X	n/a	n/a	0.759
1087153	ENSG00000011258	34088	MBTD1	mbt domain containing 1	54799	17	n/a	n/a	0.759
1089272	ENSG00000100823	325	APEX1	APEX nuclease (multifunctional DNA repair enzyme) 1	328	14	n/a	n/a	0.759
280083352	ENSG00000255242	0	C14orf169	chromosome 14 open reading frame 169	0	14	n/a	n/a	0.759
1102479	ENSG00000183960	79462	KCNH8	potassium voltage-gated channel, subfamily H (eag-related), member 8	131096	3	n/a	n/a	0.759
1094259	ENSG00000136828	9505	RALGPS1	Ral GEF with PH domain and SH3 binding motif 1	9649	9	n/a	n/a	0.759
279413546	ENSG00000170468	0	AC005280.1	AC005280.1	0	14	n/a	n/a	0.759
1094739	ENSG00000139354	93952	GAS2L3	growth arrest-specific 2 like 3	283431	12	n/a	n/a	0.758
1105110	ENSG00000204371	10761	EHMT2	euchromatic histone-lysine N-methyltransferase 2	10919	6	n/a	n/a	0.758
1094318	ENSG00000137075	81029	RNF38	ring finger protein 38	152006	9	n/a	n/a	0.758
1103024	ENSG00000186187	59127	ZNRF1	zinc and ring finger 1	84937	16	n/a	n/a	0.758
1091718	ENSG00000118496	58296	FBXO30	F-box protein 30	84085	6	n/a	n/a	0.758
1089898	ENSG00000104960	32953	PTOV1	prostate tumor overexpressed 1	53635	19	n/a	n/a	0.758
1094240	ENSG00000136731	36165	UGGT1	UDP-glucose glycoprotein glucosyltransferase 1	56886	2	n/a	n/a	0.758
279746067	ENSG00000217165	0	RP1-202I21.5	RP1-202I21.5	0	6	n/a	n/a	0.758
1097428	ENSG00000160360	25835	GPSM1	G-protein signaling modulator 1	26086	9	n/a	n/a	0.758
1097281	ENSG00000159307	56075	SCUBE1	signal peptide, CUB domain, EGF-like 1	80274	22	n/a	n/a	0.758
1098853	ENSG00000166582	83613	CENPV	centromere protein V	201161	17	n/a	n/a	0.757
1089072	ENSG00000100105	23352	PATZ1	POZ (BTB) and AT hook containing zinc finger 1	23598	22	n/a	n/a	0.757
1091363	ENSG00000115649	26758	CNPPD1	cyclin Pas1/PHO80 domain containing 1	27013	2	n/a	n/a	0.757
1088261	ENSG00000077458	80327	FAM76B	family with sequence similarity 76, member B	143684	11	n/a	n/a	0.757
279881530	ENSG00000233757	0	AC092835.2	AC092835.2	0	2	n/a	n/a	0.757
1100032	ENSG00000171469	60258	ZNF561	zinc finger protein 561	93134	19	n/a	n/a	0.757
1091950	ENSG00000120437	36	ACAT2	acetyl-CoA acetyltransferase 2	39	6	n/a	n/a	0.757
1096330	ENSG00000151422	2226	FER	fer (fps/fes related) tyrosine kinase	2241	5	n/a	n/a	0.757
1095081	ENSG00000141627	34097	DYM	dymeclin	54808	18	n/a	n/a	0.757
1089153	ENSG00000100344	56140	PNPLA3	patatin-like phospholipase domain containing 3	80339	22	n/a	n/a	0.757
1092798	ENSG00000127152	41443	BCL11B	B-cell CLL/lymphoma 11B (zinc finger protein)	64919	14	n/a	n/a	0.757
1089433	ENSG00000101546	55666	RBFA	ribosome binding factor A (putative)	79863	18	n/a	n/a	0.756
1093273	ENSG00000130921	60063	C12orf65	chromosome 12 open reading frame 65	91574	12	n/a	n/a	0.756
1091940	ENSG00000120327	35405	PCDHB14	protocadherin beta 14	56122	5	n/a	n/a	0.756
1104056	ENSG00000196757	59943	ZNF700	zinc finger protein 700	90592	19	n/a	n/a	0.756
1091412	ENSG00000116001	7029	TIA1	TIA1 cytotoxic granule-associated RNA binding protein	7072	2	n/a	n/a	0.756
1090465	ENSG00000108671	5685	PSMD11	proteasome (prosome, macropain) 26S subunit, non-ATPase, 11	5717	17	n/a	n/a	0.756
1088016	ENSG00000071051	8380	NCK2	NCK adaptor protein 2	8440	2	n/a	n/a	0.756
1089096	ENSG00000100201	10374	DDX17	DEAD (Asp-Glu-Ala-Asp) box polypeptide 17	10521	22	n/a	n/a	0.756
1097194	ENSG00000158669	79719	AGPAT6	1-acylglycerol-3-phosphate O-acyltransferase 6 (lysophosphatidic acid acyltransferase, zeta)	137964	8	n/a	n/a	0.756
1094234	ENSG00000136709	34628	WDR33	WD repeat domain 33	55339	2	n/a	n/a	0.756
1094878	ENSG00000140382	10216	HMG20A	high mobility group 20A	10363	15	n/a	n/a	0.756
1089917	ENSG00000105085	9304	MED26	mediator complex subunit 26	9441	19	n/a	n/a	0.755
1091670	ENSG00000118007	10128	STAG1	stromal antigen 1	10274	3	n/a	n/a	0.755
1093200	ENSG00000130559	81331	CAMSAP1	calmodulin regulated spectrin-associated protein 1	157922	9	n/a	n/a	0.755
1087731	ENSG00000063244	11173	U2AF2	U2 small nuclear RNA auxiliary factor 2	11338	19	n/a	n/a	0.755
1088821	ENSG00000091732	31010	ZC3HC1	zinc finger, C3HC-type containing 1	51530	7	n/a	n/a	0.755
1104385	ENSG00000197771	55695	MCMBP	minichromosome maintenance complex binding protein	79892	10	n/a	n/a	0.755
280112173	ENSG00000258128	0	MKRN9P	makorin ring finger protein 9, pseudogene	0	12	n/a	n/a	0.754
279484406	ENSG00000177839	0	PCDHB9	protocadherin beta 9	0	5	n/a	n/a	0.754
1102487	ENSG00000184009	68	ACTG1	actin, gamma 1	71	17	n/a	n/a	0.754
279786076	ENSG00000225284	0	AC018693.6	AC018693.6	0	2	n/a	n/a	0.754
1097471	ENSG00000160753	23377	RUSC1	RUN and SH3 domain containing 1	23623	1	n/a	n/a	0.754
1089731	ENSG00000103671	9191	TRIP4	thyroid hormone receptor interactor 4	9325	15	n/a	n/a	0.754
1089658	ENSG00000103187	23161	COTL1	coactosin-like 1 (Dictyostelium)	23406	16	n/a	n/a	0.754
1095368	ENSG00000143621	3583	ILF2	interleukin enhancer binding factor 2, 45kDa	3608	1	n/a	n/a	0.754
1091143	ENSG00000114019	30902	AMOTL2	angiomotin like 2	51421	3	n/a	n/a	0.753
1099764	ENSG00000170365	4061	SMAD1	SMAD family member 1	4086	4	n/a	n/a	0.753
280109643	ENSG00000257884	0	RP11-597A11.4	RP11-597A11.4	0	14	n/a	n/a	0.753
1089367	ENSG00000101266	1446	CSNK2A1	casein kinase 2, alpha 1 polypeptide	1457	20	n/a	n/a	0.753
1087340	ENSG00000028310	41823	BRD9	bromodomain containing 9	65980	5	n/a	n/a	0.753
1105909	ENSG00000213799	60080	ZNF845	zinc finger protein 845	91664	19	n/a	n/a	0.753
1092067	ENSG00000121390	34558	PSPC1	paraspeckle component 1	55269	13	n/a	n/a	0.753
1093274	ENSG00000130935	25675	NOL11	nucleolar protein 11	25926	17	n/a	n/a	0.753
1095856	ENSG00000147140	4810	NONO	non-POU domain containing, octamer-binding	4841	X	n/a	n/a	0.753
1093474	ENSG00000132323	56665	ILKAP	integrin-linked kinase-associated serine/threonine phosphatase	80895	2	n/a	n/a	0.753
1100689	ENSG00000174579	34456	MSL2	male-specific lethal 2 homolog (Drosophila)	55167	3	n/a	n/a	0.753
280097956	ENSG00000256683	37772	ZNF350	zinc finger protein 350	59348	19	n/a	n/a	0.753
1097584	ENSG00000161682	94166	FAM171A2	family with sequence similarity 171, member A2	284069	17	n/a	n/a	0.753
279853522	ENSG00000231300	0	EZH2P1	enhancer of zeste homolog 2 (Drosophila) pseudogene 1	0	21	n/a	n/a	0.752
1088412	ENSG00000081386	22625	ZNF510	zinc finger protein 510	22869	9	n/a	n/a	0.752
1093236	ENSG00000130726	10010	TRIM28	tripartite motif containing 28	10155	19	n/a	n/a	0.752
280089664	ENSG00000255734	0	RP11-133L14.4	RP11-133L14.4	0	12	n/a	n/a	0.752
1105997	ENSG00000214128	81221	TMEM213	transmembrane protein 213	155006	7	n/a	n/a	0.752
1094802	ENSG00000139767	58731	SRRM4	serine/arginine repetitive matrix 4	84530	12	n/a	n/a	0.752
1096785	ENSG00000155111	22852	CDK19	cyclin-dependent kinase 19	23097	6	n/a	n/a	0.752
280080717	ENSG00000255085	0	AF186192.2	Uncharacterized protein	0	8	n/a	n/a	0.752
1089703	ENSG00000103460	27069	TOX3	TOX high mobility group box family member 3	27324	16	n/a	n/a	0.752
1104177	ENSG00000197124	60005	ZNF682	zinc finger protein 682	91120	19	n/a	n/a	0.752
1093595	ENSG00000132952	10062	USPL1	ubiquitin specific peptidase like 1	10208	13	n/a	n/a	0.752
1093296	ENSG00000131043	25729	C20orf4	chromosome 20 open reading frame 4	25980	20	n/a	n/a	0.752
279884441	ENSG00000234009	0	AL049757.3	AL049757.3	0	22	n/a	n/a	0.752
1093590	ENSG00000132912	30646	DCTN4	dynactin 4 (p62)	51164	5	n/a	n/a	0.751
1092034	ENSG00000121058	8110	COIL	coilin	8161	17	n/a	n/a	0.751
1089640	ENSG00000103064	8937	SLC7A6	solute carrier family 7 (amino acid transporter light chain, y+L system), member 6	9057	16	n/a	n/a	0.751
280127236	ENSG00000259113	0	RP11-406H23.2	RP11-406H23.2	0	14	n/a	n/a	0.751
1091070	ENSG00000113360	28838	DROSHA	drosha, ribonuclease type III	29102	5	n/a	n/a	0.751
1103011	ENSG00000186130	10615	ZBTB6	zinc finger and BTB domain containing 6	10773	9	n/a	n/a	0.751
1100224	ENSG00000172262	7646	ZNF131	zinc finger protein 131	7690	5	n/a	n/a	0.751
1092696	ENSG00000126107	55457	HECTD3	HECT domain containing 3	79654	1	n/a	n/a	0.751
1092053	ENSG00000121289	59092	CEP89	centrosomal protein 89kDa	84902	19	n/a	n/a	0.751
1099237	ENSG00000168066	7493	SF1	splicing factor 1	7536	11	n/a	n/a	0.751
1104020	ENSG00000196653	60039	ZNF502	zinc finger protein 502	91392	3	n/a	n/a	0.751
279612954	ENSG00000196861	0	AC002994.1	AC002994.1	0	17	n/a	n/a	0.751
279903005	ENSG00000235698	0	PA2G4P2	proliferation-associated 2G4 pseudogene 2	0	20	n/a	n/a	0.751
1098333	ENSG00000164548	29631	TRA2A	transformer 2 alpha homolog (Drosophila)	29896	7	n/a	n/a	0.75
1092293	ENSG00000123444	34998	KBTBD4	kelch repeat and BTB (POZ) domain containing 4	55709	11	n/a	n/a	0.75
1094101	ENSG00000135966	9257	TGFBRAP1	transforming growth factor, beta receptor associated protein 1	9392	2	n/a	n/a	0.75
1096949	ENSG00000156587	9120	UBE2L6	ubiquitin-conjugating enzyme E2L 6	9246	11	n/a	n/a	0.75
279986469	ENSG00000244563	0	AC006011.4	AC006011.4	0	2	n/a	n/a	0.75
1096318	ENSG00000151348	2117	EXT2	exostosin 2	2132	11	n/a	n/a	0.75
1090376	ENSG00000108055	9003	SMC3	structural maintenance of chromosomes 3	9126	10	n/a	n/a	0.75
1098080	ENSG00000163781	10915	TOPBP1	topoisomerase (DNA) II binding protein 1	11073	3	n/a	n/a	0.75
1105125	ENSG00000204394	7364	VARS	valyl-tRNA synthetase	7407	6	n/a	n/a	0.75
1098260	ENSG00000164284	79594	GRPEL2	GrpE-like 2, mitochondrial (E. coli)	134266	5	n/a	n/a	0.75
1087724	ENSG00000063046	1960	EIF4B	eukaryotic translation initiation factor 4B	1975	12	n/a	n/a	0.75
1090845	ENSG00000111752	1898	PHC1	polyhomeotic homolog 1 (Drosophila)	1911	12	n/a	n/a	0.75
1098833	ENSG00000166508	4151	MCM7	minichromosome maintenance complex component 7	4176	7	n/a	n/a	0.749
280057667	ENSG00000253506	109993	NACA2	nascent polypeptide-associated complex alpha subunit 2	342538	17	n/a	n/a	0.749
1100938	ENSG00000175906	376	ARL4D	ADP-ribosylation factor-like 4D	379	17	n/a	n/a	0.749
1105906	ENSG00000213782	30684	DDX47	DEAD (Asp-Glu-Ala-Asp) box polypeptide 47	51202	12	n/a	n/a	0.749
1089545	ENSG00000102316	10758	MAGED2	melanoma antigen family D, 2	10916	X	n/a	n/a	0.749
1095757	ENSG00000146282	36316	RARS2	arginyl-tRNA synthetase 2, mitochondrial	57038	6	n/a	n/a	0.749
280088941	ENSG00000255661	0	RP11-59H1.3	RP11-59H1.3	0	12	n/a	n/a	0.749
1102222	ENSG00000182963	9907	GJC1	gap junction protein, gamma 1, 45kDa	10052	17	n/a	n/a	0.749
279787594	ENSG00000225436	0	AC005971.3	AC005971.3	0	17	n/a	n/a	0.749
1089577	ENSG00000102710	34867	FAM48A	family with sequence similarity 48, member A	55578	13	n/a	n/a	0.749
1088200	ENSG00000075856	9589	SART3	squamous cell carcinoma antigen recognized by T cells 3	9733	12	n/a	n/a	0.748
1097665	ENSG00000162373	55459	BEND5	BEN domain containing 5	79656	1	n/a	n/a	0.748
1091434	ENSG00000116141	4114	MARK1	MAP/microtubule affinity-regulating kinase 1	4139	1	n/a	n/a	0.748
1096700	ENSG00000154359	60085	LONRF1	LON peptidase N-terminal domain and ring finger 1	91694	8	n/a	n/a	0.748
1092204	ENSG00000122696	60129	MCART1	mitochondrial carrier triple repeat 1	92014	9	n/a	n/a	0.748
1090198	ENSG00000106459	4868	NRF1	nuclear respiratory factor 1	4899	7	n/a	n/a	0.748
1094476	ENSG00000137871	34105	ZNF280D	zinc finger protein 280D	54816	15	n/a	n/a	0.748
1087887	ENSG00000067596	1647	DHX8	DEAH (Asp-Glu-Ala-His) box polypeptide 8	1659	17	n/a	n/a	0.748
280085671	ENSG00000255389	0	C6orf3	C6orf3	0	6	n/a	n/a	0.748
1097016	ENSG00000157193	7758	LRP8	low density lipoprotein receptor-related protein 8, apolipoprotein e receptor	7804	1	n/a	n/a	0.748
1102390	ENSG00000183647	110382	ZNF530	zinc finger protein 530	348327	19	n/a	n/a	0.747
1095013	ENSG00000141298	59619	SSH2	slingshot homolog 2 (Drosophila)	85464	17	n/a	n/a	0.747
1090953	ENSG00000112365	9697	ZBTB24	zinc finger and BTB domain containing 24	9841	6	n/a	n/a	0.747
1088226	ENSG00000076650	34383	GPATCH1	G patch domain containing 1	55094	19	n/a	n/a	0.747
1103832	ENSG00000196152	7590	ZNF79	zinc finger protein 79	7633	9	n/a	n/a	0.747
1090454	ENSG00000108592	78533	FTSJ3	FtsJ homolog 3 (E. coli)	117246	17	n/a	n/a	0.747
1095997	ENSG00000148300	36387	REXO4	REX4, RNA exonuclease 4 homolog (S. cerevisiae)	57109	9	n/a	n/a	0.747
1100106	ENSG00000171786	4776	NHLH1	nescient helix loop helix 1	4807	1	n/a	n/a	0.747
1094779	ENSG00000139636	35005	LMBR1L	limb region 1 homolog (mouse)-like	55716	12	n/a	n/a	0.747
1101140	ENSG00000176973	23379	FAM89B	family with sequence similarity 89, member B	23625	11	n/a	n/a	0.747
1088290	ENSG00000078177	35017	N4BP2	NEDD4 binding protein 2	55728	4	n/a	n/a	0.747
1097654	ENSG00000162290	0	DCP1A	DCP1 decapping enzyme homolog A (S. cerevisiae)	0	3	n/a	n/a	0.747
1099375	ENSG00000168661	59844	ZNF30	zinc finger protein 30	90075	19	n/a	n/a	0.747
1108342	ENSG00000234616	0	JRK	jerky homolog (mouse)	0	8	n/a	n/a	0.747
1096937	ENSG00000156502	6792	SUPV3L1	suppressor of var1, 3-like 1 (S. cerevisiae)	6832	10	n/a	n/a	0.747
279620046	ENSG00000197258	0	EIF4BP6	eukaryotic translation initiation factor 4B pseudogene 6	0	7	n/a	n/a	0.747
1089779	ENSG00000104299	35045	INTS9	integrator complex subunit 9	55756	8	n/a	n/a	0.747
1102986	ENSG00000186026	110020	ZNF284	zinc finger protein 284	342909	19	n/a	n/a	0.747
1093408	ENSG00000131795	9795	RBM8A	RNA binding motif protein 8A	9939	1	n/a	n/a	0.747
279918364	ENSG00000237126	0	AC073254.1	AC073254.1	0	2	n/a	n/a	0.747
280036163	ENSG00000251247	25599	ZNF345	zinc finger protein 345	25850	19	n/a	n/a	0.746
1094197	ENSG00000136485	10092	DCAF7	DDB1 and CUL4 associated factor 7	10238	17	n/a	n/a	0.746
279746815	ENSG00000217733	0	CCT7P1	chaperonin containing TCP1, subunit 7 (eta) pseudogene 1	0	6	n/a	n/a	0.746
1087637	ENSG00000056661	7659	PCGF2	polycomb group ring finger 2	7703	17	n/a	n/a	0.746
1093293	ENSG00000131023	8990	LATS1	LATS, large tumor suppressor, homolog 1 (Drosophila)	9113	6	n/a	n/a	0.746
1109145	ENSG00000244462	9992	RBM12	RNA binding motif protein 12	10137	20	n/a	n/a	0.746
1088473	ENSG00000083544	57252	TDRD3	tudor domain containing 3	81550	13	n/a	n/a	0.746
1098250	ENSG00000164244	79567	PRRC1	proline-rich coiled-coil 1	133619	5	n/a	n/a	0.746
1093948	ENSG00000135249	38021	RINT1	RAD50 interactor 1	60561	7	n/a	n/a	0.746
1106506	ENSG00000221829	2174	FANCG	Fanconi anemia, complementation group G	2189	9	n/a	n/a	0.746
279777826	ENSG00000224546	0	EIF4BP3	eukaryotic translation initiation factor 4B pseudogene 3	0	9	n/a	n/a	0.746
1103399	ENSG00000187815	109702	ZNF642	zinc finger protein 642	339559	1	n/a	n/a	0.746
1100674	ENSG00000174498	9402	IGDCC3	immunoglobulin superfamily, DCC subclass, member 3	9543	15	n/a	n/a	0.746
1088710	ENSG00000089280	2505	FUS	fused in sarcoma	2521	16	n/a	n/a	0.746
1092969	ENSG00000128694	40805	OSGEPL1	O-sialoglycoprotein endopeptidase-like 1	64172	2	n/a	n/a	0.745
1103527	ENSG00000188321	58728	ZNF559	zinc finger protein 559	84527	19	n/a	n/a	0.745
1090409	ENSG00000108349	22551	CASC3	cancer susceptibility candidate 3	22794	17	n/a	n/a	0.745
1087402	ENSG00000036549	25758	ZZZ3	zinc finger, ZZ-type containing 3	26009	1	n/a	n/a	0.745
1096746	ENSG00000154781	30725	C3orf19	chromosome 3 open reading frame 19	51244	3	n/a	n/a	0.745
279770492	ENSG00000223984	0	RP11-177H22.2	RP11-177H22.2	0	10	n/a	n/a	0.745
279997043	ENSG00000248017	0	AC026449.1	AC026449.1	0	5	n/a	n/a	0.745
1100086	ENSG00000171681	35018	ATF7IP	activating transcription factor 7 interacting protein	55729	12	n/a	n/a	0.745
1105223	ENSG00000204628	10252	GNB2L1	guanine nucleotide binding protein (G protein), beta polypeptide 2-like 1	10399	5	n/a	n/a	0.744
1097788	ENSG00000162783	30759	IER5	immediate early response 5	51278	1	n/a	n/a	0.744
1098388	ENSG00000164758	59902	MED30	mediator complex subunit 30	90390	8	n/a	n/a	0.744
1094415	ENSG00000137601	4724	NEK1	NIMA (never in mitosis gene a)-related kinase 1	4750	4	n/a	n/a	0.744
1091491	ENSG00000116670	10312	MAD2L2	MAD2 mitotic arrest deficient-like 2 (yeast)	10459	1	n/a	n/a	0.744
1106724	ENSG00000224097	125473	RP11-472B18.1	RP11-472B18.1	401127	4	n/a	n/a	0.744
1100537	ENSG00000173715	55506	C11orf80	chromosome 11 open reading frame 80	79703	11	n/a	n/a	0.744
279746333	ENSG00000217414	0	RP11-528A10.2	RP11-528A10.2	0	6	n/a	n/a	0.744
1088945	ENSG00000096717	23166	SIRT1	sirtuin 1	23411	10	n/a	n/a	0.743
1099758	ENSG00000170325	36259	PRDM10	PR domain containing 10	56980	11	n/a	n/a	0.743
1102224	ENSG00000182973	25653	CNOT10	CCR4-NOT transcription complex, subunit 10	25904	3	n/a	n/a	0.743
1089541	ENSG00000102302	2230	FGD1	FYVE, RhoGEF and PH domain containing 1	2245	X	n/a	n/a	0.743
1097960	ENSG00000163449	60208	TMEM169	transmembrane protein 169	92691	2	n/a	n/a	0.743
1098144	ENSG00000163960	25792	UBXN7	UBX domain protein 7	26043	3	n/a	n/a	0.743
1088486	ENSG00000083842	7511	ZNF8	zinc finger protein 8	7554	19	n/a	n/a	0.743
279823953	ENSG00000228638	0	CTD-3211M3.1	CTD-3211M3.1	0	3	n/a	n/a	0.743
1095779	ENSG00000146457	9447	WTAP	Wilms tumor 1 associated protein	9589	6	n/a	n/a	0.743
1093613	ENSG00000133056	5255	PIK3C2B	phosphoinositide-3-kinase, class 2, beta polypeptide	5287	1	n/a	n/a	0.743
1091247	ENSG00000114988	57264	LMAN2L	lectin, mannose-binding 2-like	81562	2	n/a	n/a	0.742
1100854	ENSG00000175455	41344	CCDC14	coiled-coil domain containing 14	64770	3	n/a	n/a	0.742
1094053	ENSG00000135747	60284	ZNF670	zinc finger protein 670	93474	1	n/a	n/a	0.742
1089446	ENSG00000101670	9253	LIPG	lipase, endothelial	9388	18	n/a	n/a	0.742
1090299	ENSG00000107338	6425	SHB	Src homology 2 domain containing adaptor protein B	6461	9	n/a	n/a	0.742
1093180	ENSG00000130449	36961	ZSWIM6	zinc finger, SWIM-type containing 6	57688	5	n/a	n/a	0.742
1092586	ENSG00000125633	33811	CCDC93	coiled-coil domain containing 93	54520	2	n/a	n/a	0.742
1095960	ENSG00000147894	83722	C9orf72	chromosome 9 open reading frame 72	203228	9	n/a	n/a	0.742
1087537	ENSG00000049618	36765	ARID1B	AT rich interactive domain 1B (SWI1-like)	57492	6	n/a	n/a	0.741
279966259	ENSG00000242445	0	RPL7AP11	ribosomal protein L7a pseudogene 11	0	3	n/a	n/a	0.741
1089373	ENSG00000101292	79318	PROKR2	prokineticin receptor 2	128674	20	n/a	n/a	0.741
1090586	ENSG00000109685	7425	WHSC1	Wolf-Hirschhorn syndrome candidate 1	7468	4	n/a	n/a	0.741
280099908	ENSG00000256940	0	RP11-783K16.5	RP11-783K16.5	0	11	n/a	n/a	0.741
1095976	ENSG00000148143	37313	ZNF462	zinc finger protein 462	58499	9	n/a	n/a	0.741
1088329	ENSG00000079246	7477	XRCC5	X-ray repair complementing defective repair in Chinese hamster cells 5 (double-strand-break rejoining)	7520	2	n/a	n/a	0.741
1104499	ENSG00000198081	7498	ZFP161	zinc finger protein 161 homolog (mouse)	7541	18	n/a	n/a	0.741
1097061	ENSG00000157570	59855	TSPAN18	tetraspanin 18	90139	11	n/a	n/a	0.741
1092668	ENSG00000125944	10090	HNRNPR	heterogeneous nuclear ribonucleoprotein R	10236	1	n/a	n/a	0.741
279809307	ENSG00000227279	0	AC015933.2	AC015933.2	0	18	n/a	n/a	0.74
280104701	ENSG00000257379	0	RP11-793H13.8	RP11-793H13.8	0	12	n/a	n/a	0.74
1093858	ENSG00000134744	23073	ZCCHC11	zinc finger, CCHC domain containing 11	23318	1	n/a	n/a	0.74
1094413	ENSG00000137574	61024	TGS1	trimethylguanosine synthase 1	96764	8	n/a	n/a	0.74
1092177	ENSG00000122507	26986	BBS9	Bardet-Biedl syndrome 9	27241	7	n/a	n/a	0.74
280088377	ENSG00000255591	0	AL590762.1	AL590762.1	0	X	n/a	n/a	0.74
1089160	ENSG00000100353	8595	EIF3D	eukaryotic translation initiation factor 3, subunit D	8664	22	n/a	n/a	0.74
1104644	ENSG00000198563	7873	DDX39B	DEAD (Asp-Glu-Ala-Asp) box polypeptide 39B	7919	6	n/a	n/a	0.74
1091756	ENSG00000118922	11117	KLF12	Kruppel-like factor 12	11278	13	n/a	n/a	0.74
280019705	ENSG00000249921	0	CTC-329H14.1	CTC-329H14.1	0	5	n/a	n/a	0.74
1093440	ENSG00000132017	59900	DCAF15	DDB1 and CUL4 associated factor 15	90379	19	n/a	n/a	0.74
280027194	ENSG00000250526	0	CCT6P2	chaperonin containing TCP1, subunit 6 (zeta) pseudogene 2	0	5	n/a	n/a	0.74
1093284	ENSG00000130985	7274	UBA1	ubiquitin-like modifier activating enzyme 1	7317	X	n/a	n/a	0.739
1096959	ENSG00000156697	10655	UTP14A	UTP14, U3 small nucleolar ribonucleoprotein, homolog A (yeast)	10813	X	n/a	n/a	0.739
279772783	ENSG00000224126	0	AC026271.3	AC026271.3	0	17	n/a	n/a	0.739
1089882	ENSG00000104897	8124	SF3A2	splicing factor 3a, subunit 2, 66kDa	8175	19	n/a	n/a	0.739
1096262	ENSG00000150776	34505	C11orf57	chromosome 11 open reading frame 57	55216	11	n/a	n/a	0.739
1099280	ENSG00000168268	41467	NT5DC2	5'-nucleotidase domain containing 2	64943	3	n/a	n/a	0.739
1093529	ENSG00000132600	33787	PRMT7	protein arginine methyltransferase 7	54496	16	n/a	n/a	0.739
1104397	ENSG00000197808	60159	ZNF461	zinc finger protein 461	92283	19	n/a	n/a	0.739
1095130	ENSG00000142149	29802	HUNK	hormonally up-regulated Neu-associated kinase	30811	21	n/a	n/a	0.739
1090627	ENSG00000110042	22975	DTX4	deltex homolog 4 (Drosophila)	23220	11	n/a	n/a	0.738
1091091	ENSG00000113532	7857	ST8SIA4	ST8 alpha-N-acetyl-neuraminide alpha-2,8-sialyltransferase 4	7903	5	n/a	n/a	0.738
280035763	ENSG00000251204	0	CTC-278L1.1	CTC-278L1.1	0	5	n/a	n/a	0.738
279585862	ENSG00000188451	0	SRP72P2	signal recognition particle 72kDa pseudogene 2	0	6	n/a	n/a	0.738
279953723	ENSG00000241081	0	RP11-488C13.1	RP11-488C13.1	0	14	n/a	n/a	0.738
1094368	ENSG00000137310	6901	TCF19	transcription factor 19	6941	6	n/a	n/a	0.738
1104631	ENSG00000198522	11157	GPN1	GPN-loop GTPase 1	11321	2	n/a	n/a	0.738
1087086	ENSG00000008441	4758	NFIX	nuclear factor I/X (CCAAT-binding transcription factor)	4784	19	n/a	n/a	0.738
1099755	ENSG00000170322	4767	NFRKB	nuclear factor related to kappaB binding protein	4798	11	n/a	n/a	0.738
1087820	ENSG00000065809	57883	FAM107B	family with sequence similarity 107, member B	83641	10	n/a	n/a	0.738
1103076	ENSG00000186376	7583	ZNF75D	zinc finger protein 75D	7626	X	n/a	n/a	0.738
1102314	ENSG00000183337	34169	BCOR	BCL6 corepressor	54880	X	n/a	n/a	0.738
1088460	ENSG00000083093	55531	PALB2	partner and localizer of BRCA2	79728	16	n/a	n/a	0.738
1096385	ENSG00000151779	31074	NBAS	neuroblastoma amplified sequence	51594	2	n/a	n/a	0.738
1099856	ENSG00000170776	11054	AKAP13	A kinase (PRKA) anchor protein 13	11214	15	n/a	n/a	0.737
1102979	ENSG00000186007	60269	LEMD1	LEM domain containing 1	93273	1	n/a	n/a	0.737
1103456	ENSG00000188033	36747	ZNF490	zinc finger protein 490	57474	19	n/a	n/a	0.737
279993267	ENSG00000246528	0	RP11-159H10.3	RP11-159H10.3	0	8	n/a	n/a	0.737
279898371	ENSG00000235236	0	RP13-131K19.1	RP13-131K19.1	0	3	n/a	n/a	0.737
279993170	ENSG00000246465	157122565	RP11-57A19.2	RP11-57A19.2	100506705	16	n/a	n/a	0.737
1091457	ENSG00000116273	80713	PHF13	PHD finger protein 13	148479	1	n/a	n/a	0.737
1089722	ENSG00000103549	9666	RNF40	ring finger protein 40	9810	16	n/a	n/a	0.737
1101408	ENSG00000178409	36946	BEND3	BEN domain containing 3	57673	6	n/a	n/a	0.737
280006830	ENSG00000248854	0	RP11-175M2.2	RP11-175M2.2	0	5	n/a	n/a	0.737
1094138	ENSG00000136152	57791	COG3	component of oligomeric golgi complex 3	83548	13	n/a	n/a	0.737
1089963	ENSG00000105323	10941	HNRNPUL1	heterogeneous nuclear ribonucleoprotein U-like 1	11100	19	n/a	n/a	0.737
1106196	ENSG00000214872	85536	SMTNL1	smoothelin-like 1	219537	11	n/a	n/a	0.737
280038346	ENSG00000251403	0	RP11-298J23.6	RP11-298J23.6	0	6	n/a	n/a	0.737
1091193	ENSG00000114503	22672	NCBP2	nuclear cap binding protein subunit 2, 20kDa	22916	3	n/a	n/a	0.736
1092184	ENSG00000122550	35260	KLHL7	kelch-like 7 (Drosophila)	55975	7	n/a	n/a	0.736
1088298	ENSG00000078369	2765	GNB1	guanine nucleotide binding protein (G protein), beta polypeptide 1	2782	1	n/a	n/a	0.736
1091938	ENSG00000120322	35411	PCDHB8	protocadherin beta 8	56128	5	n/a	n/a	0.736
1094030	ENSG00000135624	10427	CCT7	chaperonin containing TCP1, subunit 7 (eta)	10574	2	n/a	n/a	0.736
1096061	ENSG00000148798	8995	INA	internexin neuronal intermediate filament protein, alpha	9118	10	n/a	n/a	0.736
1094648	ENSG00000138758	35041	SEPT11	septin 11	55752	4	n/a	n/a	0.736
1086900	ENSG00000003393	36952	ALS2	amyotrophic lateral sclerosis 2 (juvenile)	57679	2	n/a	n/a	0.736
1087801	ENSG00000065427	3710	KARS	lysyl-tRNA synthetase	3735	16	n/a	n/a	0.736
1100782	ENSG00000175093	60175	SPSB4	splA/ryanodine receptor domain and SOCS box containing 4	92369	3	n/a	n/a	0.736
1089937	ENSG00000105202	2076	FBL	fibrillarin	2091	19	n/a	n/a	0.735
1093140	ENSG00000130224	36904	LRCH2	leucine-rich repeats and calponin homology (CH) domain containing 2	57631	X	n/a	n/a	0.735
1096828	ENSG00000155636	79392	RBM45	RNA binding motif protein 45	129831	2	n/a	n/a	0.735
1087723	ENSG00000063015	79037	SEZ6	seizure related 6 homolog (mouse)	124925	17	n/a	n/a	0.735
1087857	ENSG00000066735	25902	KIF26A	kinesin family member 26A	26153	14	n/a	n/a	0.735
1095861	ENSG00000147164	29667	SNX12	sorting nexin 12	29934	X	n/a	n/a	0.735
1094993	ENSG00000141098	57279	GFOD2	glucose-fructose oxidoreductase domain containing 2	81577	16	n/a	n/a	0.735
1086947	ENSG00000005189	57373	AC004381.6	Putative RNA exonuclease NEF-sp	81691	16	n/a	n/a	0.735
1091629	ENSG00000117569	37188	PTBP2	polypyrimidine tract binding protein 2	58155	1	n/a	n/a	0.735
1087834	ENSG00000066117	6562	SMARCD1	SWI/SNF related, matrix associated, actin dependent regulator of chromatin, subfamily d, member 1	6602	12	n/a	n/a	0.735
1104953	ENSG00000203880	34540	PCMTD2	protein-L-isoaspartate (D-aspartate) O-methyltransferase domain containing 2	55251	20	n/a	n/a	0.735
1099974	ENSG00000171208	57511	NETO2	neuropilin (NRP) and tolloid (TLL)-like 2	81831	16	n/a	n/a	0.735
1094405	ENSG00000137513	55534	NARS2	asparaginyl-tRNA synthetase 2, mitochondrial (putative)	79731	11	n/a	n/a	0.735
1088626	ENSG00000087510	6980	TFAP2C	transcription factor AP-2 gamma (activating enhancer binding protein 2 gamma)	7022	20	n/a	n/a	0.734
1097018	ENSG00000157212	22731	PAXIP1	PAX interacting (with transcription-activation domain) protein 1	22976	7	n/a	n/a	0.734
1099875	ENSG00000170852	25697	KBTBD2	kelch repeat and BTB (POZ) domain containing 2	25948	7	n/a	n/a	0.734
1093261	ENSG00000130816	1774	DNMT1	DNA (cytosine-5-)-methyltransferase 1	1786	19	n/a	n/a	0.734
1098064	ENSG00000163714	23105	U2SURP	U2 snRNP-associated SURP domain containing	23350	3	n/a	n/a	0.734
280105097	ENSG00000257411	0	RP11-603J24.9	Uncharacterized protein	0	12	n/a	n/a	0.734
1104539	ENSG00000198185	35002	ZNF334	zinc finger protein 334	55713	20	n/a	n/a	0.734
1093548	ENSG00000132680	22645	KIAA0907	KIAA0907	22889	1	n/a	n/a	0.734
1098743	ENSG00000166188	36840	ZNF319	zinc finger protein 319	57567	16	n/a	n/a	0.734
1089821	ENSG00000104549	6673	SQLE	squalene epoxidase	6713	8	n/a	n/a	0.733
1100801	ENSG00000175183	1455	CSRP2	cysteine and glycine-rich protein 2	1466	12	n/a	n/a	0.733
1098560	ENSG00000165494	31065	PCF11	PCF11, cleavage and polyadenylation factor subunit, homolog (S. cerevisiae)	51585	11	n/a	n/a	0.733
1100101	ENSG00000171763	54869	SPATA5L1	spermatogenesis associated 5-like 1	79029	15	n/a	n/a	0.733
279723682	ENSG00000213650	0	RP11-760D2.7	RP11-760D2.7	0	7	n/a	n/a	0.733
1089262	ENSG00000100764	5668	PSMC1	proteasome (prosome, macropain) 26S subunit, ATPase, 1	5700	14	n/a	n/a	0.733
279497485	ENSG00000179818	125372	PCBP1-AS1	PCBP1 antisense RNA 1 (non-protein coding)	400960	2	n/a	n/a	0.733
1099115	ENSG00000167658	1925	EEF2	eukaryotic translation elongation factor 2	1938	19	n/a	n/a	0.733
279990965	ENSG00000245748	0	RP11-367J11.2	RP11-367J11.2	0	4	n/a	n/a	0.733
1093777	ENSG00000134256	9262	CD101	CD101 molecule	9398	1	n/a	n/a	0.733
279948041	ENSG00000240371	0	RP11-624G17.1	RP11-624G17.1	0	11	n/a	n/a	0.733
1100915	ENSG00000175792	8540	RUVBL1	RuvB-like 1 (E. coli)	8607	3	n/a	n/a	0.733
1090054	ENSG00000105676	60281	ARMC6	armadillo repeat containing 6	93436	19	n/a	n/a	0.732
1095570	ENSG00000144909	77603	OSBPL11	oxysterol binding protein-like 11	114885	3	n/a	n/a	0.732
1097207	ENSG00000158773	7348	USF1	upstream transcription factor 1	7391	1	n/a	n/a	0.732
1096646	ENSG00000154001	5497	PPP2R5E	protein phosphatase 2, regulatory subunit B', epsilon isoform	5529	14	n/a	n/a	0.732
1094092	ENSG00000135930	9330	EIF4E2	eukaryotic translation initiation factor 4E family member 2	9470	2	n/a	n/a	0.732
1090864	ENSG00000111846	2635	GCNT2	glucosaminyl (N-acetyl) transferase 2, I-branching enzyme (I blood group)	2651	6	n/a	n/a	0.732
1088844	ENSG00000092201	11038	SUPT16H	suppressor of Ty 16 homolog (S. cerevisiae)	11198	14	n/a	n/a	0.732
1093759	ENSG00000134198	9955	TSPAN2	tetraspanin 2	10100	1	n/a	n/a	0.732
1103913	ENSG00000196368	34479	NUDT11	nudix (nucleoside diphosphate linked moiety X)-type motif 11	55190	X	n/a	n/a	0.732
1095711	ENSG00000145996	34190	CDKAL1	CDK5 regulatory subunit associated protein 1-like 1	54901	6	n/a	n/a	0.732
280113159	ENSG00000258232	0	RP11-161H23.5	RP11-161H23.5	0	12	n/a	n/a	0.732
1087173	ENSG00000011638	36422	TMEM159	transmembrane protein 159	57146	16	n/a	n/a	0.732
1099580	ENSG00000169554	9695	ZEB2	zinc finger E-box binding homeobox 2	9839	2	n/a	n/a	0.732
280130745	ENSG00000259311	0	RP11-352D13.1	RP11-352D13.1	0	15	n/a	n/a	0.731
1094596	ENSG00000138468	36611	SENP7	SUMO1/sentrin specific peptidase 7	57337	3	n/a	n/a	0.731
1100709	ENSG00000174718	34485	C12orf35	chromosome 12 open reading frame 35	55196	12	n/a	n/a	0.731
280074690	ENSG00000254702	0	CTD-2651C21.3	CTD-2651C21.3	0	11	n/a	n/a	0.731
280102073	ENSG00000257126	0	RP11-966I7.1	RP11-966I7.1	0	14	n/a	n/a	0.731
1101757	ENSG00000180574	0	EIF2S3L	Uncharacterized protein	0	12	n/a	n/a	0.731
1094291	ENSG00000136930	5663	PSMB7	proteasome (prosome, macropain) subunit, beta type, 7	5695	9	n/a	n/a	0.731
1094848	ENSG00000140153	60106	WDR20	WD repeat domain 20	91833	14	n/a	n/a	0.731
1087094	ENSG00000008869	33788	HEATR5B	HEAT repeat containing 5B	54497	2	n/a	n/a	0.731
279867062	ENSG00000232508	0	MRPL45P1	mitochondrial ribosomal protein L45 pseudogene 1	0	2	n/a	n/a	0.731
1087880	ENSG00000067248	33796	DHX29	DEAH (Asp-Glu-Ala-His) box polypeptide 29	54505	5	n/a	n/a	0.731
1103740	ENSG00000189144	79118	ZNF573	zinc finger protein 573	126231	19	n/a	n/a	0.73
1087055	ENSG00000007545	36858	CRAMP1L	Crm, cramped-like (Drosophila)	57585	16	n/a	n/a	0.73
1106272	ENSG00000215179	0	MAPK6PS4	mitogen-activated protein kinase 6 pseudogene 4	0	8	n/a	n/a	0.73
279999419	ENSG00000248272	0	AL593851.1	AL593851.1	0	9	n/a	n/a	0.73
1094064	ENSG00000135823	10082	STX6	syntaxin 6	10228	1	n/a	n/a	0.73
279600014	ENSG00000196205	0	EEF1A1P5	eukaryotic translation elongation factor 1 alpha 1 pseudogene 5	0	9	n/a	n/a	0.73
280123875	ENSG00000258924	0	CTB-96E2.3	CTB-96E2.3	0	17	n/a	n/a	0.73
1100345	ENSG00000172775	55813	FAM192A	family with sequence similarity 192, member A	80011	16	n/a	n/a	0.73
1095690	ENSG00000145868	57251	FBXO38	F-box protein 38	81545	5	n/a	n/a	0.729
1091377	ENSG00000115758	4922	ODC1	ornithine decarboxylase 1	4953	2	n/a	n/a	0.729
1094458	ENSG00000137815	22923	RTF1	Rtf1, Paf1/RNA polymerase II complex component, homolog (S. cerevisiae)	23168	15	n/a	n/a	0.729
280051692	ENSG00000253051	0	SNORA31	Small nucleolar RNA SNORA31	0	13	n/a	n/a	0.729
1094132	ENSG00000136141	22898	LRCH1	leucine-rich repeats and calponin homology (CH) domain containing 1	23143	13	n/a	n/a	0.729
1101240	ENSG00000177479	10278	ARIH2	ariadne homolog 2 (Drosophila)	10425	3	n/a	n/a	0.729
279977500	ENSG00000243663	0	RP11-21K20.1	RP11-21K20.1	0	12	n/a	n/a	0.729
1090221	ENSG00000106605	641	BLVRA	biliverdin reductase A	644	7	n/a	n/a	0.729
1090356	ENSG00000107882	31164	SUFU	suppressor of fused homolog (Drosophila)	51684	10	n/a	n/a	0.729
1091762	ENSG00000118971	889	CCND2	cyclin D2	894	12	n/a	n/a	0.729
1093212	ENSG00000130640	10686	TUBGCP2	tubulin, gamma complex associated protein 2	10844	10	n/a	n/a	0.729
1094989	ENSG00000141076	59106	CIRH1A	cirrhosis, autosomal recessive 1A (cirhin)	84916	16	n/a	n/a	0.729
1101801	ENSG00000180822	123414	PSMG4	proteasome (prosome, macropain) assembly chaperone 4	389362	6	n/a	n/a	0.729
1098517	ENSG00000165280	7372	VCP	valosin containing protein	7415	9	n/a	n/a	0.729
280085678	ENSG00000255390	0	RP11-732A19.5	RP11-732A19.5	0	11	n/a	n/a	0.729
1090717	ENSG00000110880	23357	CORO1C	coronin, actin binding protein, 1C	23603	12	n/a	n/a	0.729
279973293	ENSG00000243256	0	RP11-453M1.1	RP11-453M1.1	0	18	n/a	n/a	0.728
280129084	ENSG00000259218	0	RP11-429B14.2	RP11-429B14.2	0	15	n/a	n/a	0.728
1094719	ENSG00000139239	0	RPL14P1	ribosomal protein L14 pseudogene 1	0	12	n/a	n/a	0.728
1095668	ENSG00000145741	685	BTF3	basic transcription factor 3	689	5	n/a	n/a	0.728
1094183	ENSG00000136381	3633	IREB2	iron-responsive element binding protein 2	3658	15	n/a	n/a	0.728
1087962	ENSG00000069956	5565	MAPK6	mitogen-activated protein kinase 6	5597	15	n/a	n/a	0.728
1094110	ENSG00000136010	81473	ALDH1L2	aldehyde dehydrogenase 1 family, member L2	160428	12	n/a	n/a	0.728
1105903	ENSG00000213762	7649	ZNF134	zinc finger protein 134	7693	19	n/a	n/a	0.728
1093513	ENSG00000132510	22890	KDM6B	lysine (K)-specific demethylase 6B	23135	17	n/a	n/a	0.728
1101145	ENSG00000176986	9488	SEC24C	SEC24 family, member C (S. cerevisiae)	9632	10	n/a	n/a	0.728
1101815	ENSG00000180884	79140	ZNF792	zinc finger protein 792	126375	19	n/a	n/a	0.728
1094462	ENSG00000137821	34128	LRRC49	leucine rich repeat containing 49	54839	15	n/a	n/a	0.728
1104318	ENSG00000197566	36820	ZNF624	zinc finger protein 624	57547	17	n/a	n/a	0.727
279947760	ENSG00000240336	0	RP11-405L18.1	RP11-405L18.1	0	9	n/a	n/a	0.727
1109136	ENSG00000244291	79388	C7orf13	chromosome 7 open reading frame 13	129790	7	n/a	n/a	0.727
1088902	ENSG00000095319	23266	NUP188	nucleoporin 188kDa	23511	9	n/a	n/a	0.727
1095143	ENSG00000142208	204	AKT1	v-akt murine thymoma viral oncogene homolog 1	207	14	n/a	n/a	0.727
1105020	ENSG00000204130	34969	RUFY2	RUN and FYVE domain containing 2	55680	10	n/a	n/a	0.727
1094399	ENSG00000137500	37952	CCDC90B	coiled-coil domain containing 90B	60492	11	n/a	n/a	0.727
1107912	ENSG00000231880	0	AC104942.1	HCG1992246KBTBD4 protein	0	11	n/a	n/a	0.727
1091217	ENSG00000114744	30604	COMMD2	COMM domain containing 2	51122	3	n/a	n/a	0.727
1095660	ENSG00000145715	5889	RASA1	RAS p21 protein activator (GTPase activating protein) 1	5921	5	n/a	n/a	0.727
1097343	ENSG00000159882	7729	ZNF230	zinc finger protein 230	7773	19	n/a	n/a	0.727
1087636	ENSG00000056586	33833	RC3H2	ring finger and CCCH-type domains 2	54542	9	n/a	n/a	0.727
280075692	ENSG00000254772	1924	EEF1G	eukaryotic translation elongation factor 1 gamma	1937	11	n/a	n/a	0.727
279722696	ENSG00000213514	0	RP11-428P16.2	RP11-428P16.2	0	10	n/a	n/a	0.727
1104179	ENSG00000197128	125245	ZNF772	zinc finger protein 772	400720	19	n/a	n/a	0.727
1095891	ENSG00000147403	6102	RPL10	ribosomal protein L10	6134	X	n/a	n/a	0.727
280108815	ENSG00000257790	0	RP11-1136G11.6	RP11-1136G11.6	0	12	n/a	n/a	0.727
1104543	ENSG00000198205	7743	ZXDA	zinc finger, X-linked, duplicated A	7789	X	n/a	n/a	0.726
1098188	ENSG00000164082	2895	GRM2	glutamate receptor, metabotropic 2	2912	3	n/a	n/a	0.726
280083474	ENSG00000255248	0	RP11-166D19.1	RP11-166D19.1	0	11	n/a	n/a	0.726
1089022	ENSG00000099953	4294	MMP11	matrix metallopeptidase 11 (stromelysin 3)	4320	22	n/a	n/a	0.726
1095658	ENSG00000145703	10630	IQGAP2	IQ motif containing GTPase activating protein 2	10788	5	n/a	n/a	0.726
1088135	ENSG00000074356	34710	C17orf85	chromosome 17 open reading frame 85	55421	17	n/a	n/a	0.726
1093345	ENSG00000131375	23228	CAPN7	calpain 7	23473	3	n/a	n/a	0.726
1090812	ENSG00000111641	4808	NOP2	NOP2 nucleolar protein homolog (yeast)	4839	12	n/a	n/a	0.726
1091246	ENSG00000114982	34972	KIAA1310	KIAA1310	55683	2	n/a	n/a	0.726
1103915	ENSG00000196371	2510	FUT4	fucosyltransferase 4 (alpha (1,3) fucosyltransferase, myeloid-specific)	2526	11	n/a	n/a	0.726
1096805	ENSG00000155330	122900	C16orf87	chromosome 16 open reading frame 87	388272	16	n/a	n/a	0.726
280129674	ENSG00000259248	1015494	RP11-265M18.2	RP11-265M18.2	100130855	15	n/a	n/a	0.726
1095341	ENSG00000143498	8896	TAF1A	TATA box binding protein (TBP)-associated factor, RNA polymerase I, A, 48kDa	9015	1	n/a	n/a	0.725
1093085	ENSG00000129696	55986	TTI2	Tel2 interacting protein 2 homolog (S. pombe)	80185	8	n/a	n/a	0.725
1105351	ENSG00000205014	0	AC009113.1	Uncharacterized protein	0	16	n/a	n/a	0.725
279979037	ENSG00000243787	0	AC126544.2	AC126544.2	0	17	n/a	n/a	0.725
1106065	ENSG00000214391	0	RP11-121L10.3	RP11-121L10.3	0	11	n/a	n/a	0.725
1100884	ENSG00000175595	2057	ERCC4	excision repair cross-complementing rodent repair deficiency, complementation group 4	2072	16	n/a	n/a	0.725
1107506	ENSG00000229119	0	CTB-63M22.1	CTB-63M22.1	0	5	n/a	n/a	0.725
1092493	ENSG00000124784	57974	RIOK1	RIO kinase 1 (yeast)	83732	6	n/a	n/a	0.725
1087753	ENSG00000064300	4773	NGFR	nerve growth factor receptor	4804	17	n/a	n/a	0.725
1104481	ENSG00000198034	6158	RPS4X	ribosomal protein S4, X-linked	6191	X	n/a	n/a	0.725
280087192	ENSG00000255508	0	MIR3654	microRNA 3654	0	11	n/a	n/a	0.724
1106041	ENSG00000214289	0	RPL39P5	ribosomal protein L39 pseudogene 5	0	3	n/a	n/a	0.724
1089361	ENSG00000101236	11077	RNF24	ring finger protein 24	11237	20	n/a	n/a	0.724
1090005	ENSG00000105486	3953	LIG1	ligase I, DNA, ATP-dependent	3978	19	n/a	n/a	0.724
1104510	ENSG00000198105	36485	ZNF248	zinc finger protein 248	57209	10	n/a	n/a	0.724
1103725	ENSG00000189079	83430	ARID2	AT rich interactive domain 2 (ARID, RFX-like)	196528	12	n/a	n/a	0.724
1107128	ENSG00000226763	1001626	SRRM5	serine/arginine repetitive matrix 5	100170229	19	n/a	n/a	0.724
1099675	ENSG00000169951	60196	ZNF764	zinc finger protein 764	92595	16	n/a	n/a	0.724
1099000	ENSG00000167193	1389	CRK	v-crk sarcoma virus CT10 oncogene homolog (avian)	1398	17	n/a	n/a	0.724
280096585	ENSG00000256525	11072	POLG2	polymerase (DNA directed), gamma 2, accessory subunit	11232	17	n/a	n/a	0.724
1090667	ENSG00000110367	1644	DDX6	DEAD (Asp-Glu-Ala-Asp) box polypeptide 6	1656	11	n/a	n/a	0.724
1100764	ENSG00000174989	26007	FBXW8	F-box and WD repeat domain containing 8	26259	12	n/a	n/a	0.724
1105813	ENSG00000213079	22584	SCAF8	SR-related CTD-associated factor 8	22828	6	n/a	n/a	0.724
1092498	ENSG00000124789	9828	NUP153	nucleoporin 153kDa	9972	6	n/a	n/a	0.724
1089690	ENSG00000103353	35346	UBFD1	ubiquitin family domain containing 1	56061	16	n/a	n/a	0.724
1100199	ENSG00000172159	90385	FRMD3	FERM domain containing 3	257019	9	n/a	n/a	0.723
1091955	ENSG00000120458	55487	C11orf61	chromosome 11 open reading frame 61	79684	11	n/a	n/a	0.723
280083961	ENSG00000255276	0	RP11-23F23.1	RP11-23F23.1	0	11	n/a	n/a	0.723
1097427	ENSG00000160352	80690	ZNF714	zinc finger protein 714	148206	19	n/a	n/a	0.723
1092126	ENSG00000121989	89	ACVR2A	activin A receptor, type IIA	92	2	n/a	n/a	0.723
1089815	ENSG00000104517	30847	UBR5	ubiquitin protein ligase E3 component n-recognin 5	51366	8	n/a	n/a	0.723
1099989	ENSG00000171291	59944	ZNF439	zinc finger protein 439	90594	19	n/a	n/a	0.723
1087544	ENSG00000050030	109873	KIAA2022	KIAA2022	340533	X	n/a	n/a	0.723
279870013	ENSG00000232743	0	XXyac-YM21GA2.1	XXyac-YM21GA2.1	0	9	n/a	n/a	0.723
1104568	ENSG00000198298	85691	ZNF485	zinc finger protein 485	220992	10	n/a	n/a	0.723
280071344	ENSG00000254477	0	AP000640.10	AP000640.10	0	11	n/a	n/a	0.723
1092672	ENSG00000125962	41423	ARMCX5	armadillo repeat containing, X-linked 5	64860	X	n/a	n/a	0.723
1089511	ENSG00000102098	10242	SCML2	sex comb on midleg-like 2 (Drosophila)	10389	X	n/a	n/a	0.722
1100187	ENSG00000172113	10055	NME6	non-metastatic cells 6, protein expressed in (nucleoside-diphosphate kinase)	10201	3	n/a	n/a	0.722
1099486	ENSG00000169131	6900	ZNF354A	zinc finger protein 354A	6940	5	n/a	n/a	0.722
1086993	ENSG00000006194	94107	ZNF263	zinc finger protein 263	283876	16	n/a	n/a	0.722
1092042	ENSG00000121089	0	NACA3P	NACA family member 3 pseudogene	0	4	n/a	n/a	0.722
1106260	ENSG00000215114	79715	UBXN2B	UBX domain protein 2B	137886	8	n/a	n/a	0.722
1093240	ENSG00000130741	1955	EIF2S3	eukaryotic translation initiation factor 2, subunit 3 gamma, 52kDa	1968	X	n/a	n/a	0.722
1108267	ENSG00000234127	7682	TRIM26	tripartite motif containing 26	7726	6	n/a	n/a	0.722
1089403	ENSG00000101407	9531	TTI1	Tel2 interacting protein 1 homolog (S. pombe)	9675	20	n/a	n/a	0.722
279742398	ENSG00000215791	0	AL645728.2	AL645728.2	0	1	n/a	n/a	0.722
279799736	ENSG00000226455	0	RP3-512E2.2	RP3-512E2.2	0	6	n/a	n/a	0.722
1096965	ENSG00000156795	34382	WDYHV1	WDYHV motif containing 1	55093	8	n/a	n/a	0.721
1087201	ENSG00000013503	34992	POLR3B	polymerase (RNA) III (DNA directed) polypeptide B	55703	12	n/a	n/a	0.721
1088781	ENSG00000090924	41420	PLEKHG2	pleckstrin homology domain containing, family G (with RhoGef domain) member 2	64857	19	n/a	n/a	0.721
1097454	ENSG00000160633	6260	SAFB	scaffold attachment factor B	6294	19	n/a	n/a	0.721
1106476	ENSG00000219481	0	NBPF1	neuroblastoma breakpoint family, member 1	0	1	n/a	n/a	0.721
1089687	ENSG00000103342	2918	GSPT1	G1 to S phase transition 1	2935	16	n/a	n/a	0.721
279704374	ENSG00000206870	0	U6	U6 spliceosomal RNA	0	14	n/a	n/a	0.721
1093977	ENSG00000135387	4051	CAPRIN1	cell cycle associated protein 1	4076	11	n/a	n/a	0.721
1089148	ENSG00000100330	8818	MTMR3	myotubularin related protein 3	8897	22	n/a	n/a	0.721
1100719	ENSG00000174780	6691	SRP72	signal recognition particle 72kDa	6731	4	n/a	n/a	0.721
1092725	ENSG00000126457	3256	PRMT1	protein arginine methyltransferase 1	3276	19	n/a	n/a	0.721
1087971	ENSG00000070061	8452	IKBKAP	inhibitor of kappa light polypeptide gene enhancer in B-cells, kinase complex-associated protein	8518	9	n/a	n/a	0.721
1087920	ENSG00000068654	25634	POLR1A	polymerase (RNA) I polypeptide A, 194kDa	25885	2	n/a	n/a	0.721
1102634	ENSG00000184635	57603	ZNF93	zinc finger protein 93	81931	19	n/a	n/a	0.72
280133146	ENSG00000259449	0	RP11-561C5.2	RP11-561C5.2	0	15	n/a	n/a	0.72
1087853	ENSG00000066629	1994	EML1	echinoderm microtubule associated protein like 1	2009	14	n/a	n/a	0.72
1099100	ENSG00000167625	77736	ZNF526	zinc finger protein 526	116115	19	n/a	n/a	0.72
1086962	ENSG00000005483	35191	MLL5	myeloid/lymphoid or mixed-lineage leukemia 5 (trithorax homolog, Drosophila)	55904	7	n/a	n/a	0.72
1094192	ENSG00000136451	7672	VEZF1	vascular endothelial zinc finger 1	7716	17	n/a	n/a	0.72
279990605	ENSG00000245614	157122499	RP11-551L14.5	RP11-551L14.5	100506660	12	n/a	n/a	0.72
1088490	ENSG00000083896	60090	YTHDC1	YTH domain containing 1	91746	4	n/a	n/a	0.72
279536421	ENSG00000184247	0	AC100791.1	AC100791.1	0	17	n/a	n/a	0.72
1091710	ENSG00000118432	1259	CNR1	cannabinoid receptor 1 (brain)	1268	6	n/a	n/a	0.72
1103210	ENSG00000186960	122797	C14orf23	chromosome 14 open reading frame 23	387978	14	n/a	n/a	0.719
280021768	ENSG00000250076	0	RP11-141P6.1	RP11-141P6.1	0	4	n/a	n/a	0.719
1093042	ENSG00000129317	57692	PUS7L	pseudouridylate synthase 7 homolog (S. cerevisiae)-like	83448	12	n/a	n/a	0.719
1098627	ENSG00000165732	9064	DDX21	DEAD (Asp-Glu-Ala-Asp) box polypeptide 21	9188	10	n/a	n/a	0.719
1101584	ENSG00000179456	10325	ZNF238	zinc finger protein 238	10472	1	n/a	n/a	0.719
1101369	ENSG00000178187	94642	ZNF454	zinc finger protein 454	285676	5	n/a	n/a	0.719
1099446	ENSG00000168944	81110	CEP120	centrosomal protein 120kDa	153241	5	n/a	n/a	0.719
1103817	ENSG00000196110	119512	ZNF699	zinc finger protein 699	374879	19	n/a	n/a	0.719
1105198	ENSG00000204574	20	ABCF1	ATP-binding cassette, sub-family F (GCN20), member 1	23	6	n/a	n/a	0.719
280005272	ENSG00000248719	0	RP11-377G16.2	RP11-377G16.2	0	4	n/a	n/a	0.719
1103937	ENSG00000196418	7634	ZNF124	zinc finger protein 124	7678	1	n/a	n/a	0.719
1103100	ENSG00000186469	33622	GNG2	guanine nucleotide binding protein (G protein), gamma 2	54331	14	n/a	n/a	0.719
280025251	ENSG00000250359	0	PTP4A1P4	protein tyrosine phosphatase type IVA, member 1 pseudogene 4	0	5	n/a	n/a	0.719
280109752	ENSG00000257896	0	RP11-210N13.1	RP11-210N13.1	0	12	n/a	n/a	0.718
279848201	ENSG00000230823	0	CBX1P1	chromobox homolog 1 pseudogene 1	0	X	n/a	n/a	0.718
1094300	ENSG00000136940	5050	PDCL	phosducin-like	5082	9	n/a	n/a	0.718
1091834	ENSG00000119669	40840	IRF2BPL	interferon regulatory factor 2 binding protein-like	64207	14	n/a	n/a	0.718
1099495	ENSG00000169184	4304	MN1	meningioma (disrupted in balanced translocation) 1	4330	22	n/a	n/a	0.718
279823662	ENSG00000228624	134283	RP3-399L15.3	RP3-399L15.3	441167	6	n/a	n/a	0.718
1104603	ENSG00000198431	7253	TXNRD1	thioredoxin reductase 1	7296	12	n/a	n/a	0.718
1087790	ENSG00000065183	10727	WDR3	WD repeat domain 3	10885	1	n/a	n/a	0.718
1101038	ENSG00000176428	81253	VPS37D	vacuolar protein sorting 37 homolog D (S. cerevisiae)	155382	7	n/a	n/a	0.718
279740037	ENSG00000215424	76900	MCM3AP-AS1	MCM3AP antisense RNA 1 (non-protein coding)	114044	21	n/a	n/a	0.718
1108286	ENSG00000234284	110170	ZNF879	zinc finger protein 879	345462	5	n/a	n/a	0.718
1094209	ENSG00000136535	10558	TBR1	T-box, brain, 1	10716	2	n/a	n/a	0.717
1095967	ENSG00000148019	58342	CEP78	centrosomal protein 78kDa	84131	9	n/a	n/a	0.717
1093229	ENSG00000130713	23159	EXOSC2	exosome component 2	23404	9	n/a	n/a	0.717
1092757	ENSG00000126773	41028	C14orf135	chromosome 14 open reading frame 135	64430	14	n/a	n/a	0.717
1087420	ENSG00000038358	23397	EDC4	enhancer of mRNA decapping 4	23644	16	n/a	n/a	0.717
280008018	ENSG00000248958	0	RP11-392L5.1	RP11-392L5.1	0	4	n/a	n/a	0.717
1087367	ENSG00000033030	34885	ZCCHC8	zinc finger, CCHC domain containing 8	55596	12	n/a	n/a	0.717
1096939	ENSG00000156508	1902	EEF1A1	eukaryotic translation elongation factor 1 alpha 1	1915	6	n/a	n/a	0.717
279992307	ENSG00000246181	0	AC022409.1	AC022409.1	0	19	n/a	n/a	0.717
1100232	ENSG00000172292	90133	CERS6	ceramide synthase 6	253782	2	n/a	n/a	0.717
1093713	ENSG00000133874	55648	RNF122	ring finger protein 122	79845	8	n/a	n/a	0.717
1095304	ENSG00000143367	7243	TUFT1	tuftelin 1	7286	1	n/a	n/a	0.717
1108513	ENSG00000235872	0	RP11-335O4.3	RP11-335O4.3	0	12	n/a	n/a	0.716
1100056	ENSG00000171532	4735	NEUROD2	neurogenic differentiation 2	4761	17	n/a	n/a	0.716
1099553	ENSG00000169410	5748	PTPN9	protein tyrosine phosphatase, non-receptor type 9	5780	15	n/a	n/a	0.716
280136247	ENSG00000259632	0	RP11-56B16.1	RP11-56B16.1	0	15	n/a	n/a	0.716
1103770	ENSG00000189298	56118	ZKSCAN3	zinc finger with KRAB and SCAN domains 3	80317	6	n/a	n/a	0.716
1104373	ENSG00000197744	0	PTMAP2	prothymosin, alpha pseudogene 2 (gene sequence 32)	0	5	n/a	n/a	0.716
1091838	ENSG00000119684	26775	MLH3	mutL homolog 3 (E. coli)	27030	14	n/a	n/a	0.716
1104708	ENSG00000198730	9502	CTR9	Ctr9, Paf1/RNA polymerase II complex component, homolog (S. cerevisiae)	9646	11	n/a	n/a	0.715
1103494	ENSG00000188177	119637	ZC3H6	zinc finger CCCH-type containing 6	376940	2	n/a	n/a	0.715
279707398	ENSG00000207392	0	SNORA20	small nucleolar RNA, H/ACA box 20	0	6	n/a	n/a	0.715
279715976	ENSG00000212238	157130510	5S_rRNA	5S ribosomal RNA	100885864	7	n/a	n/a	0.715
1104612	ENSG00000198464	80620	ZNF480	zinc finger protein 480	147657	19	n/a	n/a	0.715
279947817	ENSG00000240342	0	RPS2P5	ribosomal protein S2 pseudogene 5	0	12	n/a	n/a	0.715
1088966	ENSG00000099284	34795	H2AFY2	H2A histone family, member Y2	55506	10	n/a	n/a	0.715
1101724	ENSG00000180357	22815	ZNF609	zinc finger protein 609	23060	15	n/a	n/a	0.715
1107168	ENSG00000227057	9146	WDR46	WD repeat domain 46	9277	6	n/a	n/a	0.715
1098653	ENSG00000165861	32829	ZFYVE1	zinc finger, FYVE domain containing 1	53349	14	n/a	n/a	0.715
1095951	ENSG00000147854	77678	UHRF2	ubiquitin-like with PHD and ring finger domains 2	115426	9	n/a	n/a	0.715
279792846	ENSG00000225869	0	CTB-70D19.1	CTB-70D19.1	0	5	n/a	n/a	0.715
279670190	ENSG00000203585	0	RP11-542B15.1	RP11-542B15.1	0	12	n/a	n/a	0.715
1101096	ENSG00000176771	110103	NCKAP5	NCK-associated protein 5	344148	2	n/a	n/a	0.714
280093501	ENSG00000256152	0	RP11-463O12.3	RP11-463O12.3	0	12	n/a	n/a	0.714
1091083	ENSG00000113456	5778	RAD1	RAD1 homolog (S. pombe)	5810	5	n/a	n/a	0.714
280125736	ENSG00000259027	0	RP11-361H10.4	RP11-361H10.4	0	14	n/a	n/a	0.714
1091473	ENSG00000116514	79224	RNF19B	ring finger protein 19B	127544	1	n/a	n/a	0.714
1094218	ENSG00000136628	2043	EPRS	glutamyl-prolyl-tRNA synthetase	2058	1	n/a	n/a	0.714
1103048	ENSG00000186272	7522	ZNF17	zinc finger protein 17	7565	19	n/a	n/a	0.714
1087591	ENSG00000054118	9823	THRAP3	thyroid hormone receptor associated protein 3	9967	1	n/a	n/a	0.714
280014656	ENSG00000249548	0	RP11-20I20.4	RP11-20I20.4	0	4	n/a	n/a	0.714
1095603	ENSG00000145247	79512	OCIAD2	OCIA domain containing 2	132299	4	n/a	n/a	0.714
1099483	ENSG00000169122	59896	FAM110B	family with sequence similarity 110, member B	90362	8	n/a	n/a	0.714
280119238	ENSG00000258656	0	RP11-193F5.4	RP11-193F5.4	0	14	n/a	n/a	0.714
1099702	ENSG00000170085	119587	C5orf25	chromosome 5 open reading frame 25	375484	5	n/a	n/a	0.714
1095916	ENSG00000147548	34193	WHSC1L1	Wolf-Hirschhorn syndrome candidate 1-like 1	54904	8	n/a	n/a	0.714
1094463	ENSG00000137822	26974	TUBGCP4	tubulin, gamma complex associated protein 4	27229	15	n/a	n/a	0.714
1099030	ENSG00000167325	6207	RRM1	ribonucleotide reductase M1	6240	11	n/a	n/a	0.714
279795187	ENSG00000226059	0	HMGB3P20	high mobility group box 3 pseudogene 20	0	7	n/a	n/a	0.714
1096480	ENSG00000152492	81045	CCDC50	coiled-coil domain containing 50	152137	3	n/a	n/a	0.713
1095119	ENSG00000141979	79091	CALR3	calreticulin 3	125972	19	n/a	n/a	0.713
279781789	ENSG00000224905	0	AP001347.6	AP001347.6	0	21	n/a	n/a	0.713
279750201	ENSG00000220105	0	RP11-307I14.2	RP11-307I14.2	0	9	n/a	n/a	0.713
280027707	ENSG00000250568	0	RP11-333E13.2	RP11-333E13.2	0	4	n/a	n/a	0.713
1108087	ENSG00000232888	0	RPS11P5	ribosomal protein S11 pseudogene 5	0	12	n/a	n/a	0.713
1103291	ENSG00000187323	1618	DCC	deleted in colorectal carcinoma	1630	18	n/a	n/a	0.713
1090991	ENSG00000112685	35059	EXOC2	exocyst complex component 2	55770	6	n/a	n/a	0.713
1097350	ENSG00000159921	9876	GNE	glucosamine (UDP-N-acetyl)-2-epimerase/N-acetylmannosamine kinase	10020	9	n/a	n/a	0.713
1096787	ENSG00000155130	4057	MARCKS	myristoylated alanine-rich protein kinase C substrate	4082	6	n/a	n/a	0.713
1095218	ENSG00000142867	8836	BCL10	B-cell CLL/lymphoma 10	8915	1	n/a	n/a	0.713
1100331	ENSG00000172731	34511	LRRC20	leucine rich repeat containing 20	55222	10	n/a	n/a	0.713
280132222	ENSG00000259397	0	RP11-323I15.2	RP11-323I15.2	0	15	n/a	n/a	0.713
279852809	ENSG00000231235	0	RP11-75A9.1	RP11-75A9.1	0	X	n/a	n/a	0.712
1091244	ENSG00000114956	1704	DGUOK	deoxyguanosine kinase	1716	2	n/a	n/a	0.712
1099545	ENSG00000169375	25691	SIN3A	SIN3 homolog A, transcription regulator (yeast)	25942	15	n/a	n/a	0.712
1091095	ENSG00000113569	9487	NUP155	nucleoporin 155kDa	9631	5	n/a	n/a	0.712
1096072	ENSG00000148843	22739	PDCD11	programmed cell death 11	22984	10	n/a	n/a	0.712
279802830	ENSG00000226754	157123681	RP5-1024G6.5	RP5-1024G6.5	100507564	1	n/a	n/a	0.712
1094751	ENSG00000139445	78856	FOXN4	forkhead box N4	121643	12	n/a	n/a	0.712
280089671	ENSG00000255735	0	AC110619.1	AC110619.1	0	2	n/a	n/a	0.711
279841225	ENSG00000230207	0	RP11-87M1.1	RP11-87M1.1	0	9	n/a	n/a	0.711
1098615	ENSG00000165689	10649	SDCCAG3	serologically defined colon cancer antigen 3	10807	9	n/a	n/a	0.711
1091026	ENSG00000112983	10744	BRD8	bromodomain containing 8	10902	5	n/a	n/a	0.711
1094451	ENSG00000137804	30685	NUSAP1	nucleolar and spindle associated protein 1	51203	15	n/a	n/a	0.711
1100122	ENSG00000171824	5362	EXOSC10	exosome component 10	5394	1	n/a	n/a	0.711
1089879	ENSG00000104889	10388	RNASEH2A	ribonuclease H2, subunit A	10535	19	n/a	n/a	0.711
1097393	ENSG00000160211	2523	G6PD	glucose-6-phosphate dehydrogenase	2539	X	n/a	n/a	0.711
1089303	ENSG00000100991	25882	TRPC4AP	transient receptor potential cation channel, subfamily C, member 4 associated protein	26133	20	n/a	n/a	0.711
1096545	ENSG00000153044	41470	CENPH	centromere protein H	64946	5	n/a	n/a	0.711
279731198	ENSG00000214541	0	RPS4L	RPS4L	0	20	n/a	n/a	0.711
1101065	ENSG00000176597	58218	B3GNT5	UDP-GlcNAc:betaGal beta-1,3-N-acetylglucosaminyltransferase 5	84002	3	n/a	n/a	0.711
1091941	ENSG00000120328	35407	PCDHB12	protocadherin beta 12	56124	5	n/a	n/a	0.711
1096906	ENSG00000156261	10547	CCT8	chaperonin containing TCP1, subunit 8 (theta)	10694	21	n/a	n/a	0.711
1101047	ENSG00000176476	76621	CCDC101	coiled-coil domain containing 101	112869	16	n/a	n/a	0.71
1100082	ENSG00000171649	94249	ZIK1	zinc finger protein interacting with K protein 1 homolog (mouse)	284307	19	n/a	n/a	0.71
1087219	ENSG00000014919	1346	COX15	COX15 homolog, cytochrome c oxidase assembly protein (yeast)	1355	10	n/a	n/a	0.71
1090576	ENSG00000109606	1653	DHX15	DEAH (Asp-Glu-Ala-His) box polypeptide 15	1665	4	n/a	n/a	0.71
1099921	ENSG00000171016	25857	PYGO1	pygopus homolog 1 (Drosophila)	26108	15	n/a	n/a	0.71
1101363	ENSG00000178163	59615	ZNF518B	zinc finger protein 518B	85460	4	n/a	n/a	0.71
1088652	ENSG00000088448	34897	ANKRD10	ankyrin repeat domain 10	55608	13	n/a	n/a	0.709
1091015	ENSG00000112855	23193	HARS2	histidyl-tRNA synthetase 2, mitochondrial (putative)	23438	5	n/a	n/a	0.709
1093972	ENSG00000135365	30798	PHF21A	PHD finger protein 21A	51317	11	n/a	n/a	0.709
1092165	ENSG00000122406	6093	RPL5	ribosomal protein L5	6125	1	n/a	n/a	0.709
1090306	ENSG00000107443	33910	CCNJ	cyclin J	54619	10	n/a	n/a	0.709
1102002	ENSG00000182004	6595	SNRPE	small nuclear ribonucleoprotein polypeptide E	6635	1	n/a	n/a	0.709
1088207	ENSG00000076003	4150	MCM6	minichromosome maintenance complex component 6	4175	2	n/a	n/a	0.709
1100552	ENSG00000173825	85639	TIGD3	tigger transposable element derived 3	220359	11	n/a	n/a	0.709
1095470	ENSG00000144231	5401	POLR2D	polymerase (RNA) II (DNA directed) polypeptide D	5433	2	n/a	n/a	0.709
1088345	ENSG00000079482	4951	OPHN1	oligophrenin 1	4983	X	n/a	n/a	0.709
1104171	ENSG00000197111	5062	PCBP2	poly(rC) binding protein 2	5094	12	n/a	n/a	0.709
280032340	ENSG00000250943	0	AL157931.2	AL157931.2	0	13	n/a	n/a	0.709
279968586	ENSG00000242697	0	RP11-799A12.1	RP11-799A12.1	0	4	n/a	n/a	0.709
1091168	ENSG00000114302	5544	PRKAR2A	protein kinase, cAMP-dependent, regulatory, type II, alpha	5576	3	n/a	n/a	0.709
1088030	ENSG00000071539	9185	TRIP13	thyroid hormone receptor interactor 13	9319	5	n/a	n/a	0.709
280018841	ENSG00000249863	0	RP11-177C12.1	RP11-177C12.1	0	4	n/a	n/a	0.709
279864405	ENSG00000232260	0	BTF3L4P1	basic transcription factor 3-like 4 pseudogene 1	0	21	n/a	n/a	0.709
279779929	ENSG00000224727	0	RP11-156F12.1	RP11-156F12.1	0	1	n/a	n/a	0.709
1090417	ENSG00000108389	8987	MTMR4	myotubularin related protein 4	9110	17	n/a	n/a	0.708
1099788	ENSG00000170448	81067	NFXL1	nuclear transcription factor, X-box binding-like 1	152518	4	n/a	n/a	0.708
1102556	ENSG00000184305	125483	FAM190A	family with sequence similarity 190, member A	401145	4	n/a	n/a	0.708
1087536	ENSG00000049541	5950	RFC2	replication factor C (activator 1) 2, 40kDa	5982	7	n/a	n/a	0.708
280091123	ENSG00000255886	0	RP11-196H14.2	RP11-196H14.2	0	12	n/a	n/a	0.708
280135940	ENSG00000259606	0	RP11-316E14.6	RP11-316E14.6	0	14	n/a	n/a	0.708
1100843	ENSG00000175387	4062	SMAD2	SMAD family member 2	4087	18	n/a	n/a	0.708
279719855	ENSG00000213189	0	BTF3L4P2	basic transcription factor 3-like 4 pseudogene 2	0	2	n/a	n/a	0.708
1093643	ENSG00000133193	59113	FAM104A	family with sequence similarity 104, member A	84923	17	n/a	n/a	0.708
1097967	ENSG00000163468	7160	CCT3	chaperonin containing TCP1, subunit 3 (gamma)	7203	1	n/a	n/a	0.708
279857243	ENSG00000231638	157122791	AC011738.4	AC011738.4	100506895	7	n/a	n/a	0.708
280093973	ENSG00000256223	7513	ZNF10	zinc finger protein 10	7556	12	n/a	n/a	0.708
1097723	ENSG00000162599	4748	NFIA	nuclear factor I/A	4774	1	n/a	n/a	0.708
1102041	ENSG00000182180	30504	MRPS16	mitochondrial ribosomal protein S16	51021	10	n/a	n/a	0.708
280133771	ENSG00000259484	80464	RP11-323F24.1	RP11-323F24.1	145783	15	n/a	n/a	0.708
1099211	ENSG00000167985	34238	SDHAF2	succinate dehydrogenase complex assembly factor 2	54949	11	n/a	n/a	0.708
1098871	ENSG00000166704	55897	ZNF606	zinc finger protein 606	80095	19	n/a	n/a	0.708
280062761	ENSG00000253861	0	CTC-293A9.2	CTC-293A9.2	0	5	n/a	n/a	0.707
1096861	ENSG00000155926	6467	SLA	Src-like-adaptor	6503	8	n/a	n/a	0.707
1098887	ENSG00000166788	76644	SAAL1	serum amyloid A-like 1	113174	11	n/a	n/a	0.707
279949710	ENSG00000240556	0	RP11-479I1.4	RP11-479I1.4	0	X	n/a	n/a	0.707
279958600	ENSG00000241627	0	UBQLN4P1	ubiquilin 4 pseudogene 1	0	3	n/a	n/a	0.707
1104322	ENSG00000197579	10064	TOPORS	topoisomerase I binding, arginine/serine-rich, E3 ubiquitin protein ligase	10210	9	n/a	n/a	0.707
1103908	ENSG00000196363	10932	WDR5	WD repeat domain 5	11091	9	n/a	n/a	0.707
1088707	ENSG00000089234	8257	BRAP	BRCA1 associated protein	8315	12	n/a	n/a	0.707
279851274	ENSG00000231120	0	BTF3P10	basic transcription factor 3 pseudogene 10	0	6	n/a	n/a	0.707
280041412	ENSG00000251621	0	AC009487.5	AC009487.5	0	2	n/a	n/a	0.706
1090397	ENSG00000108270	26321	AATF	apoptosis antagonizing transcription factor	26574	17	n/a	n/a	0.706
1087224	ENSG00000015413	1788	DPEP1	dipeptidase 1 (renal)	1800	16	n/a	n/a	0.706
1104050	ENSG00000196741	0	CXorf24	chromosome X open reading frame 24	0	X	n/a	n/a	0.706
1103376	ENSG00000187742	54888	SECISBP2	SECIS binding protein 2	79048	9	n/a	n/a	0.706
1091927	ENSG00000120254	25651	MTHFD1L	methylenetetrahydrofolate dehydrogenase (NADP+ dependent) 1-like	25902	6	n/a	n/a	0.706
1089611	ENSG00000102921	9539	N4BP1	NEDD4 binding protein 1	9683	16	n/a	n/a	0.706
1094945	ENSG00000140829	9641	DHX38	DEAH (Asp-Glu-Ala-His) box polypeptide 38	9785	16	n/a	n/a	0.706
1091276	ENSG00000115207	2959	GTF3C2	general transcription factor IIIC, polypeptide 2, beta 110kDa	2976	2	n/a	n/a	0.706
1104829	ENSG00000198945	58657	L3MBTL3	l(3)mbt-like 3 (Drosophila)	84456	6	n/a	n/a	0.706
1088013	ENSG00000070950	36131	RAD18	RAD18 homolog (S. cerevisiae)	56852	3	n/a	n/a	0.706
1093033	ENSG00000129245	9372	FXR2	fragile X mental retardation, autosomal homolog 2	9513	17	n/a	n/a	0.706
1092598	ENSG00000125695	60168	STRADA	STE20-related kinase adaptor alpha	92335	17	n/a	n/a	0.706
1095224	ENSG00000142937	6169	RPS8	ribosomal protein S8	6202	1	n/a	n/a	0.706
280011422	ENSG00000249271	0	AC021224.1	AC021224.1	0	18	n/a	n/a	0.705
1097383	ENSG00000160191	5120	PDE9A	phosphodiesterase 9A	5152	21	n/a	n/a	0.705
279749894	ENSG00000219747	0	RP1-292B18.1	RP1-292B18.1	0	6	n/a	n/a	0.705
1103919	ENSG00000196378	56552	ZNF34	zinc finger protein 34	80778	8	n/a	n/a	0.705
1088225	ENSG00000076641	35112	PAG1	phosphoprotein associated with glycosphingolipid microdomains 1	55824	8	n/a	n/a	0.705
1094796	ENSG00000139722	55523	VPS37B	vacuolar protein sorting 37 homolog B (S. cerevisiae)	79720	12	n/a	n/a	0.705
1095480	ENSG00000144354	58113	CDCA7	cell division cycle associated 7	83879	2	n/a	n/a	0.705
1090206	ENSG00000106524	36315	ANKMY2	ankyrin repeat and MYND domain containing 2	57037	7	n/a	n/a	0.705
1098698	ENSG00000166024	27036	C10orf28	chromosome 10 open reading frame 28	27291	10	n/a	n/a	0.704
1098824	ENSG00000166477	78942	LEO1	Leo1, Paf1/RNA polymerase II complex component, homolog (S. cerevisiae)	123169	15	n/a	n/a	0.704
279821400	ENSG00000228409	0	CCT6P1	chaperonin containing TCP1, subunit 6 (zeta) pseudogene 1	0	7	n/a	n/a	0.704
279854402	ENSG00000231381	0	RNF2P1	ring finger protein 2 pseudogene 1	0	9	n/a	n/a	0.704
1102875	ENSG00000185627	5687	PSMD13	proteasome (prosome, macropain) 26S subunit, non-ATPase, 13	5719	11	n/a	n/a	0.704
1099056	ENSG00000167470	59833	MIDN	midnolin	90007	19	n/a	n/a	0.704
1103679	ENSG00000188895	109652	MSL1	male-specific lethal 1 homolog (Drosophila)	339287	17	n/a	n/a	0.704
1106357	ENSG00000215492	0	HNRNPA1P7	heterogeneous nuclear ribonucleoprotein A1 pseudogene 7	0	18	n/a	n/a	0.704
1093398	ENSG00000131747	7110	TOP2A	topoisomerase (DNA) II alpha 170kDa	7153	17	n/a	n/a	0.704
279728898	ENSG00000214203	0	RP11-135F9.1	RP11-135F9.1	0	12	n/a	n/a	0.704
1100811	ENSG00000175216	9649	CKAP5	cytoskeleton associated protein 5	9793	11	n/a	n/a	0.704
1094297	ENSG00000136937	4660	NCBP1	nuclear cap binding protein subunit 1, 80kDa	4686	9	n/a	n/a	0.704
1104113	ENSG00000196943	81507	C14orf21	chromosome 14 open reading frame 21	161424	14	n/a	n/a	0.704
1089346	ENSG00000101193	34283	C20orf11	chromosome 20 open reading frame 11	54994	20	n/a	n/a	0.704
1102220	ENSG00000182952	10326	HMGN4	high mobility group nucleosomal binding domain 4	10473	6	n/a	n/a	0.704
1106311	ENSG00000215305	41198	VPS16	vacuolar protein sorting 16 homolog (S. cerevisiae)	64601	20	n/a	n/a	0.703
280020510	ENSG00000249986	0	YWHAQP6	YWHAQ pseudogene 6	0	3	n/a	n/a	0.703
1104245	ENSG00000197362	79662	ZNF786	zinc finger protein 786	136051	7	n/a	n/a	0.703
279898240	ENSG00000235217	79341	TSPY26P	testis specific protein, Y-linked 26, pseudogene	128854	20	n/a	n/a	0.703
1100699	ENSG00000174652	10623	ZNF266	zinc finger protein 266	10781	19	n/a	n/a	0.703
1100183	ENSG00000172071	9314	EIF2AK3	eukaryotic translation initiation factor 2-alpha kinase 3	9451	2	n/a	n/a	0.703
1096016	ENSG00000148396	9775	SEC16A	SEC16 homolog A (S. cerevisiae)	9919	9	n/a	n/a	0.702
1096151	ENSG00000149532	55672	CPSF7	cleavage and polyadenylation specific factor 7, 59kDa	79869	11	n/a	n/a	0.702
1095821	ENSG00000146872	10853	TLK2	tousled-like kinase 2	11011	17	n/a	n/a	0.702
1104611	ENSG00000198455	81403	ZXDB	zinc finger, X-linked, duplicated B	158586	X	n/a	n/a	0.702
1087653	ENSG00000058056	8875	USP13	ubiquitin specific peptidase 13 (isopeptidase T-3)	8975	3	n/a	n/a	0.702
279948074	ENSG00000240376	0	RP11-36C20.1	RP11-36C20.1	0	5	n/a	n/a	0.702
1096069	ENSG00000148840	22837	PPRC1	peroxisome proliferator-activated receptor gamma, coactivator-related 1	23082	10	n/a	n/a	0.702
279925078	ENSG00000237676	0	AC138972.1	AC138972.1	0	3	n/a	n/a	0.702
1088633	ENSG00000087995	109626	METTL2A	methyltransferase like 2A	339175	17	n/a	n/a	0.702
1099338	ENSG00000168495	657	POLR3D	polymerase (RNA) III (DNA directed) polypeptide D, 44kDa	661	8	n/a	n/a	0.702
1090744	ENSG00000111142	10830	METAP2	methionyl aminopeptidase 2	10988	12	n/a	n/a	0.701
1104605	ENSG00000198440	80664	ZNF583	zinc finger protein 583	147949	19	n/a	n/a	0.701
1092519	ENSG00000125107	22774	CNOT1	CCR4-NOT transcription complex, subunit 1	23019	16	n/a	n/a	0.701
279787685	ENSG00000225439	157123153	BOLA3-AS1	BOLA3 antisense RNA 1 (non-protein coding)	100507171	2	n/a	n/a	0.701
1097910	ENSG00000163257	34165	DCAF16	DDB1 and CUL4 associated factor 16	54876	4	n/a	n/a	0.701
1095173	ENSG00000142534	6172	RPS11	ribosomal protein S11	6205	19	n/a	n/a	0.701
279742577	ENSG00000215835	0	RP11-7G12.2	RP11-7G12.2	0	1	n/a	n/a	0.701
1097924	ENSG00000163320	8479	CGGBP1	CGG triplet repeat binding protein 1	8545	3	n/a	n/a	0.701
1105870	ENSG00000213516	142311	RBMXL1	RNA binding motif protein, X-linked-like 1	494115	1	n/a	n/a	0.701
1093841	ENSG00000134594	9228	RAB33A	RAB33A, member RAS oncogene family	9363	X	n/a	n/a	0.701
1091132	ENSG00000113838	34460	TBCCD1	TBCC domain containing 1	55171	3	n/a	n/a	0.701
279875703	ENSG00000233247	0	GS1-257G1.1	GS1-257G1.1	0	X	n/a	n/a	0.701
1094207	ENSG00000136527	6398	TRA2B	transformer 2 beta homolog (Drosophila)	6434	3	n/a	n/a	0.7
1095054	ENSG00000141505	429	ASGR1	asialoglycoprotein receptor 1	432	17	n/a	n/a	0.7
1087861	ENSG00000066827	36896	ZFAT	zinc finger and AT hook domain containing	57623	8	n/a	n/a	0.7
1102992	ENSG00000186073	58730	C15orf41	chromosome 15 open reading frame 41	84529	15	n/a	n/a	0.7
1096590	ENSG00000153395	55691	LPCAT1	lysophosphatidylcholine acyltransferase 1	79888	5	n/a	n/a	0.7
280122492	ENSG00000258838	0	RP11-123B3.6	PiggyBac transposable element-derived protein 3	0	10	n/a	n/a	0.7
280077120	ENSG00000254870	0	ATP6V1G2-DDX39B	ATP6V1G2-DDX39B readthrough (non-protein coding)	0	6	n/a	n/a	0.7
1097196	ENSG00000158691	9609	ZSCAN12	zinc finger and SCAN domain containing 12	9753	6	n/a	n/a	0.7
1096823	ENSG00000155561	22920	NUP205	nucleoporin 205kDa	23165	7	n/a	n/a	0.7
1091654	ENSG00000117724	1056	CENPF	centromere protein F, 350/400kDa (mitosin)	1063	1	n/a	n/a	0.7
1093073	ENSG00000129596	1030	CDO1	cysteine dioxygenase, type I	1036	5	n/a	n/a	0.7
1096476	ENSG00000152465	9261	NMT2	N-myristoyltransferase 2	9397	10	n/a	n/a	0.7
279848640	ENSG00000230863	0	RP4-595K12.2	RP4-595K12.2	0	1	n/a	n/a	0.7
1089482	ENSG00000101958	2725	GLRA2	glycine receptor, alpha 2	2742	X	n/a	n/a	0.7

## Sheet: Sheet2
Workbook 1. DCX negative gene correlates
id	name	gene-id	gene-symbol	gene-name	entrez-id	chromosome	start-position	end-position	r
279919296	ENSG00000237223	80960	SULT1C2P1	sulfotransferase family, cytosolic, 1C, member 2 pseudogene 1	151234	2	n/a	n/a	-0.699
280057016	ENSG00000253454	0	CTD-2594K21.1	CTD-2594K21.1	0	8	n/a	n/a	-0.7
1089021	ENSG00000099949	8165	LZTR1	leucine-zipper-like transcription regulator 1	8216	22	n/a	n/a	-0.7
1092555	ENSG00000125434	124776	SLC25A35	solute carrier family 25, member 35	399512	17	n/a	n/a	-0.7
1100274	ENSG00000172458	32822	IL17D	interleukin 17D	53342	13	n/a	n/a	-0.7
1093943	ENSG00000135222	1436	CSN2	casein beta	1447	4	n/a	n/a	-0.7
1108327	ENSG00000234516	0	AL121758.1	CDNA FLJ25552 fis, clone JTH02127HBV preS1-transactivated protein 5Sulfiredoxin 1 homolog (S. cerevisiae), isoform CRA_aUncharacterized protein	0	20	n/a	n/a	-0.7
1095128	ENSG00000142089	10263	IFITM3	interferon induced transmembrane protein 3	10410	11	n/a	n/a	-0.7
279944852	ENSG00000240034	0	MTND6P6	MT-ND6 pseudogene 6	0	3	n/a	n/a	-0.7
1105071	ENSG00000204282	1015619	AC021593.1	Uncharacterized protein	100131096	17	n/a	n/a	-0.7
279981712	ENSG00000244062	0	RP11-404G16.2	RP11-404G16.2	0	3	n/a	n/a	-0.7
279801742	ENSG00000226660	0	TRBV2	T cell receptor beta variable 2	0	7	n/a	n/a	-0.7
1100665	ENSG00000174453	125885	VWC2L	von Willebrand factor C domain containing protein 2-like	402117	2	n/a	n/a	-0.7
1105693	ENSG00000211448	1722	DIO2	deiodinase, iodothyronine, type II	1734	14	n/a	n/a	-0.7
1095489	ENSG00000144406	94487	UNC80	unc-80 homolog (C. elegans)	285175	2	n/a	n/a	-0.7
1094150	ENSG00000136205	41334	TNS3	tensin 3	64759	7	n/a	n/a	-0.7
279840614	ENSG00000230156	157129724	LINC00443	long intergenic non-protein coding RNA 443	100874173	13	n/a	n/a	-0.701
279874705	ENSG00000233152	0	LINC00271	long intergenic non-protein coding RNA 271	0	6	n/a	n/a	-0.701
1096274	ENSG00000150977	83406	RILPL2	Rab interacting lysosomal protein-like 2	196383	12	n/a	n/a	-0.701
1096164	ENSG00000149591	6836	TAGLN	transgelin	6876	11	n/a	n/a	-0.701
1093886	ENSG00000134874	22629	DZIP1	DAZ interacting protein 1	22873	13	n/a	n/a	-0.701
279510869	ENSG00000181791	0	AC009041.1	AC009041.1	0	16	n/a	n/a	-0.701
1088435	ENSG00000082175	5209	PGR	progesterone receptor	5241	11	n/a	n/a	-0.701
1100882	ENSG00000175591	4997	P2RY2	purinergic receptor P2Y, G-protein coupled, 2	5029	11	n/a	n/a	-0.701
1088097	ENSG00000073150	35945	PANX2	pannexin 2	56666	22	n/a	n/a	-0.701
1102824	ENSG00000185361	79125	TNFAIP8L1	tumor necrosis factor, alpha-induced protein 8-like 1	126282	19	n/a	n/a	-0.701
1100139	ENSG00000171873	143	ADRA1D	adrenergic, alpha-1D-, receptor	146	20	n/a	n/a	-0.701
1088042	ENSG00000071967	55703	CYBRD1	cytochrome b reductase 1	79901	2	n/a	n/a	-0.701
280092906	ENSG00000256073	59186	C21orf119	chromosome 21 open reading frame 119	84996	21	n/a	n/a	-0.701
1098950	ENSG00000166971	41001	AKTIP	AKT interacting protein	64400	16	n/a	n/a	-0.702
279455440	ENSG00000174408	0	PPIAP24	peptidylprolyl isomerase A (cyclophilin A) pseudogene 24	0	13	n/a	n/a	-0.702
1102657	ENSG00000184735	81721	DDX53	DEAD (Asp-Glu-Ala-Asp) box polypeptide 53	168400	X	n/a	n/a	-0.702
1091957	ENSG00000120498	35442	TEX11	testis expressed 11	56159	X	n/a	n/a	-0.702
1102171	ENSG00000182747	109805	SLC35D3	solute carrier family 35, member D3	340146	6	n/a	n/a	-0.702
1090312	ENSG00000107551	58154	RASSF4	Ras association (RalGDS/AF-6) domain family member 4	83937	10	n/a	n/a	-0.702
1108950	ENSG00000240583	355	AQP1	aquaporin 1 (Colton blood group)	358	7	n/a	n/a	-0.702
1098755	ENSG00000166228	5060	PCBD1	pterin-4 alpha-carbinolamine dehydratase/dimerization cofactor of hepatocyte nuclear factor 1 alpha	5092	10	n/a	n/a	-0.702
1093660	ENSG00000133321	5888	RARRES3	retinoic acid receptor responder (tazarotene induced) 3	5920	11	n/a	n/a	-0.702
1091806	ENSG00000119457	37135	SLC46A2	solute carrier family 46, member 2	57864	9	n/a	n/a	-0.702
1086957	ENSG00000005421	5412	PON1	paraoxonase 1	5444	7	n/a	n/a	-0.702
279946236	ENSG00000240207	0	RP11-379F4.4	RP11-379F4.4	0	3	n/a	n/a	-0.702
1105384	ENSG00000205106	119464	CTD-2210P24.4	Uncharacterized protein	374387	11	n/a	n/a	-0.702
1100613	ENSG00000174156	2923	GSTA3	glutathione S-transferase alpha 3	2940	6	n/a	n/a	-0.702
1105463	ENSG00000205413	34098	SAMD9	sterile alpha motif domain containing 9	54809	7	n/a	n/a	-0.702
280125165	ENSG00000258989	0	RP11-47I22.4	RP11-47I22.4	0	14	n/a	n/a	-0.702
279973843	ENSG00000243319	0	FGF14-IT1	FGF14 intronic transcript 1 (non-protein coding)	0	13	n/a	n/a	-0.702
279956646	ENSG00000241418	0	RP11-512H23.2	RP11-512H23.2	0	X	n/a	n/a	-0.702
1087132	ENSG00000010610	915	CD4	CD4 molecule	920	12	n/a	n/a	-0.702
279994522	ENSG00000247081	1023973	RP11-318M2.2	RP11-318M2.2	100499183	8	n/a	n/a	-0.703
1091964	ENSG00000120549	35523	KIAA1217	KIAA1217	56243	10	n/a	n/a	-0.703
1093431	ENSG00000131979	2627	GCH1	GTP cyclohydrolase 1	2643	14	n/a	n/a	-0.703
1090225	ENSG00000106615	5977	RHEB	Ras homolog enriched in brain	6009	7	n/a	n/a	-0.703
1103643	ENSG00000188778	152	ADRB3	adrenergic, beta-3-, receptor	155	8	n/a	n/a	-0.703
279496787	ENSG00000179611	0	DGKZP1	diacylglycerol kinase, zeta pseudogene 1	0	13	n/a	n/a	-0.703
1095230	ENSG00000143001	83514	TMEM61	transmembrane protein 61	199964	1	n/a	n/a	-0.703
1102605	ENSG00000184500	5595	PROS1	protein S (alpha)	5627	3	n/a	n/a	-0.703
1092257	ENSG00000123146	971	CD97	CD97 molecule	976	19	n/a	n/a	-0.703
280078269	ENSG00000254957	0	RP11-179A10.2	RP11-179A10.2	0	11	n/a	n/a	-0.703
279912126	ENSG00000236540	0	AC006547.13	AC006547.13	0	22	n/a	n/a	-0.703
1099168	ENSG00000167807	76612	FDX1L	ferredoxin 1-like	112812	19	n/a	n/a	-0.703
280031512	ENSG00000250878	0	METTL21CP1	methyltransferase like 21C pseudogene 1	0	13	n/a	n/a	-0.703
280031007	ENSG00000250821	0	RP11-345F18.1	RP11-345F18.1	0	4	n/a	n/a	-0.703
280030359	ENSG00000250770	0	RP5-1063M23.1	RP5-1063M23.1	0	12	n/a	n/a	-0.703
1104653	ENSG00000198585	79488	NUDT16	nudix (nucleoside diphosphate linked moiety X)-type motif 16	131870	3	n/a	n/a	-0.704
279929499	ENSG00000238062	110403	AC105344.2	AC105344.2	348761	2	n/a	n/a	-0.704
279467908	ENSG00000175701	0	LINC00116	long intergenic non-protein coding RNA 116	0	2	n/a	n/a	-0.704
1097686	ENSG00000162433	202	AK4	adenylate kinase 4	205	1	n/a	n/a	-0.704
1100557	ENSG00000173848	10130	NET1	neuroepithelial cell transforming 1	10276	10	n/a	n/a	-0.704
1102721	ENSG00000185002	85858	RFX6	regulatory factor X, 6	222546	6	n/a	n/a	-0.704
1096839	ENSG00000155754	80963	ALS2CR11	amyotrophic lateral sclerosis 2 (juvenile) chromosome region, candidate 11	151254	2	n/a	n/a	-0.704
280055999	ENSG00000253379	0	RP11-1102P16.1	Uncharacterized protein	0	8	n/a	n/a	-0.704
1096722	ENSG00000154589	23396	LY96	lymphocyte antigen 96	23643	8	n/a	n/a	-0.704
1092667	ENSG00000125931	4409	CITED1	Cbp/p300-interacting transactivator, with Glu/Asp-rich carboxy-terminal domain, 1	4435	X	n/a	n/a	-0.704
1087196	ENSG00000013364	9817	MVP	major vault protein	9961	16	n/a	n/a	-0.704
1100821	ENSG00000175279	157124189	APITD1	apoptosis-inducing, TAF9-like domain 1	100526739	1	n/a	n/a	-0.704
1099156	ENSG00000167774	4675	NDUFA7	NADH dehydrogenase (ubiquinone) 1 alpha subcomplex, 7, 14.5kDa	4701	19	n/a	n/a	-0.704
1087272	ENSG00000021355	1977	SERPINB1	serpin peptidase inhibitor, clade B (ovalbumin), member 1	1992	6	n/a	n/a	-0.704
279761505	ENSG00000222915	0	U6	U6 spliceosomal RNA	0	22	n/a	n/a	-0.704
1094671	ENSG00000138821	40749	SLC39A8	solute carrier family 39 (zinc transporter), member 8	64116	4	n/a	n/a	-0.704
279548685	ENSG00000185290	123473	RP4-725G10.1	RP4-725G10.1	389493	7	n/a	n/a	-0.705
1102418	ENSG00000183722	10040	LHFP	lipoma HMGIC fusion partner	10186	13	n/a	n/a	-0.705
1093502	ENSG00000132465	3491	IGJ	immunoglobulin J polypeptide, linker protein for immunoglobulin alpha and mu polypeptides	3512	4	n/a	n/a	-0.705
1102626	ENSG00000184601	125076	C14orf180	chromosome 14 open reading frame 180	400258	14	n/a	n/a	-0.705
1098408	ENSG00000164850	2835	GPER	G protein-coupled estrogen receptor 1	2852	7	n/a	n/a	-0.705
1100662	ENSG00000174446	10156	SNAPC5	small nuclear RNA activating complex, polypeptide 5, 19kDa	10302	15	n/a	n/a	-0.705
1102540	ENSG00000184232	85637	OAF	OAF homolog (Drosophila)	220323	11	n/a	n/a	-0.705
1090530	ENSG00000109107	227	ALDOC	aldolase C, fructose-bisphosphate	230	17	n/a	n/a	-0.705
1096654	ENSG00000154065	80611	ANKRD29	ankyrin repeat domain 29	147463	18	n/a	n/a	-0.705
1089941	ENSG00000105219	55737	CNTD2	cyclin N-terminal domain containing 2	79935	19	n/a	n/a	-0.705
1097341	ENSG00000159871	94262	LYPD5	LY6/PLAUR domain containing 5	284348	19	n/a	n/a	-0.705
280100823	ENSG00000257026	0	AC040173.1	AC040173.1	0	16	n/a	n/a	-0.705
1094090	ENSG00000135926	40747	TMBIM1	transmembrane BAX inhibitor motif containing 1	64114	2	n/a	n/a	-0.705
1104619	ENSG00000198483	80730	ANKRD35	ankyrin repeat domain 35	148741	1	n/a	n/a	-0.705
1099769	ENSG00000170374	78836	SP7	Sp7 transcription factor	121340	12	n/a	n/a	-0.706
1095419	ENSG00000143919	55626	CAMKMT	calmodulin-lysine N-methyltransferase	79823	2	n/a	n/a	-0.706
280089360	ENSG00000255701	0	AC090953.1	AC090953.1	0	3	n/a	n/a	-0.706
1091765	ENSG00000118985	22691	ELL2	elongation factor, RNA polymerase II, 2	22936	5	n/a	n/a	-0.706
280083266	ENSG00000255239	0	AP002954.6	AP002954.6	0	11	n/a	n/a	-0.706
279830389	ENSG00000229227	0	RP11-38L15.2	RP11-38L15.2	0	10	n/a	n/a	-0.706
1102443	ENSG00000183785	31287	TUBA8	tubulin, alpha 8	51807	22	n/a	n/a	-0.706
1088994	ENSG00000099797	9383	TECR	trans-2,3-enoyl-CoA reductase	9524	19	n/a	n/a	-0.706
1105657	ENSG00000206190	36470	ATP10A	ATPase, class V, type 10A	57194	15	n/a	n/a	-0.706
1092890	ENSG00000128040	6651	SPINK2	serine peptidase inhibitor, Kazal type 2 (acrosin-trypsin inhibitor)	6691	4	n/a	n/a	-0.706
1103742	ENSG00000189157	157125769	FAM47E	family with sequence similarity 47, member E	100631383	4	n/a	n/a	-0.706
1095100	ENSG00000141750	110003	STAC2	SH3 and cysteine rich domain 2	342667	17	n/a	n/a	-0.706
1105157	ENSG00000204482	7894	LST1	leukocyte specific transcript 1	7940	6	n/a	n/a	-0.706
279893470	ENSG00000234807	1015599	RP4-794H19.2	RP4-794H19.2	100131060	1	n/a	n/a	-0.706
1099570	ENSG00000169499	37763	PLEKHA2	pleckstrin homology domain containing, family A (phosphoinositide binding specific) member 2	59339	8	n/a	n/a	-0.706
1091201	ENSG00000114626	56126	ABTB1	ankyrin repeat and BTB (POZ) domain containing 1	80325	3	n/a	n/a	-0.706
280127436	ENSG00000259123	0	RP11-76E17.2	RP11-76E17.2	0	15	n/a	n/a	-0.706
279900213	ENSG00000235426	0	RP11-342M3.5	RP11-342M3.5	0	10	n/a	n/a	-0.707
279710856	ENSG00000209480	0	SNORD83B	small nucleolar RNA, C/D box 83B	0	22	n/a	n/a	-0.707
1086973	ENSG00000005893	3895	LAMP2	lysosomal-associated membrane protein 2	3920	X	n/a	n/a	-0.707
1106071	ENSG00000214402	125696	LCNL1	lipocalin-like 1	401562	9	n/a	n/a	-0.707
280093711	ENSG00000256193	157127629	RP11-749H20.6	RP11-749H20.6	100862680	12	n/a	n/a	-0.707
279475941	ENSG00000176840	94301	MIR7-3HG	MIR7-3 host gene (non-protein coding)	284424	19	n/a	n/a	-0.707
1090984	ENSG00000112651	30551	MRPL2	mitochondrial ribosomal protein L2	51069	6	n/a	n/a	-0.707
1094273	ENSG00000136869	7056	TLR4	toll-like receptor 4	7099	9	n/a	n/a	-0.707
1109134	ENSG00000244255	0	XXbac-BPG116M5.17	Uncharacterized proteinUncharacterized proteincDNA FLJ55673, highly similar to Complement factor B	0	6	n/a	n/a	-0.707
279791538	ENSG00000225764	0	LEPREL1-AS1	LEPREL1 antisense RNA 1 (non-protein coding)	0	3	n/a	n/a	-0.707
279824550	ENSG00000228690	0	RP11-307B23.1	RP11-307B23.1	0	10	n/a	n/a	-0.707
279710233	ENSG00000207955	128113	MIR219-2	microRNA 219-2	407003	9	n/a	n/a	-0.707
1107921	ENSG00000231925	6852	TAPBP	TAP binding protein (tapasin)	6892	6	n/a	n/a	-0.707
279878864	ENSG00000233517	0	AC005162.5	AC005162.5	0	7	n/a	n/a	-0.708
1091881	ENSG00000119922	3413	IFIT2	interferon-induced protein with tetratricopeptide repeats 2	3433	10	n/a	n/a	-0.708
280002246	ENSG00000248485	151628	PCP4L1	Purkinje cell protein 4 like 1	654790	1	n/a	n/a	-0.708
280013998	ENSG00000249487	0	RP11-97O12.2	RP11-97O12.2	0	15	n/a	n/a	-0.708
1109049	ENSG00000242574	3091	HLA-DMB	major histocompatibility complex, class II, DM beta	3109	6	n/a	n/a	-0.708
1098402	ENSG00000164825	1660	DEFB1	defensin, beta 1	1672	8	n/a	n/a	-0.708
1098929	ENSG00000166912	34182	MTMR10	myotubularin related protein 10	54893	15	n/a	n/a	-0.708
280024258	ENSG00000250292	0	RP11-451F20.1	RP11-451F20.1	0	4	n/a	n/a	-0.708
279673769	ENSG00000203886	0	CYP17A1-AS1	CYP17A1 antisense RNA 1 (non-protein coding)	0	10	n/a	n/a	-0.708
280058870	ENSG00000253593	0	RP11-157E21.1	RP11-157E21.1	0	8	n/a	n/a	-0.708
1102995	ENSG00000186081	3827	KRT5	keratin 5	3852	12	n/a	n/a	-0.708
280108611	ENSG00000257767	0	RP11-162P23.2	Uncharacterized protein	0	12	n/a	n/a	-0.708
280119525	ENSG00000258672	0	RP11-543C4.3	RP11-543C4.3	0	14	n/a	n/a	-0.709
1090466	ENSG00000108679	3934	LGALS3BP	lectin, galactoside-binding, soluble, 3 binding protein	3959	17	n/a	n/a	-0.709
279827629	ENSG00000228966	0	AB019438.63	AB019438.63	0	14	n/a	n/a	-0.709
1087733	ENSG00000063322	34877	MED29	mediator complex subunit 29	55588	19	n/a	n/a	-0.709
1090975	ENSG00000112562	40727	SMOC2	SPARC related modular calcium binding 2	64094	6	n/a	n/a	-0.709
1103851	ENSG00000196196	166902	HRCT1	histidine rich carboxyl terminus 1	646962	9	n/a	n/a	-0.709
1098061	ENSG00000163703	54827	CRELD1	cysteine-rich with EGF-like domains 1	78987	3	n/a	n/a	-0.709
279878811	ENSG00000233513	0	RP11-132M7.1	RP11-132M7.1	0	6	n/a	n/a	-0.709
1098935	ENSG00000166925	57310	TSC22D4	TSC22 domain family, member 4	81628	7	n/a	n/a	-0.709
280085601	ENSG00000255384	58988	RP11-770J1.4	RP11-770J1.4	84796	11	n/a	n/a	-0.709
1101169	ENSG00000177112	1000310	RP11-58H20.3	RP11-58H20.3	100129827	11	n/a	n/a	-0.709
280127756	ENSG00000259143	0	CTD-2240H23.2	CTD-2240H23.2	0	14	n/a	n/a	-0.709
1087768	ENSG00000064687	10200	ABCA7	ATP-binding cassette, sub-family A (ABC1), member 7	10347	19	n/a	n/a	-0.709
1098811	ENSG00000166436	9722	TRIM66	tripartite motif containing 66	9866	11	n/a	n/a	-0.709
1095137	ENSG00000142185	7183	TRPM2	transient receptor potential cation channel, subfamily M, member 2	7226	21	n/a	n/a	-0.709
1089253	ENSG00000100711	54878	ZFYVE21	zinc finger, FYVE domain containing 21	79038	14	n/a	n/a	-0.709
279864024	ENSG00000232220	0	AC008440.5	AC008440.5	0	19	n/a	n/a	-0.709
1103562	ENSG00000188477	0	CLEC19A	C-type lectin domain family 19, member A	0	16	n/a	n/a	-0.709
1091848	ENSG00000119711	4303	ALDH6A1	aldehyde dehydrogenase 6 family, member A1	4329	14	n/a	n/a	-0.709
1089151	ENSG00000100341	80885	PNPLA5	patatin-like phospholipase domain containing 5	150379	22	n/a	n/a	-0.709
1092963	ENSG00000128645	3211	HOXD1	homeobox D1	3231	2	n/a	n/a	-0.709
1101574	ENSG00000179388	1947	EGR3	early growth response 3	1960	8	n/a	n/a	-0.71
1087541	ENSG00000049769	59739	PPP1R3F	protein phosphatase 1, regulatory subunit 3F	89801	X	n/a	n/a	-0.71
1087829	ENSG00000066027	5493	PPP2R5A	protein phosphatase 2, regulatory subunit B', alpha	5525	1	n/a	n/a	-0.71
1096549	ENSG00000153064	34313	BANK1	B-cell scaffold protein with ankyrin repeats 1	55024	4	n/a	n/a	-0.71
1087939	ENSG00000069122	85748	GPR116	G protein-coupled receptor 116	221395	6	n/a	n/a	-0.71
1091137	ENSG00000113916	601	BCL6	B-cell CLL/lymphoma 6	604	3	n/a	n/a	-0.71
1102780	ENSG00000185201	10434	IFITM2	interferon induced transmembrane protein 2 (1-8D)	10581	11	n/a	n/a	-0.71
1090170	ENSG00000106299	8876	WASL	Wiskott-Aldrich syndrome-like	8976	7	n/a	n/a	-0.71
279882430	ENSG00000233844	0	KCNQ5-IT1	KCNQ5 intronic transcript 1 (non-protein coding)	0	6	n/a	n/a	-0.71
1092867	ENSG00000127884	1880	ECHS1	enoyl CoA hydratase, short chain, 1, mitochondrial	1892	10	n/a	n/a	-0.71
1098035	ENSG00000163633	157122617	C4orf36	chromosome 4 open reading frame 36	100506746	4	n/a	n/a	-0.71
1092809	ENSG00000127324	7060	TSPAN8	tetraspanin 8	7103	12	n/a	n/a	-0.71
1101577	ENSG00000179403	41419	VWA1	von Willebrand factor A domain containing 1	64856	1	n/a	n/a	-0.71
279832332	ENSG00000229391	3110	HLA-DRB6	major histocompatibility complex, class II, DR beta 6 (pseudogene)	3128	6	n/a	n/a	-0.71
279904427	ENSG00000235830	0	SRGAP3-AS4	SRGAP3 antisense RNA 4 (non-protein coding)	0	3	n/a	n/a	-0.71
1087504	ENSG00000047936	6066	ROS1	c-ros oncogene 1 , receptor tyrosine kinase	6098	6	n/a	n/a	-0.71
280032223	ENSG00000250934	0	RP11-71E19.1	RP11-71E19.1	0	3	n/a	n/a	-0.71
1095082	ENSG00000141639	5564	MAPK4	mitogen-activated protein kinase 4	5596	18	n/a	n/a	-0.71
1099530	ENSG00000169297	187	NR0B1	nuclear receptor subfamily 0, group B, member 1	190	X	n/a	n/a	-0.71
279726454	ENSG00000213981	0	AC007277.3	AC007277.3	0	2	n/a	n/a	-0.71
1105177	ENSG00000204525	3089	HLA-C	major histocompatibility complex, class I, C	3107	6	n/a	n/a	-0.71
279829993	ENSG00000229191	157122347	RP11-168O16.1	RP11-168O16.1	100506546	1	n/a	n/a	-0.711
1098162	ENSG00000164035	31185	EMCN	endomucin	51705	4	n/a	n/a	-0.711
1094956	ENSG00000140876	94119	NUDT7	nudix (nucleoside diphosphate linked moiety X)-type motif 7	283927	16	n/a	n/a	-0.711
1100534	ENSG00000173705	25781	SUSD5	sushi domain containing 5	26032	3	n/a	n/a	-0.711
1098195	ENSG00000164096	125487	C4orf3	chromosome 4 open reading frame 3	401152	4	n/a	n/a	-0.711
1098967	ENSG00000167080	79034	B4GALNT2	beta-1,4-N-acetyl-galactosaminyl transferase 2	124872	17	n/a	n/a	-0.711
279862854	ENSG00000232110	0	RP11-149I23.3	RP11-149I23.3	0	10	n/a	n/a	-0.711
1095918	ENSG00000147571	1383	CRH	corticotropin releasing hormone	1392	8	n/a	n/a	-0.711
1092921	ENSG00000128313	56602	APOL5	apolipoprotein L, 5	80831	22	n/a	n/a	-0.711
280092449	ENSG00000256043	1508	CTSO	cathepsin O	1519	4	n/a	n/a	-0.711
1088333	ENSG00000079308	7102	TNS1	tensin 1	7145	2	n/a	n/a	-0.711
1093476	ENSG00000132329	10121	RAMP1	receptor (G protein-coupled) activity modifying protein 1	10267	2	n/a	n/a	-0.711
1099127	ENSG00000167701	2858	GPT	glutamic-pyruvate transaminase (alanine aminotransferase)	2875	8	n/a	n/a	-0.711
1093745	ENSG00000134107	8487	BHLHE40	basic helix-loop-helix family, member e40	8553	3	n/a	n/a	-0.711
280007361	ENSG00000248905	109977	FMN1	formin 1	342184	15	n/a	n/a	-0.711
1105206	ENSG00000204592	3115	HLA-E	major histocompatibility complex, class I, E	3133	6	n/a	n/a	-0.711
279875794	ENSG00000233258	0	RP11-219F10.1	RP11-219F10.1	0	10	n/a	n/a	-0.712
1087268	ENSG00000020577	22789	SAMD4A	sterile alpha motif domain containing 4A	23034	14	n/a	n/a	-0.712
1104600	ENSG00000198417	4468	MT1F	metallothionein 1F	4494	16	n/a	n/a	-0.712
279794203	ENSG00000225978	0	HAR1A	highly accelerated region 1A (non-protein coding)	0	20	n/a	n/a	-0.712
280006123	ENSG00000248779	0	RP11-53O19.2	RP11-53O19.2	0	5	n/a	n/a	-0.712
280110957	ENSG00000258010	0	RP11-210M15.1	RP11-210M15.1	0	15	n/a	n/a	-0.712
1098643	ENSG00000165807	80433	PPP1R36	protein phosphatase 1, regulatory subunit 36	145376	14	n/a	n/a	-0.712
1103614	ENSG00000188677	29515	PARVB	parvin, beta	29780	22	n/a	n/a	-0.712
1093281	ENSG00000130957	8712	FBP2	fructose-1,6-bisphosphatase 2	8789	9	n/a	n/a	-0.712
279914144	ENSG00000236754	0	AC004019.13	AC004019.13	0	22	n/a	n/a	-0.712
1093703	ENSG00000133800	10736	LYVE1	lymphatic vessel endothelial hyaluronan receptor 1	10894	11	n/a	n/a	-0.712
1103815	ENSG00000196104	30343	SPOCK3	sparc/osteonectin, cwcv and kazal-like domains proteoglycan (testican) 3	50859	4	n/a	n/a	-0.712
1087286	ENSG00000022567	36486	SLC45A4	solute carrier family 45, member 4	57210	8	n/a	n/a	-0.712
1093602	ENSG00000132970	10652	WASF3	WAS protein family, member 3	10810	13	n/a	n/a	-0.712
279991237	ENSG00000245856	0	RP11-656E20.4	RP11-656E20.4	0	12	n/a	n/a	-0.712
1094091	ENSG00000135929	1581	CYP27A1	cytochrome P450, family 27, subfamily A, polypeptide 1	1593	2	n/a	n/a	-0.712
279488885	ENSG00000178457	89877	LINC00314	long intergenic non-protein coding RNA 314	246705	21	n/a	n/a	-0.712
1100151	ENSG00000171951	7811	SCG2	secretogranin II	7857	2	n/a	n/a	-0.712
280099359	ENSG00000256873	0	AL021977.1	AL021977.1	0	22	n/a	n/a	-0.712
280062198	ENSG00000253817	0	RP11-1134I14.6	RP11-1134I14.6	0	8	n/a	n/a	-0.712
1089599	ENSG00000102882	5563	MAPK3	mitogen-activated protein kinase 3	5595	16	n/a	n/a	-0.712
280010616	ENSG00000249194	0	AC010127.4	AC010127.4	0	2	n/a	n/a	-0.713
1089379	ENSG00000101311	34901	FERMT1	fermitin family member 1	55612	20	n/a	n/a	-0.713
279955725	ENSG00000241328	0	RP11-331K15.1	RP11-331K15.1	0	3	n/a	n/a	-0.713
1097620	ENSG00000161999	109618	JMJD8	jumonji domain containing 8	339123	16	n/a	n/a	-0.713
1102524	ENSG00000184185	3743	KCNJ12	potassium inwardly-rectifying channel, subfamily J, member 12	3768	17	n/a	n/a	-0.713
1102932	ENSG00000185862	2109	EVI2B	ecotropic viral integration site 2B	2124	17	n/a	n/a	-0.713
1096488	ENSG00000152578	2876	GRIA4	glutamate receptor, ionotrophic, AMPA 4	2893	11	n/a	n/a	-0.713
1087529	ENSG00000049247	10753	UTS2	urotensin 2	10911	1	n/a	n/a	-0.713
280062955	ENSG00000253875	0	RP11-16P20.3	RP11-16P20.3	0	8	n/a	n/a	-0.713
279857756	ENSG00000231680	0	AP003774.6	AP003774.6	0	11	n/a	n/a	-0.713
1095333	ENSG00000143466	9497	IKBKE	inhibitor of kappa light polypeptide gene enhancer in B-cells, kinase epsilon	9641	1	n/a	n/a	-0.713
279925424	ENSG00000237714	0	AC063976.4	AC063976.4	0	5	n/a	n/a	-0.713
1098938	ENSG00000166928	58887	MS4A14	membrane-spanning 4-domains, subfamily A, member 14	84689	11	n/a	n/a	-0.713
279777864	ENSG00000224550	0	RP11-270C12.3	RP11-270C12.3	0	1	n/a	n/a	-0.713
1092986	ENSG00000128849	59142	CGNL1	cingulin-like 1	84952	15	n/a	n/a	-0.713
1103208	ENSG00000186951	5433	PPARA	peroxisome proliferator-activated receptor alpha	5465	22	n/a	n/a	-0.713
280028545	ENSG00000250629	0	RP11-122C5.3	RP11-122C5.3	0	5	n/a	n/a	-0.713
280091599	ENSG00000255955	0	AL136362.1	AL136362.1	0	X	n/a	n/a	-0.714
279700519	ENSG00000206145	133954	P2RX6P	purinergic receptor P2X, ligand-gated ion channel, 6 pseudogene	440799	22	n/a	n/a	-0.714
1108734	ENSG00000237248	157120623	RP11-118B22.2	RP11-118B22.2	100499405	12	n/a	n/a	-0.714
1102750	ENSG00000185087	94076	FAM169B	family with sequence similarity 169, member B	283777	15	n/a	n/a	-0.714
279706887	ENSG00000207304	166477	SNORA8	small nucleolar RNA, H/ACA box 8	654320	11	n/a	n/a	-0.714
279845258	ENSG00000230552	0	AC092162.1	AC092162.1	0	2	n/a	n/a	-0.714
1095222	ENSG00000142910	40762	TINAGL1	tubulointerstitial nephritis antigen-like 1	64129	1	n/a	n/a	-0.714
1102652	ENSG00000184716	165326	SERINC4	serine incorporator 4	619189	15	n/a	n/a	-0.714
1106232	ENSG00000215009	109941	ACSM4	acyl-CoA synthetase medium-chain family member 4	341392	12	n/a	n/a	-0.714
279660542	ENSG00000200304	0	U6	U6 spliceosomal RNA	0	8	n/a	n/a	-0.714
1093387	ENSG00000131686	761	CA6	carbonic anhydrase VI	765	1	n/a	n/a	-0.714
279800490	ENSG00000226527	0	AP000289.6	AP000289.6	0	21	n/a	n/a	-0.715
1099265	ENSG00000168216	35077	LMBRD1	LMBR1 domain containing 1	55788	6	n/a	n/a	-0.715
1097942	ENSG00000163380	35486	LMOD3	leiomodin 3 (fetal)	56203	3	n/a	n/a	-0.715
1103512	ENSG00000188269	0	OR7A5	olfactory receptor, family 7, subfamily A, member 5	0	19	n/a	n/a	-0.715
279929130	ENSG00000238025	0	ZDHHC4P1	zinc finger, DHHC-type containing 4 pseudogene 1	0	13	n/a	n/a	-0.715
1100543	ENSG00000173762	919	CD7	CD7 molecule	924	17	n/a	n/a	-0.715
279991718	ENSG00000246013	0	LINC00282	long intergenic non-protein coding RNA 282	0	13	n/a	n/a	-0.715
1093670	ENSG00000133460	41878	SLC2A11	solute carrier family 2 (facilitated glucose transporter), member 11	66035	22	n/a	n/a	-0.715
1094567	ENSG00000138347	58863	MYPN	myopalladin	84665	10	n/a	n/a	-0.715
1094102	ENSG00000135968	9504	GCC2	GRIP and coiled-coil domain containing 2	9648	2	n/a	n/a	-0.715
279975994	ENSG00000243516	0	RP11-19F9.1	RP11-19F9.1	0	18	n/a	n/a	-0.715
279895636	ENSG00000234988	0	AC068538.4	AC068538.4	0	2	n/a	n/a	-0.715
1089980	ENSG00000105376	7044	ICAM5	intercellular adhesion molecule 5, telencephalin	7087	19	n/a	n/a	-0.715
1103401	ENSG00000187823	0	ZCCHC16	zinc finger, CCHC domain containing 16	0	X	n/a	n/a	-0.715
1105493	ENSG00000205517	36416	RGL3	ral guanine nucleotide dissociation stimulator-like 3	57139	19	n/a	n/a	-0.715
279821676	ENSG00000228427	0	RP5-1091N2.9	RP5-1091N2.9	0	X	n/a	n/a	-0.715
1090607	ENSG00000109854	10406	HTATIP2	HIV-1 Tat interactive protein 2, 30kDa	10553	11	n/a	n/a	-0.716
1097263	ENSG00000159212	33395	CLIC6	chloride intracellular channel 6	54102	21	n/a	n/a	-0.716
280072408	ENSG00000254554	0	RP11-351I24.1	RP11-351I24.1	0	11	n/a	n/a	-0.716
280089174	ENSG00000255679	0	RP11-49K4.1	RP11-49K4.1	0	11	n/a	n/a	-0.716
1089037	ENSG00000099998	2671	GGT5	gamma-glutamyltransferase 5	2687	22	n/a	n/a	-0.716
279688500	ENSG00000204929	0	AC074391.1	AC074391.1	0	2	n/a	n/a	-0.716
279851807	ENSG00000231162	0	COX11P1	COX11 cytochrome c oxidase assembly homolog (yeast) pseudogene 1	0	6	n/a	n/a	-0.716
279944548	ENSG00000240005	0	RP11-293A21.1	RP11-293A21.1	0	4	n/a	n/a	-0.716
1097864	ENSG00000163082	79416	SGPP2	sphingosine-1-phosphate phosphatase 2	130367	2	n/a	n/a	-0.716
280016006	ENSG00000249669	0	MIR143HG	MIR143 host gene (non-protein coding)	0	5	n/a	n/a	-0.716
1090333	ENSG00000107742	9662	SPOCK2	sparc/osteonectin, cwcv and kazal-like domains proteoglycan (testican) 2	9806	10	n/a	n/a	-0.716
279596236	ENSG00000189316	0	RP11-797H7.5	RP11-797H7.5	0	7	n/a	n/a	-0.716
279864691	ENSG00000232284	1020807	RP11-518D3.1	RP11-518D3.1	100289178	1	n/a	n/a	-0.716
279816067	ENSG00000227918	0	RP11-710A11.2	RP11-710A11.2	0	10	n/a	n/a	-0.716
1093801	ENSG00000134352	3547	IL6ST	interleukin 6 signal transducer (gp130, oncostatin M receptor)	3572	5	n/a	n/a	-0.716
1103180	ENSG00000186838	110381	SELV	selenoprotein V	348303	19	n/a	n/a	-0.716
1092385	ENSG00000124205	1895	EDN3	endothelin 3	1908	20	n/a	n/a	-0.717
1088227	ENSG00000076662	3365	ICAM3	intercellular adhesion molecule 3	3385	19	n/a	n/a	-0.717
1102117	ENSG00000182508	109888	LHFPL1	lipoma HMGIC fusion partner-like 1	340596	X	n/a	n/a	-0.717
280036383	ENSG00000251267	0	RP1-5O6.6	RP1-5O6.6	0	22	n/a	n/a	-0.717
1101783	ENSG00000180745	78746	CLRN3	clarin 3	119467	10	n/a	n/a	-0.717
1095444	ENSG00000144040	60743	SFXN5	sideroflexin 5	94097	2	n/a	n/a	-0.717
279947731	ENSG00000240333	0	RP4-673D20.2	RP4-673D20.2	0	20	n/a	n/a	-0.717
280112454	ENSG00000258168	0	RP11-588H23.3	RP11-588H23.3	0	12	n/a	n/a	-0.717
1102622	ENSG00000184584	109790	TMEM173	transmembrane protein 173	340061	5	n/a	n/a	-0.717
1087236	ENSG00000016602	22558	CLCA4	chloride channel accessory 4	22802	1	n/a	n/a	-0.717
280073130	ENSG00000254607	0	RP11-115C10.1	Uncharacterized protein	0	11	n/a	n/a	-0.717
279724183	ENSG00000213702	0	AC008865.1	AC008865.1	0	5	n/a	n/a	-0.717
1087172	ENSG00000011600	7262	TYROBP	TYRO protein tyrosine kinase binding protein	7305	19	n/a	n/a	-0.717
1091373	ENSG00000115718	5592	PROC	protein C (inactivator of coagulation factors Va and VIIIa)	5624	2	n/a	n/a	-0.717
1089717	ENSG00000103528	31240	SYT17	synaptotagmin XVII	51760	16	n/a	n/a	-0.717
279773293	ENSG00000224184	157122237	AC096559.1	AC096559.1	100506457	2	n/a	n/a	-0.718
1093557	ENSG00000132704	55204	FCRL2	Fc receptor-like 2	79368	1	n/a	n/a	-0.718
1104466	ENSG00000197992	93950	CLEC9A	C-type lectin domain family 9, member A	283420	12	n/a	n/a	-0.718
1090215	ENSG00000106560	25906	GIMAP2	GTPase, IMAP family member 2	26157	7	n/a	n/a	-0.718
280069698	ENSG00000254361	0	RP11-238K6.2	RP11-238K6.2	0	8	n/a	n/a	-0.718
1097026	ENSG00000157303	83733	SUSD3	sushi domain containing 3	203328	9	n/a	n/a	-0.718
1093308	ENSG00000131094	10724	C1QL1	complement component 1, q subcomponent-like 1	10882	17	n/a	n/a	-0.718
279754662	ENSG00000221564	0	U6atac	U6atac minor spliceosomal RNA	0	12	n/a	n/a	-0.719
279811025	ENSG00000227456	76892	LINC00310	long intergenic non-protein coding RNA 310	114036	21	n/a	n/a	-0.719
1097983	ENSG00000163513	7006	TGFBR2	transforming growth factor, beta receptor II (70/80kDa)	7048	3	n/a	n/a	-0.719
280025477	ENSG00000250378	0	RP11-119J18.1	RP11-119J18.1	0	5	n/a	n/a	-0.719
280033094	ENSG00000250994	0	AC005355.1	AC005355.1	0	5	n/a	n/a	-0.719
1092645	ENSG00000125861	40729	GFRA4	GDNF family receptor alpha 4	64096	20	n/a	n/a	-0.719
280033658	ENSG00000251041	0	CTD-2275D24.1	CTD-2275D24.1	0	5	n/a	n/a	-0.719
1098238	ENSG00000164188	83680	RANBP3L	RAN binding protein 3-like	202151	5	n/a	n/a	-0.719
279768298	ENSG00000223784	0	RP11-554I8.2	RP11-554I8.2	0	10	n/a	n/a	-0.719
1091414	ENSG00000116014	58833	KISS1R	KISS1 receptor	84634	19	n/a	n/a	-0.719
280071211	ENSG00000254467	0	RP11-634B22.4	RP11-634B22.4	0	11	n/a	n/a	-0.719
1093312	ENSG00000131100	526	ATP6V1E1	ATPase, H+ transporting, lysosomal 31kDa, V1 subunit E1	529	22	n/a	n/a	-0.719
1096046	ENSG00000148672	2729	GLUD1	glutamate dehydrogenase 1	2746	10	n/a	n/a	-0.719
1089316	ENSG00000101076	3152	HNF4A	hepatocyte nuclear factor 4, alpha	3172	20	n/a	n/a	-0.719
1094561	ENSG00000138311	22647	ZNF365	zinc finger protein 365	22891	10	n/a	n/a	-0.72
1098104	ENSG00000163833	31205	FBXO40	F-box protein 40	51725	3	n/a	n/a	-0.72
1087185	ENSG00000012779	237	ALOX5	arachidonate 5-lipoxygenase	240	10	n/a	n/a	-0.72
1106644	ENSG00000223572	149624	CKMT1A	creatine kinase, mitochondrial 1A	548596	15	n/a	n/a	-0.72
1099529	ENSG00000169291	79165	SHE	Src homology 2 domain containing E	126669	1	n/a	n/a	-0.72
1095405	ENSG00000143842	9438	SOX13	SRY (sex determining region Y)-box 13	9580	1	n/a	n/a	-0.72
279764152	ENSG00000223462	0	RP11-285G1.9	RP11-285G1.9	0	10	n/a	n/a	-0.72
1090108	ENSG00000105929	30107	ATP6V0A4	ATPase, H+ transporting, lysosomal V0 subunit a4	50617	7	n/a	n/a	-0.72
279928251	ENSG00000237949	0	RP11-456A18.1	RP11-456A18.1	0	10	n/a	n/a	-0.72
1100695	ENSG00000174607	7325	UGT8	UDP glycosyltransferase 8	7368	4	n/a	n/a	-0.72
1097699	ENSG00000162494	79168	LRRC38	leucine rich repeat containing 38	126755	1	n/a	n/a	-0.72
1094061	ENSG00000135778	58494	NTPCR	nucleoside-triphosphatase, cancer-related	84284	1	n/a	n/a	-0.72
1087798	ENSG00000065361	2050	ERBB3	v-erb-b2 erythroblastic leukemia viral oncogene homolog 3 (avian)	2065	12	n/a	n/a	-0.72
1093937	ENSG00000135185	55000	C7orf23	chromosome 7 open reading frame 23	79161	7	n/a	n/a	-0.72
1095046	ENSG00000141469	6527	SLC14A1	solute carrier family 14 (urea transporter), member 1 (Kidd blood group)	6563	18	n/a	n/a	-0.721
1099960	ENSG00000171159	54934	C9orf16	chromosome 9 open reading frame 16	79095	9	n/a	n/a	-0.721
1090886	ENSG00000112033	5435	PPARD	peroxisome proliferator-activated receptor delta	5467	6	n/a	n/a	-0.721
279927440	ENSG00000237880	0	AC096669.2	AC096669.2	0	2	n/a	n/a	-0.721
280064476	ENSG00000253982	0	CTD-2336O2.1	CTD-2336O2.1	0	8	n/a	n/a	-0.721
1092916	ENSG00000128294	8398	TPST2	tyrosylprotein sulfotransferase 2	8459	22	n/a	n/a	-0.721
1098771	ENSG00000166289	54995	PLEKHF1	pleckstrin homology domain containing, family F (with FYVE domain) member 1	79156	19	n/a	n/a	-0.721
280061201	ENSG00000253741	1019933	CTD-2292P10.4	CTD-2292P10.4	100288181	8	n/a	n/a	-0.721
1094446	ENSG00000137767	37286	SQRDL	sulfide quinone reductase-like (yeast)	58472	15	n/a	n/a	-0.722
1087992	ENSG00000070540	34351	WIPI1	WD repeat domain, phosphoinositide interacting 1	55062	17	n/a	n/a	-0.722
1093442	ENSG00000132026	57789	RTBDN	retbindin	83546	19	n/a	n/a	-0.722
280010464	ENSG00000249180	0	CTC-506B8.1	CTC-506B8.1	0	5	n/a	n/a	-0.722
280028169	ENSG00000250602	0	RP11-517I3.1	RP11-517I3.1	0	5	n/a	n/a	-0.722
1099142	ENSG00000167749	9478	KLK4	kallikrein-related peptidase 4	9622	19	n/a	n/a	-0.722
1105485	ENSG00000205488	0	RP11-116G8.4	RP11-116G8.4	0	10	n/a	n/a	-0.722
1090675	ENSG00000110436	6470	SLC1A2	solute carrier family 1 (glial high affinity glutamate transporter), member 2	6506	11	n/a	n/a	-0.722
1108995	ENSG00000241563	1316	CORT	cortistatin	1325	1	n/a	n/a	-0.722
1099838	ENSG00000170634	95	ACYP2	acylphosphatase 2, muscle type	98	2	n/a	n/a	-0.722
1097426	ENSG00000160349	3908	LCN1	lipocalin 1 (tear prealbumin)	3933	9	n/a	n/a	-0.722
1100489	ENSG00000173486	2270	FKBP2	FK506 binding protein 2, 13kDa	2286	11	n/a	n/a	-0.722
279990450	ENSG00000245573	151606	BDNF-AS1	BDNF antisense RNA 1 (non-protein coding)	497258	11	n/a	n/a	-0.722
280106526	ENSG00000257551	0	HLA-AS1	HLA antisense RNA 1 (non-protein coding)	0	1	n/a	n/a	-0.722
1095797	ENSG00000146676	5782	PURB	purine-rich element binding protein B	5814	7	n/a	n/a	-0.722
279865437	ENSG00000232354	0	VIPR1-AS1	VIPR1 antisense RNA 1 (non-protein coding)	0	3	n/a	n/a	-0.722
280003454	ENSG00000248592	157124207	TMEM110-MUSTN1	TMEM110-MUSTN1 readthrough	100526772	3	n/a	n/a	-0.722
1105881	ENSG00000213619	4696	NDUFS3	NADH dehydrogenase (ubiquinone) Fe-S protein 3, 30kDa (NADH-coenzyme Q reductase)	4722	11	n/a	n/a	-0.723
279799408	ENSG00000226432	0	CTD-2015B23.2	CTD-2015B23.2	0	5	n/a	n/a	-0.723
1105073	ENSG00000204287	3104	HLA-DRA	major histocompatibility complex, class II, DR alpha	3122	6	n/a	n/a	-0.723
1105876	ENSG00000213585	7373	VDAC1	voltage-dependent anion channel 1	7416	5	n/a	n/a	-0.723
1087527	ENSG00000049245	9206	VAMP3	vesicle-associated membrane protein 3 (cellubrevin)	9341	1	n/a	n/a	-0.723
279874327	ENSG00000233117	0	RP11-67B16.1	RP11-67B16.1	0	10	n/a	n/a	-0.723
1088738	ENSG00000090020	6512	SLC9A1	solute carrier family 9 (sodium/hydrogen exchanger), member 1	6548	1	n/a	n/a	-0.723
279699855	ENSG00000206066	0	IGLL3P	immunoglobulin lambda-like polypeptide 3, pseudogene	0	22	n/a	n/a	-0.723
1105126	ENSG00000204396	56511	C6orf27	chromosome 6 open reading frame 27	80737	6	n/a	n/a	-0.723
1099385	ENSG00000168710	10610	AHCYL1	adenosylhomocysteinase-like 1	10768	1	n/a	n/a	-0.723
1098464	ENSG00000165071	79711	TMEM71	transmembrane protein 71	137835	8	n/a	n/a	-0.723
280109135	ENSG00000257838	169525	RP11-368J21.3	RP11-368J21.3	653786	16	n/a	n/a	-0.724
1104139	ENSG00000197019	29683	SERTAD1	SERTA domain containing 1	29950	19	n/a	n/a	-0.724
1087871	ENSG00000067113	8544	PPAP2A	phosphatidic acid phosphatase type 2A	8611	5	n/a	n/a	-0.724
1104596	ENSG00000198399	30108	ITSN2	intersectin 2	50618	2	n/a	n/a	-0.724
1096696	ENSG00000154328	90074	NEIL2	nei endonuclease VIII-like 2 (E. coli)	252969	8	n/a	n/a	-0.724
1090231	ENSG00000106635	9144	BCL7B	B-cell CLL/lymphoma 7B	9275	7	n/a	n/a	-0.724
1088411	ENSG00000081377	8489	CDC14B	CDC14 cell division cycle 14 homolog B (S. cerevisiae)	8555	9	n/a	n/a	-0.724
1102123	ENSG00000182534	133143	MXRA7	matrix-remodelling associated 7	439921	17	n/a	n/a	-0.724
1089979	ENSG00000105374	4787	NKG7	natural killer cell group 7 sequence	4818	19	n/a	n/a	-0.724
1109133	ENSG00000244242	126202	IFITM10	interferon induced transmembrane protein 10	402778	11	n/a	n/a	-0.724
279712716	ENSG00000211689	0	TRGC1	T cell receptor gamma constant 1	0	7	n/a	n/a	-0.724
1090766	ENSG00000111262	3711	KCNA1	potassium voltage-gated channel, shaker-related subfamily, member 1 (episodic ataxia with myokymia)	3736	12	n/a	n/a	-0.724
280069493	ENSG00000254343	0	RP11-760H22.2	RP11-760H22.2	0	8	n/a	n/a	-0.724
1091425	ENSG00000116096	6657	SPR	sepiapterin reductase (7,8-dihydrobiopterin:NADP+ oxidoreductase)	6697	2	n/a	n/a	-0.724
1094641	ENSG00000138738	10948	PRDM5	PR domain containing 5	11107	4	n/a	n/a	-0.725
279887869	ENSG00000234350	0	AC007405.4	AC007405.4	0	2	n/a	n/a	-0.725
1088043	ENSG00000071991	28249	CDH19	cadherin 19, type 2	28513	18	n/a	n/a	-0.725
1096491	ENSG00000152583	8346	SPARCL1	SPARC-like 1 (hevin)	8404	4	n/a	n/a	-0.725
1098630	ENSG00000165757	36881	KIAA1462	KIAA1462	57608	10	n/a	n/a	-0.725
1099199	ENSG00000167964	25586	RAB26	RAB26, member RAS oncogene family	25837	16	n/a	n/a	-0.725
279929038	ENSG00000238018	0	AC093110.3	AC093110.3	0	2	n/a	n/a	-0.725
279850162	ENSG00000231013	0	AC013275.2	AC013275.2	0	2	n/a	n/a	-0.725
1097552	ENSG00000161509	2888	GRIN2C	glutamate receptor, ionotropic, N-methyl D-aspartate 2C	2905	17	n/a	n/a	-0.725
1097540	ENSG00000161249	60251	DMKN	dermokine	93099	19	n/a	n/a	-0.725
1107456	ENSG00000228804	1015878	RP11-211G3.3	Uncharacterized protein	100131635	3	n/a	n/a	-0.725
279788537	ENSG00000225506	0	RP1-18D14.3	RP1-18D14.3	0	1	n/a	n/a	-0.725
1096304	ENSG00000151229	76986	SLC2A13	solute carrier family 2 (facilitated glucose transporter), member 13	114134	12	n/a	n/a	-0.725
279910986	ENSG00000236440	0	AC117947.1	AC117947.1	0	2	n/a	n/a	-0.725
280120595	ENSG00000258730	106030	ITPK1-AS1	ITPK1 antisense RNA 1 (non-protein coding)	319085	14	n/a	n/a	-0.725
1105235	ENSG00000204657	7886	OR2H2	olfactory receptor, family 2, subfamily H, member 2	7932	6	n/a	n/a	-0.725
1093163	ENSG00000130340	30910	SNX9	sorting nexin 9	51429	6	n/a	n/a	-0.726
1096149	ENSG00000149527	9507	PLCH2	phospholipase C, eta 2	9651	1	n/a	n/a	-0.726
1091211	ENSG00000114698	36366	PLSCR4	phospholipid scramblase 4	57088	3	n/a	n/a	-0.726
1102923	ENSG00000185818	109778	NAT8L	N-acetyltransferase 8-like (GCN5-related, putative)	339983	4	n/a	n/a	-0.726
1093577	ENSG00000132837	29691	DMGDH	dimethylglycine dehydrogenase	29958	5	n/a	n/a	-0.726
279875770	ENSG00000233255	0	AC019181.2	AC019181.2	0	2	n/a	n/a	-0.726
1090855	ENSG00000111801	10237	BTN3A3	butyrophilin, subfamily 3, member A3	10384	6	n/a	n/a	-0.726
1106848	ENSG00000224877	94201	C17orf89	chromosome 17 open reading frame 89	284184	17	n/a	n/a	-0.726
1103025	ENSG00000186188	109532	O3FAR1	omega-3 fatty acid receptor 1	338557	10	n/a	n/a	-0.726
279846909	ENSG00000230701	0	SHFM3P1	SHFM3P1	0	22	n/a	n/a	-0.727
1093311	ENSG00000131097	31231	HIGD1B	HIG1 hypoxia inducible domain family, member 1B	51751	17	n/a	n/a	-0.727
1100859	ENSG00000175482	37075	POLD4	polymerase (DNA-directed), delta 4	57804	11	n/a	n/a	-0.727
1092246	ENSG00000123095	55201	BHLHE41	basic helix-loop-helix family, member e41	79365	12	n/a	n/a	-0.727
279820302	ENSG00000228318	0	AP001610.5	AP001610.5	0	21	n/a	n/a	-0.727
1100649	ENSG00000174370	85571	C11orf45	chromosome 11 open reading frame 45	219833	11	n/a	n/a	-0.727
1095321	ENSG00000143416	8883	SELENBP1	selenium binding protein 1	8991	1	n/a	n/a	-0.727
1091362	ENSG00000115648	54922	MLPH	melanophilin	79083	2	n/a	n/a	-0.727
1099700	ENSG00000170074	94617	FAM153A	family with sequence similarity 153, member A	285596	5	n/a	n/a	-0.727
1098658	ENSG00000165886	55821	UBTD1	ubiquitin domain containing 1	80019	10	n/a	n/a	-0.727
1103580	ENSG00000188549	122833	C15orf52	chromosome 15 open reading frame 52	388115	15	n/a	n/a	-0.727
280115332	ENSG00000258419	0	RP11-588P7.1	RP11-588P7.1	0	14	n/a	n/a	-0.727
280094681	ENSG00000256309	0	AC009469.1	AC009469.1	0	2	n/a	n/a	-0.727
1091520	ENSG00000116785	10720	CFHR3	complement factor H-related 3	10878	1	n/a	n/a	-0.727
1091831	ENSG00000119655	10430	NPC2	Niemann-Pick disease, type C2	10577	14	n/a	n/a	-0.727
279908953	ENSG00000236268	0	RP11-170N11.1	RP11-170N11.1	0	1	n/a	n/a	-0.727
1105456	ENSG00000205362	4463	MT1A	metallothionein 1A	4489	16	n/a	n/a	-0.728
1089025	ENSG00000099957	9004	P2RX6	purinergic receptor P2X, ligand-gated ion channel, 6	9127	22	n/a	n/a	-0.728
1106426	ENSG00000216588	80631	IGSF23	immunoglobulin superfamily, member 23	147710	19	n/a	n/a	-0.728
1091273	ENSG00000115183	59616	TANC1	tetratricopeptide repeat, ankyrin repeat and coiled-coil containing 1	85461	2	n/a	n/a	-0.728
280094100	ENSG00000256235	59214	C5orf62	chromosome 5 open reading frame 62	85027	5	n/a	n/a	-0.728
1097450	ENSG00000160593	78794	AMICA1	adhesion molecule, interacts with CXADR antigen 1	120425	11	n/a	n/a	-0.728
1096485	ENSG00000152527	79412	PLEKHH2	pleckstrin homology domain containing, family H (with MyTH4 domain) member 2	130271	2	n/a	n/a	-0.728
1102054	ENSG00000182230	157123423	FAM153B	family with sequence similarity 153, member B	100507387	5	n/a	n/a	-0.728
279818007	ENSG00000228113	0	AC003991.3	AC003991.3	0	7	n/a	n/a	-0.729
1104597	ENSG00000198400	4883	NTRK1	neurotrophic tyrosine kinase, receptor, type 1	4914	1	n/a	n/a	-0.729
1092748	ENSG00000126709	2521	IFI6	interferon, alpha-inducible protein 6	2537	1	n/a	n/a	-0.729
279821373	ENSG00000228408	0	RP1-111D6.3	RP1-111D6.3	0	6	n/a	n/a	-0.729
279799245	ENSG00000226413	0	OR8T1P	olfactory receptor, family 8, subfamily T, member 1 pseudogene	0	12	n/a	n/a	-0.729
280093029	ENSG00000256091	0	RP11-627G1.1	RP11-627G1.1	0	11	n/a	n/a	-0.729
1099680	ENSG00000169964	79481	TMEM42	transmembrane protein 42	131616	3	n/a	n/a	-0.729
279902204	ENSG00000235615	0	AJ239322.1	AJ239322.1	0	2	n/a	n/a	-0.729
1087528	ENSG00000049246	8786	PER3	period homolog 3 (Drosophila)	8863	1	n/a	n/a	-0.729
1087520	ENSG00000048828	22951	FAM120A	family with sequence similarity 120A	23196	9	n/a	n/a	-0.729
280101336	ENSG00000257069	0	RP11-783K16.10	RP11-783K16.10	0	11	n/a	n/a	-0.729
1091537	ENSG00000116885	79239	OSCP1	organic solute carrier partner 1	127700	1	n/a	n/a	-0.729
280096507	ENSG00000256514	0	AP003419.11	AP003419.11	0	11	n/a	n/a	-0.729
1097878	ENSG00000163131	1509	CTSS	cathepsin S	1520	1	n/a	n/a	-0.729
1099494	ENSG00000169181	80517	GSG1L	GSG1-like	146395	16	n/a	n/a	-0.73
1093159	ENSG00000130312	41505	MRPL34	mitochondrial ribosomal protein L34	64981	19	n/a	n/a	-0.73
1100328	ENSG00000172724	6328	CCL19	chemokine (C-C motif) ligand 19	6363	9	n/a	n/a	-0.73
1095682	ENSG00000145832	81114	SLC25A48	solute carrier family 25, member 48	153328	5	n/a	n/a	-0.73
1094163	ENSG00000136267	1595	DGKB	diacylglycerol kinase, beta 90kDa	1607	7	n/a	n/a	-0.73
279926502	ENSG00000237798	0	AC010894.5	AC010894.5	0	2	n/a	n/a	-0.73
1087006	ENSG00000006555	34290	TTC22	tetratricopeptide repeat domain 22	55001	1	n/a	n/a	-0.73
1088055	ENSG00000072163	34968	LIMS2	LIM and senescent cell antigen-like domains 2	55679	2	n/a	n/a	-0.73
1089110	ENSG00000100234	7035	TIMP3	TIMP metallopeptidase inhibitor 3	7078	22	n/a	n/a	-0.73
1095502	ENSG00000144488	109728	ESPNL	espin-like	339768	2	n/a	n/a	-0.731
279842589	ENSG00000230333	0	AC004538.3	AC004538.3	0	7	n/a	n/a	-0.731
1097561	ENSG00000161570	6317	CCL5	chemokine (C-C motif) ligand 5	6352	17	n/a	n/a	-0.731
1102406	ENSG00000183682	110807	BMP8A	bone morphogenetic protein 8a	353500	1	n/a	n/a	-0.731
279862512	ENSG00000232079	157126281	AL035610.1	AL035610.1	100652994	21	n/a	n/a	-0.731
279698487	ENSG00000205861	0	C1QTNF9B-AS1	C1QTNF9B antisense RNA 1 (non-protein coding)	0	13	n/a	n/a	-0.731
280006874	ENSG00000248859	0	RP11-375B1.3	RP11-375B1.3	0	5	n/a	n/a	-0.731
1093263	ENSG00000130821	6499	SLC6A8	solute carrier family 6 (neurotransmitter transporter, creatine), member 8	6535	X	n/a	n/a	-0.731
280027455	ENSG00000250548	0	RP11-47I22.2	RP11-47I22.2	0	14	n/a	n/a	-0.731
1101453	ENSG00000178732	2797	GP5	glycoprotein V (platelet)	2814	3	n/a	n/a	-0.731
1094727	ENSG00000139292	8483	LGR5	leucine-rich repeat containing G protein-coupled receptor 5	8549	12	n/a	n/a	-0.731
1101250	ENSG00000177542	55554	SLC25A22	solute carrier family 25 (mitochondrial carrier: glutamate), member 22	79751	11	n/a	n/a	-0.732
1094391	ENSG00000137474	4621	MYO7A	myosin VIIA	4647	11	n/a	n/a	-0.732
279743198	ENSG00000215900	0	SEPW1P	selenoprotein W, 1 pseudogene	0	1	n/a	n/a	-0.732
279868454	ENSG00000232626	0	RP11-175B9.2	RP11-175B9.2	0	1	n/a	n/a	-0.732
279763688	ENSG00000223414	59949	LINC00473	long intergenic non-protein coding RNA 473	90632	6	n/a	n/a	-0.732
279782451	ENSG00000224961	0	RP1-278O22.1	RP1-278O22.1	0	20	n/a	n/a	-0.732
1100823	ENSG00000175287	90186	PHYHD1	phytanoyl-CoA dioxygenase domain containing 1	254295	9	n/a	n/a	-0.732
1090822	ENSG00000111669	7124	TPI1	triosephosphate isomerase 1	7167	12	n/a	n/a	-0.732
1088286	ENSG00000078114	10382	NEBL	nebulette	10529	10	n/a	n/a	-0.732
1091360	ENSG00000115616	6513	SLC9A2	solute carrier family 9 (sodium/hydrogen exchanger), member 2	6549	2	n/a	n/a	-0.732
1097291	ENSG00000159374	79456	C2orf65	chromosome 2 open reading frame 65	130951	2	n/a	n/a	-0.732
1100829	ENSG00000175318	83453	GRAMD2	GRAM domain containing 2	196996	15	n/a	n/a	-0.732
279822820	ENSG00000228543	0	GS1-519E5.1	GS1-519E5.1	0	X	n/a	n/a	-0.733
1104051	ENSG00000196743	2743	GM2A	GM2 ganglioside activator	2760	5	n/a	n/a	-0.733
1096092	ENSG00000149091	8459	DGKZ	diacylglycerol kinase, zeta	8525	11	n/a	n/a	-0.733
1092665	ENSG00000125910	8629	S1PR4	sphingosine-1-phosphate receptor 4	8698	19	n/a	n/a	-0.733
279741757	ENSG00000215589	0	RP5-967N21.2	RP5-967N21.2	0	20	n/a	n/a	-0.733
1090501	ENSG00000108861	1833	DUSP3	dual specificity phosphatase 3	1845	17	n/a	n/a	-0.733
280027314	ENSG00000250538	0	RP11-92A5.2	RP11-92A5.2	0	4	n/a	n/a	-0.733
1098247	ENSG00000164236	167976	ANKRD33B	ankyrin repeat domain 33B	651746	5	n/a	n/a	-0.733
1103810	ENSG00000196092	5047	PAX5	paired box 5	5079	9	n/a	n/a	-0.733
1097497	ENSG00000160886	34031	LY6K	lymphocyte antigen 6 complex, locus K	54742	8	n/a	n/a	-0.733
1088451	ENSG00000082641	4753	NFE2L1	nuclear factor (erythroid-derived 2)-like 1	4779	17	n/a	n/a	-0.733
1100041	ENSG00000171488	58440	LRRC8C	leucine rich repeat containing 8 family, member C	84230	1	n/a	n/a	-0.733
280008927	ENSG00000249042	0	CTD-2015H6.3	CTD-2015H6.3	0	5	n/a	n/a	-0.733
279789988	ENSG00000225627	0	RP1-39G22.5	RP1-39G22.5	0	1	n/a	n/a	-0.733
1090753	ENSG00000111215	11111	PRR4	proline rich 4 (lacrimal)	11272	12	n/a	n/a	-0.734
1089912	ENSG00000105048	7095	TNNT1	troponin T type 1 (skeletal, slow)	7138	19	n/a	n/a	-0.734
1091177	ENSG00000114378	3353	HYAL1	hyaluronoglucosaminidase 1	3373	3	n/a	n/a	-0.734
1097288	ENSG00000159348	31186	CYB5R1	cytochrome b5 reductase 1	51706	1	n/a	n/a	-0.734
1089656	ENSG00000103175	37221	WFDC1	WAP four-disulfide core domain 1	58189	16	n/a	n/a	-0.734
1090853	ENSG00000111796	3795	KLRB1	killer cell lectin-like receptor subfamily B, member 1	3820	12	n/a	n/a	-0.734
1089370	ENSG00000101280	30859	ANGPT4	angiopoietin 4	51378	20	n/a	n/a	-0.734
1097691	ENSG00000162444	77765	RBP7	retinol binding protein 7, cellular	116362	1	n/a	n/a	-0.734
1097224	ENSG00000158865	77687	SLC5A11	solute carrier family 5 (sodium/glucose cotransporter), member 11	115584	16	n/a	n/a	-0.734
1098821	ENSG00000166455	78960	C16orf46	chromosome 16 open reading frame 46	123775	16	n/a	n/a	-0.734
1097095	ENSG00000157873	8691	TNFRSF14	tumor necrosis factor receptor superfamily, member 14	8764	1	n/a	n/a	-0.734
1090456	ENSG00000108602	215	ALDH3A1	aldehyde dehydrogenase 3 family, member A1	218	17	n/a	n/a	-0.734
1106453	ENSG00000218328	0	C1orf196	chromosome 1 open reading frame 196	0	1	n/a	n/a	-0.734
280020707	ENSG00000250007	0	RP11-814P5.1	RP11-814P5.1	0	15	n/a	n/a	-0.734
1094118	ENSG00000136048	34621	DRAM1	DNA-damage regulated autophagy modulator 1	55332	12	n/a	n/a	-0.734
1109095	ENSG00000243649	626	CFB	complement factor B	629	6	n/a	n/a	-0.734
1101053	ENSG00000176532	85836	PRR15	proline rich 15	222171	7	n/a	n/a	-0.734
1095017	ENSG00000141337	22657	ARSG	arylsulfatase G	22901	17	n/a	n/a	-0.734
1090961	ENSG00000112425	7911	EPM2A	epilepsy, progressive myoclonus type 2A, Lafora disease (laforin)	7957	6	n/a	n/a	-0.734
280126527	ENSG00000259070	93997	RP11-566K8.2	RP11-566K8.2	283547	14	n/a	n/a	-0.734
1096165	ENSG00000149596	36434	JPH2	junctophilin 2	57158	20	n/a	n/a	-0.734
279966049	ENSG00000242428	0	RP11-147N17.1	RP11-147N17.1	0	3	n/a	n/a	-0.734
1087775	ENSG00000064886	1109	CHI3L2	chitinase 3-like 2	1117	1	n/a	n/a	-0.734
280117850	ENSG00000258572	0	RP11-1070N10.3	RP11-1070N10.3	0	14	n/a	n/a	-0.734
1097379	ENSG00000160183	41274	TMPRSS3	transmembrane protease, serine 3	64699	21	n/a	n/a	-0.734
1091135	ENSG00000113889	3802	KNG1	kininogen 1	3827	3	n/a	n/a	-0.734
279793557	ENSG00000225924	0	RP1-111D6.2	RP1-111D6.2	0	6	n/a	n/a	-0.734
280119453	ENSG00000258666	0	RP11-638I2.8	RP11-638I2.8	0	14	n/a	n/a	-0.735
1088138	ENSG00000074416	11178	MGLL	monoglyceride lipase	11343	3	n/a	n/a	-0.735
1102528	ENSG00000184205	40694	TSPYL2	TSPY-like 2	64061	X	n/a	n/a	-0.735
1096267	ENSG00000150867	5273	PIP4K2A	phosphatidylinositol-5-phosphate 4-kinase, type II, alpha	5305	10	n/a	n/a	-0.735
1099997	ENSG00000171314	5191	PGAM1	phosphoglycerate mutase 1 (brain)	5223	10	n/a	n/a	-0.735
279557828	ENSG00000186056	1002819	RP5-1166H10.2	RP5-1166H10.2	100129196	1	n/a	n/a	-0.735
1100753	ENSG00000174944	9790	P2RY14	purinergic receptor P2Y, G-protein coupled, 14	9934	3	n/a	n/a	-0.735
1090750	ENSG00000111199	37765	TRPV4	transient receptor potential cation channel, subfamily V, member 4	59341	12	n/a	n/a	-0.735
1096913	ENSG00000156299	7031	TIAM1	T-cell lymphoma invasion and metastasis 1	7074	21	n/a	n/a	-0.735
1101576	ENSG00000179399	2247	GPC5	glypican 5	2262	13	n/a	n/a	-0.735
1099786	ENSG00000170442	3867	AC021066.1	Keratin, type II cuticular Hb6	3892	12	n/a	n/a	-0.735
1102670	ENSG00000184809	76897	C21orf88	chromosome 21 open reading frame 88	114041	21	n/a	n/a	-0.735
1094839	ENSG00000140044	78931	JDP2	Jun dimerization protein 2	122953	14	n/a	n/a	-0.735
279991828	ENSG00000246032	0	AC104597.1	AC104597.1	0	7	n/a	n/a	-0.735
1102208	ENSG00000182902	57975	SLC25A18	solute carrier family 25 (mitochondrial carrier), member 18	83733	22	n/a	n/a	-0.735
1088570	ENSG00000086504	10426	MRPL28	mitochondrial ribosomal protein L28	10573	16	n/a	n/a	-0.736
1094662	ENSG00000138792	2013	ENPEP	glutamyl aminopeptidase (aminopeptidase A)	2028	4	n/a	n/a	-0.736
1087111	ENSG00000010030	30993	ETV7	ets variant 7	51513	6	n/a	n/a	-0.736
1100704	ENSG00000174684	10883	B3GNT1	UDP-GlcNAc:betaGal beta-1,3-N-acetylglucosaminyltransferase 1	11041	11	n/a	n/a	-0.736
1088705	ENSG00000089220	5005	PEBP1	phosphatidylethanolamine binding protein 1	5037	12	n/a	n/a	-0.736
279969868	ENSG00000242861	0	RP11-285F7.2	RP11-285F7.2	0	1	n/a	n/a	-0.736
1102741	ENSG00000185053	79712	SGCZ	sarcoglycan, zeta	137868	8	n/a	n/a	-0.736
1091008	ENSG00000112796	37644	ENPP5	ectonucleotide pyrophosphatase/phosphodiesterase 5 (putative)	59084	6	n/a	n/a	-0.736
280014102	ENSG00000249494	0	CTB-161M19.4	CTB-161M19.4	0	5	n/a	n/a	-0.736
1094729	ENSG00000139318	1836	DUSP6	dual specificity phosphatase 6	1848	12	n/a	n/a	-0.736
1087910	ENSG00000068323	6988	TFE3	transcription factor binding to IGHM enhancer 3	7030	X	n/a	n/a	-0.736
1091696	ENSG00000118271	7233	TTR	transthyretin	7276	18	n/a	n/a	-0.736
1094502	ENSG00000138029	3015	HADHB	hydroxyacyl-CoA dehydrogenase/3-ketoacyl-CoA thiolase/enoyl-CoA hydratase (trifunctional protein), beta subunit	3032	2	n/a	n/a	-0.736
1090511	ENSG00000108961	28834	RANGRF	RAN guanine nucleotide release factor	29098	17	n/a	n/a	-0.737
279923240	ENSG00000237523	133211	RP11-40F6.2	RP11-40F6.2	439990	10	n/a	n/a	-0.737
1089141	ENSG00000100314	81640	CABP7	calcium binding protein 7	164633	22	n/a	n/a	-0.737
1096907	ENSG00000156265	36190	C21orf7	chromosome 21 open reading frame 7	56911	21	n/a	n/a	-0.737
1093799	ENSG00000134339	6256	SAA2	serum amyloid A2	6289	11	n/a	n/a	-0.737
280021685	ENSG00000250072	90253	CTC-529P8.1	CTC-529P8.1	255187	5	n/a	n/a	-0.737
1095473	ENSG00000144283	8436	PKP4	plakophilin 4	8502	2	n/a	n/a	-0.737
1102835	ENSG00000185437	6414	SH3BGR	SH3 domain binding glutamic acid-rich protein	6450	21	n/a	n/a	-0.737
280092105	ENSG00000256008	0	RP11-728G15.1	RP11-728G15.1	0	12	n/a	n/a	-0.738
1099296	ENSG00000168306	8251	ACOX2	acyl-CoA oxidase 2, branched chain	8309	3	n/a	n/a	-0.738
1101976	ENSG00000181856	6481	SLC2A4	solute carrier family 2 (facilitated glucose transporter), member 4	6517	17	n/a	n/a	-0.738
1104241	ENSG00000197355	60037	UAP1L1	UDP-N-acteylglucosamine pyrophosphorylase 1-like 1	91373	9	n/a	n/a	-0.738
1094049	ENSG00000135723	28845	FHOD1	formin homology 2 domain containing 1	29109	16	n/a	n/a	-0.738
279809978	ENSG00000227348	0	MTND5P25	MT-ND5 pseudogene 25	0	2	n/a	n/a	-0.738
1100675	ENSG00000174500	90396	GCET2	germinal center expressed transcript 2	257144	3	n/a	n/a	-0.738
1102104	ENSG00000182450	30288	KCNK4	potassium channel, subfamily K, member 4	50801	11	n/a	n/a	-0.738
1091855	ENSG00000119729	23188	RHOQ	ras homolog gene family, member Q	23433	2	n/a	n/a	-0.738
1097066	ENSG00000157601	4573	MX1	myxovirus (influenza virus) resistance 1, interferon-inducible protein p78 (mouse)	4599	21	n/a	n/a	-0.738
280122792	ENSG00000258858	0	RP11-982M15.5	RP11-982M15.5	0	14	n/a	n/a	-0.738
1105458	ENSG00000205364	4473	MT1M	metallothionein 1M	4499	16	n/a	n/a	-0.738
1096143	ENSG00000149489	6062	ROM1	retinal outer segment membrane protein 1	6094	11	n/a	n/a	-0.738
1108883	ENSG00000238244	0	GABARAPL3	GABA(A) receptors associated protein like 3, pseudogene	0	15	n/a	n/a	-0.738
279861221	ENSG00000231976	168507	RP13-16H11.1	RP13-16H11.1	731789	10	n/a	n/a	-0.738
1100491	ENSG00000173517	55637	PEAK1	Pseudopodium-enriched atypical kinase 1	79834	15	n/a	n/a	-0.738
1091268	ENSG00000115155	9246	OTOF	otoferlin	9381	2	n/a	n/a	-0.739
280059543	ENSG00000253647	0	CTD-2270F17.1	CTD-2270F17.1	0	5	n/a	n/a	-0.739
1097474	ENSG00000160781	55759	PAQR6	progestin and adipoQ receptor family member VI	79957	1	n/a	n/a	-0.739
1090057	ENSG00000105694	0	AC104537.1	Fos39347_1Uncharacterized protein	0	19	n/a	n/a	-0.739
1091759	ENSG00000118960	40943	HS1BP3	HCLS1 binding protein 3	64342	2	n/a	n/a	-0.739
1089126	ENSG00000100285	4718	NEFH	neurofilament, heavy polypeptide	4744	22	n/a	n/a	-0.739
1099453	ENSG00000168993	10657	CPLX1	complexin 1	10815	4	n/a	n/a	-0.739
1093866	ENSG00000134765	1811	DSC1	desmocollin 1	1823	18	n/a	n/a	-0.739
1090714	ENSG00000110852	9832	CLEC2B	C-type lectin domain family 2, member B	9976	12	n/a	n/a	-0.739
278951463	ENSG00000125997	0	BPIFB9P	BPI fold containing family B, member 9, pseudogene	0	20	n/a	n/a	-0.739
1104006	ENSG00000196616	122	ADH1B	alcohol dehydrogenase 1B (class I), beta polypeptide	125	4	n/a	n/a	-0.739
1096631	ENSG00000153902	81584	LGI4	leucine-rich repeat LGI family, member 4	163175	19	n/a	n/a	-0.739
1105014	ENSG00000204116	32824	CHIC1	cysteine-rich hydrophobic domain 1	53344	X	n/a	n/a	-0.739
1093249	ENSG00000130768	27038	SMPDL3B	sphingomyelin phosphodiesterase, acid-like 3B	27293	1	n/a	n/a	-0.739
1102057	ENSG00000182247	7282	UBE2E2	ubiquitin-conjugating enzyme E2E 2	7325	3	n/a	n/a	-0.739
279874595	ENSG00000233144	0	RP11-537A6.9	RP11-537A6.9	0	10	n/a	n/a	-0.74
279908924	ENSG00000236266	0	RP3-467L1.4	RP3-467L1.4	0	1	n/a	n/a	-0.74
279687085	ENSG00000204789	7710	ZNF204P	zinc finger protein 204, pseudogene	7754	6	n/a	n/a	-0.74
1095521	ENSG00000144642	27048	RBMS3	RNA binding motif, single stranded interacting protein 3	27303	3	n/a	n/a	-0.74
1097072	ENSG00000157654	135994	PALM2-AKAP2	PALM2-AKAP2 readthrough	445815	9	n/a	n/a	-0.74
1106215	ENSG00000214934	0	CTD-2560E9.2	CTD-2560E9.2	0	11	n/a	n/a	-0.74
1088701	ENSG00000089169	22651	RPH3A	rabphilin 3A homolog (mouse)	22895	12	n/a	n/a	-0.74
1097551	ENSG00000161405	22562	IKZF3	IKAROS family zinc finger 3 (Aiolos)	22806	17	n/a	n/a	-0.74
279668343	ENSG00000203280	1014220	CTA-221G9.11	CTA-221G9.11	100128531	22	n/a	n/a	-0.74
279909823	ENSG00000236345	0	RP11-59D5__B.2	RP11-59D5__B.2	0	6	n/a	n/a	-0.74
279972630	ENSG00000243172	0	AP003035.1	AP003035.1	0	11	n/a	n/a	-0.74
280106065	ENSG00000257514	0	RP11-755O11.2	RP11-755O11.2	0	12	n/a	n/a	-0.74
1095552	ENSG00000144820	59063	GPR128	G protein-coupled receptor 128	84873	3	n/a	n/a	-0.741
1090935	ENSG00000112294	7869	ALDH5A1	aldehyde dehydrogenase 5 family, member A1	7915	6	n/a	n/a	-0.741
1088822	ENSG00000091831	2084	ESR1	estrogen receptor 1	2099	6	n/a	n/a	-0.741
280012234	ENSG00000249335	0	CTC-340D7.1	CTC-340D7.1	0	5	n/a	n/a	-0.741
1108515	ENSG00000235884	1019177	RP11-77I22.3	RP11-77I22.3	100287314	12	n/a	n/a	-0.741
1087005	ENSG00000006534	0	ALDH3B1	aldehyde dehydrogenase 3 family, member B1	0	11	n/a	n/a	-0.741
1104092	ENSG00000196872	110099	C2orf55	chromosome 2 open reading frame 55	343990	2	n/a	n/a	-0.741
280086717	ENSG00000255471	0	RP11-736K20.5	RP11-736K20.5	0	11	n/a	n/a	-0.741
1102203	ENSG00000182890	2730	GLUD2	glutamate dehydrogenase 2	2747	X	n/a	n/a	-0.741
1097322	ENSG00000159658	9669	KIAA0494	KIAA0494	9813	1	n/a	n/a	-0.741
280072672	ENSG00000254572	0	GLULP3	glutamate-ammonia ligase (glutamine synthetase) pseudogene 3	0	11	n/a	n/a	-0.741
1103282	ENSG00000187244	4034	BCAM	basal cell adhesion molecule (Lutheran blood group)	4059	19	n/a	n/a	-0.741
1091902	ENSG00000120057	6389	SFRP5	secreted frizzled-related protein 5	6425	10	n/a	n/a	-0.741
1100442	ENSG00000173258	81383	ZNF483	zinc finger protein 483	158399	9	n/a	n/a	-0.742
279774088	ENSG00000224235	0	RP5-1027O11.1	RP5-1027O11.1	0	1	n/a	n/a	-0.742
1092772	ENSG00000126860	2108	EVI2A	ecotropic viral integration site 2A	2123	17	n/a	n/a	-0.742
280091474	ENSG00000255931	0	RP11-286N22.10	RP11-286N22.10	0	11	n/a	n/a	-0.742
279809501	ENSG00000227300	125162	KRT16P2	keratin 16 pseudogene 2	400578	17	n/a	n/a	-0.742
1095896	ENSG00000147432	1134	CHRNB3	cholinergic receptor, nicotinic, beta 3	1142	8	n/a	n/a	-0.742
279878195	ENSG00000233452	0	RP11-497D6.4	RP11-497D6.4	0	6	n/a	n/a	-0.742
280111043	ENSG00000258024	0	RP11-762H13.1	RP11-762H13.1	0	12	n/a	n/a	-0.742
1094205	ENSG00000136521	4685	NDUFB5	NADH dehydrogenase (ubiquinone) 1 beta subcomplex, 5, 16kDa	4711	3	n/a	n/a	-0.742
279766799	ENSG00000223673	0	RP11-739N20.1	RP11-739N20.1	0	1	n/a	n/a	-0.742
1097400	ENSG00000160223	23063	ICOSLG	inducible T-cell co-stimulator ligand	23308	21	n/a	n/a	-0.742
280105376	ENSG00000257452	0	RP1-71H24.1	RP1-71H24.1	0	12	n/a	n/a	-0.742
1099860	ENSG00000170786	83383	SDR16C5	short chain dehydrogenase/reductase family 16C, member 5	195814	8	n/a	n/a	-0.743
279845324	ENSG00000230555	0	RP11-517P14.2	RP11-517P14.2	0	10	n/a	n/a	-0.743
1090638	ENSG00000110077	40864	MS4A6A	membrane-spanning 4-domains, subfamily A, member 6A	64231	11	n/a	n/a	-0.743
1102370	ENSG00000183597	79356	C22orf25	chromosome 22 open reading frame 25	128989	22	n/a	n/a	-0.743
1091743	ENSG00000118729	841	CASQ2	calsequestrin 2 (cardiac muscle)	845	1	n/a	n/a	-0.743
1103604	ENSG00000188643	79949	S100A16	S100 calcium binding protein A16	140576	1	n/a	n/a	-0.743
280037388	ENSG00000251337	0	AL355574.1	AL355574.1	0	9	n/a	n/a	-0.743
1104196	ENSG00000197177	58636	GPR123	G protein-coupled receptor 123	84435	10	n/a	n/a	-0.743
1099153	ENSG00000167770	34900	OTUB1	OTU domain, ubiquitin aldehyde binding 1	55611	11	n/a	n/a	-0.744
1093637	ENSG00000133135	55392	RNF128	ring finger protein 128	79589	X	n/a	n/a	-0.744
280074191	ENSG00000254680	0	RP11-265D17.2	RP11-265D17.2	0	11	n/a	n/a	-0.744
279931244	ENSG00000238194	157122139	RP4-719C8.1	RP4-719C8.1	100506384	20	n/a	n/a	-0.744
1091097	ENSG00000113578	2231	FGF1	fibroblast growth factor 1 (acidic)	2246	5	n/a	n/a	-0.744
1099023	ENSG00000167286	910	CD3D	CD3d molecule, delta (CD3-TCR complex)	915	11	n/a	n/a	-0.744
1096645	ENSG00000153993	85884	SEMA3D	sema domain, immunoglobulin domain (Ig), short basic domain, secreted, (semaphorin) 3D	223117	7	n/a	n/a	-0.744
1100319	ENSG00000172667	40994	ZMAT3	zinc finger, matrin-type 3	64393	3	n/a	n/a	-0.744
1087028	ENSG00000007001	80994	UPP2	uridine phosphorylase 2	151531	2	n/a	n/a	-0.744
1088949	ENSG00000096996	3569	IL12RB1	interleukin 12 receptor, beta 1	3594	19	n/a	n/a	-0.744
279931476	ENSG00000238217	0	AC093590.1	AC093590.1	0	2	n/a	n/a	-0.744
1092923	ENSG00000128335	23533	APOL2	apolipoprotein L, 2	23780	22	n/a	n/a	-0.744
280005505	ENSG00000248738	0	RP11-87E22.2	RP11-87E22.2	0	8	n/a	n/a	-0.744
1096570	ENSG00000153214	59100	TMEM87B	transmembrane protein 87B	84910	2	n/a	n/a	-0.744
1104256	ENSG00000197380	80654	DACT3	dapper, antagonist of beta-catenin, homolog 3 (Xenopus laevis)	147906	19	n/a	n/a	-0.744
1102216	ENSG00000182934	6694	SRPR	signal recognition particle receptor (docking protein)	6734	11	n/a	n/a	-0.744
1097930	ENSG00000163347	8953	CLDN1	claudin 1	9076	3	n/a	n/a	-0.744
1091398	ENSG00000115919	8863	KYNU	kynureninase	8942	2	n/a	n/a	-0.744
279808616	ENSG00000227218	0	RP11-203J24.8	RP11-203J24.8	0	9	n/a	n/a	-0.745
1091697	ENSG00000118276	9197	B4GALT6	UDP-Gal:betaGlcNAc beta 1,4- galactosyltransferase, polypeptide 6	9331	18	n/a	n/a	-0.745
279847473	ENSG00000230756	0	RHOQP3	ras homolog gene family, member Q pseudogene 3	0	2	n/a	n/a	-0.745
1097097	ENSG00000157884	79407	CIB4	calcium and integrin binding family member 4	130106	2	n/a	n/a	-0.745
1107179	ENSG00000227115	1019100	AC109315.1	Uncharacterized proteincDNA FLJ61769	100287225	18	n/a	n/a	-0.745
1088815	ENSG00000091622	57643	PITPNM3	PITPNM family member 3	83394	17	n/a	n/a	-0.745
1103879	ENSG00000196273	94022	C14orf70	chromosome 14 open reading frame 70	283601	14	n/a	n/a	-0.745
1087795	ENSG00000065325	9205	GLP2R	glucagon-like peptide 2 receptor	9340	17	n/a	n/a	-0.745
279811749	ENSG00000227513	0	AC114755.3	AC114755.3	0	2	n/a	n/a	-0.745
279839395	ENSG00000230051	0	CTA-929C8.8	CTA-929C8.8	0	22	n/a	n/a	-0.746
1089944	ENSG00000105223	23399	PLD3	phospholipase D family, member 3	23646	19	n/a	n/a	-0.746
1099144	ENSG00000167754	25567	KLK5	kallikrein-related peptidase 5	25818	19	n/a	n/a	-0.746
1092506	ENSG00000124839	40886	RAB17	RAB17, member RAS oncogene family	64284	2	n/a	n/a	-0.746
1100234	ENSG00000172301	34641	C17orf79	chromosome 17 open reading frame 79	55352	17	n/a	n/a	-0.746
1102926	ENSG00000185825	9989	BCAP31	B-cell receptor-associated protein 31	10134	X	n/a	n/a	-0.746
1090322	ENSG00000107623	2646	GDF10	growth differentiation factor 10	2662	10	n/a	n/a	-0.746
280004911	ENSG00000248698	81082	RP11-341G5.3	RP11-341G5.3	152742	4	n/a	n/a	-0.746
279989135	ENSG00000245067	90248	RP11-12A1.1	RP11-12A1.1	255130	4	n/a	n/a	-0.746
1103766	ENSG00000189275	124939	AL450307.1	Uncharacterized proteincDNA FLJ46300 fis, clone TESTI4035989	399827	10	n/a	n/a	-0.746
280036202	ENSG00000251249	157121219	RP11-73G16.1	RP11-73G16.1	100505685	4	n/a	n/a	-0.746
279648293	ENSG00000198744	0	RP5-857K21.11	RP5-857K21.11	0	1	n/a	n/a	-0.746
280122397	ENSG00000258832	0	KRT86	keratin 86	0	12	n/a	n/a	-0.746
1090948	ENSG00000112335	8653	SNX3	sorting nexin 3	8724	6	n/a	n/a	-0.747
1092647	ENSG00000125864	628	BFSP1	beaded filament structural protein 1, filensin	631	20	n/a	n/a	-0.747
280090611	ENSG00000255835	0	RP4-559A3.7	Pyrroline-5-carboxylate reductase 1, mitochondrial	0	1	n/a	n/a	-0.747
1093278	ENSG00000130948	3273	HSD17B3	hydroxysteroid (17-beta) dehydrogenase 3	3293	9	n/a	n/a	-0.747
1096505	ENSG00000152689	25529	RASGRP3	RAS guanyl releasing protein 3 (calcium and DAG-regulated)	25780	2	n/a	n/a	-0.747
279783430	ENSG00000225056	0	RP11-218C14.5	RP11-218C14.5	0	20	n/a	n/a	-0.747
279859216	ENSG00000231808	0	RP11-143M1.4	RP11-143M1.4	0	9	n/a	n/a	-0.747
279995258	ENSG00000247291	0	AL645568.1	AL645568.1	0	1	n/a	n/a	-0.747
1106109	ENSG00000214575	41104	CPEB1	cytoplasmic polyadenylation element binding protein 1	64506	15	n/a	n/a	-0.747
1099089	ENSG00000167600	29520	CYP2S1	cytochrome P450, family 2, subfamily S, polypeptide 1	29785	19	n/a	n/a	-0.747
1097744	ENSG00000162645	2618	GBP2	guanylate binding protein 2, interferon-inducible	2634	1	n/a	n/a	-0.747
1102231	ENSG00000182993	80386	C12orf60	chromosome 12 open reading frame 60	144608	12	n/a	n/a	-0.747
1095943	ENSG00000147697	35452	GSDMC	gasdermin C	56169	8	n/a	n/a	-0.747
1097586	ENSG00000161714	76634	PLCD3	phospholipase C, delta 3	113026	17	n/a	n/a	-0.747
1090770	ENSG00000111275	214	ALDH2	aldehyde dehydrogenase 2 family (mitochondrial)	217	12	n/a	n/a	-0.747
1095403	ENSG00000143819	2037	EPHX1	epoxide hydrolase 1, microsomal (xenobiotic)	2052	1	n/a	n/a	-0.747
1089582	ENSG00000102760	28720	C13orf15	chromosome 13 open reading frame 15	28984	13	n/a	n/a	-0.747
1097598	ENSG00000161896	78570	IP6K3	inositol hexakisphosphate kinase 3	117283	6	n/a	n/a	-0.748
280053399	ENSG00000253196	0	RP11-706C16.7	RP11-706C16.7	0	8	n/a	n/a	-0.748
280089818	ENSG00000255750	0	RP11-283G6.5	RP11-283G6.5	0	12	n/a	n/a	-0.748
279967599	ENSG00000242593	0	RP5-921G16.1	RP5-921G16.1	0	7	n/a	n/a	-0.748
1101277	ENSG00000177675	93915	CD163L1	CD163 molecule-like 1	283316	12	n/a	n/a	-0.748
1103857	ENSG00000196218	6228	RYR1	ryanodine receptor 1 (skeletal)	6261	19	n/a	n/a	-0.748
1100299	ENSG00000172548	110415	NIPAL4	NIPA-like domain containing 4	348938	5	n/a	n/a	-0.748
1089792	ENSG00000104361	55618	NIPAL2	NIPA-like domain containing 2	79815	8	n/a	n/a	-0.748
280131058	ENSG00000259330	0	RP11-64K12.2	RP11-64K12.2	0	15	n/a	n/a	-0.748
1095625	ENSG00000145390	33823	USP53	ubiquitin specific peptidase 53	54532	4	n/a	n/a	-0.748
1092849	ENSG00000127588	31244	GNG13	guanine nucleotide binding protein (G protein), gamma 13	51764	16	n/a	n/a	-0.748
1089643	ENSG00000103089	54991	FA2H	fatty acid 2-hydroxylase	79152	16	n/a	n/a	-0.748
1092206	ENSG00000122707	8374	RECK	reversion-inducing-cysteine-rich protein with kazal motifs	8434	9	n/a	n/a	-0.748
279864892	ENSG00000232295	157123395	RP11-154D6.1	RP11-154D6.1	100507367	6	n/a	n/a	-0.748
280057856	ENSG00000253525	0	CTD-2114J12.1	CTD-2114J12.1	0	8	n/a	n/a	-0.748
1090650	ENSG00000110195	2332	FOLR1	folate receptor 1 (adult)	2348	11	n/a	n/a	-0.749
280135594	ENSG00000259583	0	RP11-66B24.4	RP11-66B24.4	0	15	n/a	n/a	-0.749
1102938	ENSG00000185885	8453	IFITM1	interferon induced transmembrane protein 1 (9-27)	8519	11	n/a	n/a	-0.749
1097155	ENSG00000158406	8307	HIST1H4H	histone cluster 1, H4h	8365	6	n/a	n/a	-0.749
1092035	ENSG00000121060	7662	TRIM25	tripartite motif containing 25	7706	17	n/a	n/a	-0.749
1091874	ENSG00000119900	55430	OGFRL1	opioid growth factor receptor-like 1	79627	6	n/a	n/a	-0.749
1088561	ENSG00000086159	360	AQP6	aquaporin 6, kidney specific	363	12	n/a	n/a	-0.749
1105095	ENSG00000204334	94478	AC007405.7	Uncharacterized protein LOC285141	285141	2	n/a	n/a	-0.749
1096184	ENSG00000149761	58514	NUDT22	nudix (nucleoside diphosphate linked moiety X)-type motif 22	84304	11	n/a	n/a	-0.749
279742440	ENSG00000215807	0	KRT18P32	keratin 18 pseudogene 32	0	6	n/a	n/a	-0.749
1088102	ENSG00000073417	5119	PDE8A	phosphodiesterase 8A	5151	15	n/a	n/a	-0.749
1091843	ENSG00000119698	36991	PPP4R4	protein phosphatase 4, regulatory subunit 4	57718	14	n/a	n/a	-0.749
1100162	ENSG00000171992	11181	SYNPO	synaptopodin	11346	5	n/a	n/a	-0.749
279615247	ENSG00000196972	150842	LINC00087	long intergenic non-protein coding RNA 87	644596	X	n/a	n/a	-0.749
1097268	ENSG00000159228	869	CBR1	carbonyl reductase 1	873	21	n/a	n/a	-0.749
279948924	ENSG00000240474	0	AL031657.1	AL031657.1	0	20	n/a	n/a	-0.749
279764285	ENSG00000223478	157121767	RP11-545E17.3	RP11-545E17.3	100506100	9	n/a	n/a	-0.75
280054031	ENSG00000253248	0	RP11-149P24.1	RP11-149P24.1	0	8	n/a	n/a	-0.75
280004639	ENSG00000248673	0	CTC-419K13.1	CTC-419K13.1	0	5	n/a	n/a	-0.75
1096091	ENSG00000149090	25640	PAMR1	peptidase domain containing associated with muscle regeneration 1	25891	11	n/a	n/a	-0.75
1091928	ENSG00000120256	59108	LRP11	low density lipoprotein receptor-related protein 11	84918	6	n/a	n/a	-0.75
1099465	ENSG00000169035	5618	KLK7	kallikrein-related peptidase 7	5650	19	n/a	n/a	-0.75
280011742	ENSG00000249306	0	RP11-267A15.1	RP11-267A15.1	0	5	n/a	n/a	-0.75
279913654	ENSG00000236714	0	AC005592.1	AC005592.1	0	5	n/a	n/a	-0.75
1104633	ENSG00000198535	80456	C2CD4A	C2 calcium-dependent domain containing 4A	145741	15	n/a	n/a	-0.75
1100600	ENSG00000174099	90137	MSRB3	methionine sulfoxide reductase B3	253827	12	n/a	n/a	-0.75
1104515	ENSG00000198125	4126	MB	myoglobin	4151	22	n/a	n/a	-0.75
1102242	ENSG00000183036	5089	PCP4	Purkinje cell protein 4	5121	21	n/a	n/a	-0.75
1099517	ENSG00000169245	3602	CXCL10	chemokine (C-X-C motif) ligand 10	3627	4	n/a	n/a	-0.75
280083829	ENSG00000255275	0	RP13-279N23.2	RP13-279N23.2	0	1	n/a	n/a	-0.75
1105450	ENSG00000205352	33749	PRR13	proline rich 13	54458	12	n/a	n/a	-0.751
1092905	ENSG00000128253	10581	RFPL2	ret finger protein-like 2	10739	22	n/a	n/a	-0.751
1087347	ENSG00000029559	3361	IBSP	integrin-binding sialoprotein	3381	4	n/a	n/a	-0.751
1097618	ENSG00000161992	80512	C16orf11	chromosome 16 open reading frame 11	146325	16	n/a	n/a	-0.751
1088320	ENSG00000078902	33763	TOLLIP	toll interacting protein	54472	11	n/a	n/a	-0.751
279797303	ENSG00000226252	0	RP1-18D14.7	RP1-18D14.7	0	1	n/a	n/a	-0.751
1093731	ENSG00000134020	81279	PEBP4	phosphatidylethanolamine-binding protein 4	157310	8	n/a	n/a	-0.751
1099852	ENSG00000170745	3765	KCNS3	potassium voltage-gated channel, delayed-rectifier, subfamily S, member 3	3790	2	n/a	n/a	-0.751
1090064	ENSG00000105701	23523	FKBP8	FK506 binding protein 8, 38kDa	23770	19	n/a	n/a	-0.751
1089136	ENSG00000100302	23305	RASD2	RASD family, member 2	23551	22	n/a	n/a	-0.751
1098545	ENSG00000165424	85547	ZCCHC24	zinc finger, CCHC domain containing 24	219654	10	n/a	n/a	-0.751
279720550	ENSG00000213277	0	RP11-332O19.3	RP11-332O19.3	0	10	n/a	n/a	-0.751
1091991	ENSG00000120725	40975	SIL1	SIL1 homolog, endoplasmic reticulum chaperone (S. cerevisiae)	64374	5	n/a	n/a	-0.751
279839760	ENSG00000230084	0	RP4-613B23.1	RP4-613B23.1	0	3	n/a	n/a	-0.751
1087949	ENSG00000069482	30565	GAL	galanin prepropeptide	51083	11	n/a	n/a	-0.751
1087318	ENSG00000025772	10795	TOMM34	translocase of outer mitochondrial membrane 34	10953	20	n/a	n/a	-0.752
1104881	ENSG00000203684	1012731	C1orf148	chromosome 1 open reading frame 148	574432	1	n/a	n/a	-0.752
1088027	ENSG00000071282	29728	LMCD1	LIM and cysteine-rich domains 1	29995	3	n/a	n/a	-0.752
279715333	ENSG00000212066	0	AL645941.1	AL645941.1	0	6	n/a	n/a	-0.752
279799187	ENSG00000226409	0	RP11-735G4.1	RP11-735G4.1	0	6	n/a	n/a	-0.752
279955578	ENSG00000241316	0	RP11-81N13.1	RP11-81N13.1	0	3	n/a	n/a	-0.752
1102382	ENSG00000183628	8163	DGCR6	DiGeorge syndrome critical region gene 6	8214	22	n/a	n/a	-0.752
1103385	ENSG00000187775	8563	DNAH17	dynein, axonemal, heavy chain 17	8632	17	n/a	n/a	-0.752
280125986	ENSG00000259037	0	RP11-614O9.1	RP11-614O9.1	0	14	n/a	n/a	-0.752
1098287	ENSG00000164344	3793	KLKB1	kallikrein B, plasma (Fletcher factor) 1	3818	4	n/a	n/a	-0.752
280045784	ENSG00000252197	0	AC091047.1	AC091047.1	0	8	n/a	n/a	-0.752
1087969	ENSG00000070031	6308	SCT	secretin	6343	11	n/a	n/a	-0.752
1104664	ENSG00000198624	25861	CCDC69	coiled-coil domain containing 69	26112	5	n/a	n/a	-0.752
1096051	ENSG00000148700	117	ADD3	adducin 3 (gamma)	120	10	n/a	n/a	-0.753
279860428	ENSG00000231901	0	RP11-281A20.1	RP11-281A20.1	0	9	n/a	n/a	-0.753
1102600	ENSG00000184481	4278	FOXO4	forkhead box O4	4303	X	n/a	n/a	-0.753
1099656	ENSG00000169891	9061	REPS2	RALBP1 associated Eps domain containing 2	9185	X	n/a	n/a	-0.753
1099727	ENSG00000170214	144	ADRA1B	adrenergic, alpha-1B-, receptor	147	5	n/a	n/a	-0.753
1093285	ENSG00000130988	8981	RGN	regucalcin (senescence marker protein-30)	9104	X	n/a	n/a	-0.753
1102664	ENSG00000184785	150816	CXorf69	chromosome X open reading frame 69	644538	X	n/a	n/a	-0.753
279925479	ENSG00000237720	0	AC011995.1	AC011995.1	0	2	n/a	n/a	-0.753
1092490	ENSG00000124780	59760	KCNK17	potassium channel, subfamily K, member 17	89822	6	n/a	n/a	-0.753
1087331	ENSG00000027075	5551	PRKCH	protein kinase C, eta	5583	14	n/a	n/a	-0.753
279794299	ENSG00000225988	0	RP5-1119D9.4	RP5-1119D9.4	0	20	n/a	n/a	-0.753
1099463	ENSG00000169031	1276	COL4A3	collagen, type IV, alpha 3 (Goodpasture antigen)	1285	2	n/a	n/a	-0.753
279790151	ENSG00000225649	157122261	AC064875.2	AC064875.2	100506474	2	n/a	n/a	-0.753
1090816	ENSG00000111652	30300	COPS7A	COP9 constitutive photomorphogenic homolog subunit 7A (Arabidopsis)	50813	12	n/a	n/a	-0.754
1087118	ENSG00000010278	923	CD9	CD9 molecule	928	12	n/a	n/a	-0.754
1105009	ENSG00000204099	79390	NEU4	sialidase 4	129807	2	n/a	n/a	-0.754
1100987	ENSG00000176182	109664	MYPOP	Myb-related transcription factor, partner of profilin	339344	19	n/a	n/a	-0.754
1094203	ENSG00000136514	40741	RTP4	receptor (chemosensory) transporter protein 4	64108	3	n/a	n/a	-0.754
1089171	ENSG00000100379	55537	KCTD17	potassium channel tetramerisation domain containing 17	79734	22	n/a	n/a	-0.754
1096569	ENSG00000153208	10314	MERTK	c-mer proto-oncogene tyrosine kinase	10461	2	n/a	n/a	-0.754
1094085	ENSG00000135916	57300	ITM2C	integral membrane protein 2C	81618	2	n/a	n/a	-0.754
1098020	ENSG00000163606	79472	CD200R1	CD200 receptor 1	131450	3	n/a	n/a	-0.754
280015087	ENSG00000249593	0	CTB-46B19.2	CTB-46B19.2	0	5	n/a	n/a	-0.754
1092304	ENSG00000123552	59202	USP45	ubiquitin specific peptidase 45	85015	6	n/a	n/a	-0.754
280113559	ENSG00000258283	0	RP11-386G11.3	RP11-386G11.3	0	12	n/a	n/a	-0.754
1108787	ENSG00000237651	109739	C2orf74	chromosome 2 open reading frame 74	339804	2	n/a	n/a	-0.755
1093520	ENSG00000132541	10101	HRSP12	heat-responsive protein 12	10247	8	n/a	n/a	-0.755
279660437	ENSG00000200279	1013322	SNORD114-10	small nucleolar RNA, C/D box 114-10	767588	14	n/a	n/a	-0.755
1097164	ENSG00000158467	23137	AHCYL2	adenosylhomocysteinase-like 2	23382	7	n/a	n/a	-0.755
1095393	ENSG00000143774	2970	GUK1	guanylate kinase 1	2987	1	n/a	n/a	-0.755
1104567	ENSG00000198286	58634	CARD11	caspase recruitment domain family, member 11	84433	7	n/a	n/a	-0.755
1102954	ENSG00000185933	90235	CALHM1	calcium homeostasis modulator 1	255022	10	n/a	n/a	-0.756
1087784	ENSG00000065054	9216	SLC9A3R2	solute carrier family 9 (sodium/hydrogen exchanger), member 3 regulator 2	9351	16	n/a	n/a	-0.756
1099464	ENSG00000169032	5572	MAP2K1	mitogen-activated protein kinase kinase 1	5604	15	n/a	n/a	-0.756
279750912	ENSG00000220739	0	RP11-277I20.3	RP11-277I20.3	0	6	n/a	n/a	-0.756
1095693	ENSG00000145888	2724	GLRA1	glycine receptor, alpha 1	2741	5	n/a	n/a	-0.756
1096659	ENSG00000154102	126670	C16orf74	chromosome 16 open reading frame 74	404550	16	n/a	n/a	-0.756
1093820	ENSG00000134470	3576	IL15RA	interleukin 15 receptor, alpha	3601	10	n/a	n/a	-0.756
1088105	ENSG00000073578	6353	SDHA	succinate dehydrogenase complex, subunit A, flavoprotein (Fp)	6389	5	n/a	n/a	-0.757
1091754	ENSG00000118898	5461	PPL	periplakin	5493	16	n/a	n/a	-0.757
1106516	ENSG00000221857	5316	FXYD1	FXYD domain containing ion transport regulator 1	5348	19	n/a	n/a	-0.757
1090639	ENSG00000110079	30819	MS4A4A	membrane-spanning 4-domains, subfamily A, member 4	51338	11	n/a	n/a	-0.757
1089371	ENSG00000101282	110083	RSPO4	R-spondin 4	343637	20	n/a	n/a	-0.757
1094754	ENSG00000139508	93996	SLC46A3	solute carrier family 46, member 3	283537	13	n/a	n/a	-0.757
1092011	ENSG00000120885	1182	CLU	clusterin	1191	8	n/a	n/a	-0.757
1096803	ENSG00000155324	41826	GRAMD3	GRAM domain containing 3	65983	5	n/a	n/a	-0.757
279783889	ENSG00000225100	0	RP11-479O17.7	RP11-479O17.7	0	10	n/a	n/a	-0.757
1088901	ENSG00000095303	5710	PTGS1	prostaglandin-endoperoxide synthase 1 (prostaglandin G/H synthase and cyclooxygenase)	5742	9	n/a	n/a	-0.757
279872556	ENSG00000232978	0	RP11-146N23.4	RP11-146N23.4	0	9	n/a	n/a	-0.757
1101022	ENSG00000176381	94687	PRR18	proline rich 18	285800	6	n/a	n/a	-0.757
1102767	ENSG00000185149	4856	NPY2R	neuropeptide Y receptor Y2	4887	4	n/a	n/a	-0.757
279971932	ENSG00000243092	0	AC140847.1	AC140847.1	0	12	n/a	n/a	-0.758
1097285	ENSG00000159337	94069	PLA2G4D	phospholipase A2, group IVD (cytosolic)	283748	15	n/a	n/a	-0.758
1100347	ENSG00000172782	94132	FADS6	fatty acid desaturase domain family, member 6	283985	17	n/a	n/a	-0.758
279592971	ENSG00000189001	119516	SBSN	suprabasin	374897	19	n/a	n/a	-0.758
1100804	ENSG00000175197	1637	DDIT3	DNA-damage-inducible transcript 3	1649	12	n/a	n/a	-0.758
1097127	ENSG00000158109	79207	TPRG1L	tumor protein p63 regulated 1-like	127262	1	n/a	n/a	-0.758
1095586	ENSG00000145088	35128	EAF2	ELL associated factor 2	55840	3	n/a	n/a	-0.758
1098084	ENSG00000163793	94475	DNAJC5G	DnaJ (Hsp40) homolog, subfamily C, member 5 gamma	285126	2	n/a	n/a	-0.758
280037050	ENSG00000251322	59528	SHANK3	SH3 and multiple ankyrin repeat domains 3	85358	22	n/a	n/a	-0.758
1097231	ENSG00000158955	7441	WNT9B	wingless-type MMTV integration site family, member 9B	7484	17	n/a	n/a	-0.758
1092560	ENSG00000125454	37847	SLC25A19	solute carrier family 25 (mitochondrial thiamine pyrophosphate carrier), member 19	60386	17	n/a	n/a	-0.758
1103971	ENSG00000196511	26755	TPK1	thiamin pyrophosphokinase 1	27010	7	n/a	n/a	-0.759
1093817	ENSG00000134460	3534	IL2RA	interleukin 2 receptor, alpha	3559	10	n/a	n/a	-0.759
280000506	ENSG00000248343	0	RP11-556G22.2	RP11-556G22.2	0	4	n/a	n/a	-0.759
279768407	ENSG00000223797	94521	ENTPD3-AS1	ENTPD3 antisense RNA 1 (non-protein coding)	285266	3	n/a	n/a	-0.759
279708259	ENSG00000207561	0	MIR635	microRNA 635	0	17	n/a	n/a	-0.759
279851422	ENSG00000231133	0	HAR1B	highly accelerated region 1B (non-protein coding)	0	20	n/a	n/a	-0.759
1092305	ENSG00000123560	5322	PLP1	proteolipid protein 1	5354	X	n/a	n/a	-0.759
1093631	ENSG00000133116	9230	KL	klotho	9365	13	n/a	n/a	-0.759
1094374	ENSG00000137364	7129	TPMT	thiopurine S-methyltransferase	7172	6	n/a	n/a	-0.759
1089721	ENSG00000103546	6494	SLC6A2	solute carrier family 6 (neurotransmitter transporter, noradrenalin), member 2	6530	16	n/a	n/a	-0.759
279886385	ENSG00000234198	0	AC092431.1	AC092431.1	0	2	n/a	n/a	-0.759
279767767	ENSG00000223749	59038	AC004383.4	AC004383.4	84848	X	n/a	n/a	-0.759
279881240	ENSG00000233725	0	LINC00284	long intergenic non-protein coding RNA 284	0	13	n/a	n/a	-0.759
1100795	ENSG00000175164	0	ABO	ABO blood group (transferase A, alpha 1-3-N-acetylgalactosaminyltransferase; transferase B, alpha 1-3-galactosyltransferase)	0	9	n/a	n/a	-0.759
1099730	ENSG00000170231	2157	FABP6	fatty acid binding protein 6, ileal	2172	5	n/a	n/a	-0.759
1089011	ENSG00000099882	0	AC000036.5	AC000036.5	0	22	n/a	n/a	-0.759
279903850	ENSG00000235770	151564	AC122136.1	AC122136.1	646324	2	n/a	n/a	-0.759
1090346	ENSG00000107829	6432	FBXW4	F-box and WD repeat domain containing 4	6468	10	n/a	n/a	-0.759
1089152	ENSG00000100342	8476	APOL1	apolipoprotein L, 1	8542	22	n/a	n/a	-0.759
1094271	ENSG00000136867	1309	SLC31A2	solute carrier family 31 (copper transporters), member 2	1318	9	n/a	n/a	-0.759
1102998	ENSG00000186088	33396	PION	pigeon homolog (Drosophila)	54103	7	n/a	n/a	-0.759
1101905	ENSG00000181418	22864	DDN	dendrin	23109	12	n/a	n/a	-0.759
1094686	ENSG00000139112	23463	GABARAPL1	GABA(A) receptor-associated protein like 1	23710	12	n/a	n/a	-0.76
1098676	ENSG00000165949	3409	IFI27	interferon, alpha-inducible protein 27	3429	14	n/a	n/a	-0.76
1091879	ENSG00000119917	3417	IFIT3	interferon-induced protein with tetratricopeptide repeats 3	3437	10	n/a	n/a	-0.76
1101303	ENSG00000177807	3741	KCNJ10	potassium inwardly-rectifying channel, subfamily J, member 10	3766	1	n/a	n/a	-0.76
1086963	ENSG00000005486	36688	RHBDD2	rhomboid domain containing 2	57414	7	n/a	n/a	-0.76
1087242	ENSG00000017621	55719	MAGIX	MAGI family member, X-linked	79917	X	n/a	n/a	-0.76
1098915	ENSG00000166863	6826	TAC3	tachykinin 3	6866	12	n/a	n/a	-0.76
279745280	ENSG00000216863	94681	LY86-AS1	LY86 antisense RNA 1 (non-protein coding)	285780	6	n/a	n/a	-0.76
279825685	ENSG00000228792	0	RP11-354K1.2	RP11-354K1.2	0	1	n/a	n/a	-0.76
1100805	ENSG00000175198	5063	PCCA	propionyl CoA carboxylase, alpha polypeptide	5095	13	n/a	n/a	-0.76
279835268	ENSG00000229670	0	PKP4P1	plakophilin 4 pseudogene 1	0	2	n/a	n/a	-0.76
1087762	ENSG00000064601	5444	CTSA	cathepsin A	5476	20	n/a	n/a	-0.76
1089678	ENSG00000103269	8908	RHBDL1	rhomboid, veinlet-like 1 (Drosophila)	9028	16	n/a	n/a	-0.76
1089497	ENSG00000102032	5941	RENBP	renin binding protein	5973	X	n/a	n/a	-0.76
279888388	ENSG00000234392	0	XXbac-BPG248L24.12	XXbac-BPG248L24.12	0	6	n/a	n/a	-0.76
1092847	ENSG00000127585	80513	FBXL16	F-box and leucine-rich repeat protein 16	146330	16	n/a	n/a	-0.761
1090029	ENSG00000105609	10832	LILRB5	leukocyte immunoglobulin-like receptor, subfamily B (with TM and ITIM domains), member 5	10990	19	n/a	n/a	-0.761
1109017	ENSG00000241978	11057	AKAP2	A kinase (PRKA) anchor protein 2	11217	9	n/a	n/a	-0.761
1098805	ENSG00000166411	3399	IDH3A	isocitrate dehydrogenase 3 (NAD+) alpha	3419	15	n/a	n/a	-0.761
1104275	ENSG00000197442	4192	MAP3K5	mitogen-activated protein kinase kinase kinase 5	4217	6	n/a	n/a	-0.761
1102131	ENSG00000182566	109670	CLEC4G	C-type lectin domain family 4, member G	339390	19	n/a	n/a	-0.761
279708266	ENSG00000207562	128152	MIR34C	microRNA 34c	407042	11	n/a	n/a	-0.761
1095452	ENSG00000144118	5867	RALB	v-ral simian leukemia viral oncogene homolog B (ras related; GTP binding protein)	5899	2	n/a	n/a	-0.761
1105875	ENSG00000213578	149585	CPLX3	complexin 3	594855	15	n/a	n/a	-0.761
1096161	ENSG00000149575	6292	SCN2B	sodium channel, voltage-gated, type II, beta	6327	11	n/a	n/a	-0.761
279873870	ENSG00000233077	0	RP11-290F20.2	RP11-290F20.2	0	20	n/a	n/a	-0.762
1100696	ENSG00000174611	109749	KY	kyphoscoliosis peptidase	339855	3	n/a	n/a	-0.762
1100688	ENSG00000174576	92372	NPAS4	neuronal PAS domain protein 4	266743	11	n/a	n/a	-0.762
1089776	ENSG00000104237	6069	RP1	retinitis pigmentosa 1 (autosomal dominant)	6101	8	n/a	n/a	-0.762
1108986	ENSG00000241399	9792	CD302	CD302 molecule	9936	2	n/a	n/a	-0.762
280086421	ENSG00000255448	0	RP1-59M18.2	RP1-59M18.2	0	11	n/a	n/a	-0.762
279974834	ENSG00000243422	0	RP11-413E6.1	RP11-413E6.1	0	3	n/a	n/a	-0.762
279830440	ENSG00000229230	0	C20orf127	C20orf127	0	20	n/a	n/a	-0.762
280067968	ENSG00000254231	0	CTD-2284J15.1	CTD-2284J15.1	0	8	n/a	n/a	-0.762
280075625	ENSG00000254765	0	RP11-1H15.1	RP11-1H15.1	0	11	n/a	n/a	-0.762
1092514	ENSG00000124942	54866	AHNAK	AHNAK nucleoprotein	79026	11	n/a	n/a	-0.762
1097416	ENSG00000160307	6252	S100B	S100 calcium binding protein B	6285	21	n/a	n/a	-0.762
1092610	ENSG00000125746	23890	EML2	echinoderm microtubule associated protein like 2	24139	19	n/a	n/a	-0.762
279950818	ENSG00000240707	124940	RP13-137A17.6	RP13-137A17.6	399829	10	n/a	n/a	-0.762
1105380	ENSG00000205089	152864	CCNI2	cyclin I family, member 2	645121	5	n/a	n/a	-0.762
1094043	ENSG00000135697	32948	BCMO1	beta-carotene 15,15'-monooxygenase 1	53630	16	n/a	n/a	-0.762
1086875	ENSG00000001461	36461	NIPAL3	NIPA-like domain containing 3	57185	1	n/a	n/a	-0.762
280131870	ENSG00000259376	0	RP11-505E24.3	RP11-505E24.3	0	15	n/a	n/a	-0.762
1091300	ENSG00000115295	55548	CLIP4	CAP-GLY domain containing linker protein family, member 4	79745	2	n/a	n/a	-0.763
1093882	ENSG00000134853	5124	PDGFRA	platelet-derived growth factor receptor, alpha polypeptide	5156	4	n/a	n/a	-0.763
1097941	ENSG00000163378	94502	C3orf64	chromosome 3 open reading frame 64	285203	3	n/a	n/a	-0.763
280013386	ENSG00000249436	0	CTD-2023N9.3	CTD-2023N9.3	0	5	n/a	n/a	-0.763
1093988	ENSG00000135426	9696	KIAA0748	KIAA0748	9840	12	n/a	n/a	-0.763
280031165	ENSG00000250841	0	ANKRD33B-IT1	ANKRD33B intronic transcript 1 (non-protein coding)	0	5	n/a	n/a	-0.763
279971285	ENSG00000243024	0	RPS11P6	ribosomal protein S11 pseudogene 6	0	12	n/a	n/a	-0.763
1095904	ENSG00000147465	6730	STAR	steroidogenic acute regulatory protein	6770	8	n/a	n/a	-0.763
1103085	ENSG00000186417	109971	GLDN	gliomedin	342035	15	n/a	n/a	-0.763
1098961	ENSG00000167034	4793	NKX3-1	NK3 homeobox 1	4824	8	n/a	n/a	-0.763
279948533	ENSG00000240430	0	AC011330.12	AC011330.12	0	15	n/a	n/a	-0.763
1087557	ENSG00000050767	60055	COL23A1	collagen, type XXIII, alpha 1	91522	5	n/a	n/a	-0.763
1093885	ENSG00000134873	8949	CLDN10	claudin 10	9071	13	n/a	n/a	-0.763
1096206	ENSG00000150051	93835	MKX	mohawk homeobox	283078	10	n/a	n/a	-0.764
1093468	ENSG00000132294	22922	EFR3A	EFR3 homolog A (S. cerevisiae)	23167	8	n/a	n/a	-0.764
279877835	ENSG00000233427	0	RP1-212P9.3	RP1-212P9.3	0	1	n/a	n/a	-0.764
279769104	ENSG00000223855	0	AC147651.3	AC147651.3	0	7	n/a	n/a	-0.764
1091060	ENSG00000113296	7018	THBS4	thrombospondin 4	7060	5	n/a	n/a	-0.764
280131901	ENSG00000259379	0	RP11-925D8.5	RP11-925D8.5	0	15	n/a	n/a	-0.764
1102020	ENSG00000182108	28691	DEXI	Dexi homolog (mouse)	28955	16	n/a	n/a	-0.764
279429872	ENSG00000171889	0	MIR31HG	MIR31 host gene (non-protein coding)	0	9	n/a	n/a	-0.764
279879046	ENSG00000233532	0	LINC00460	long intergenic non-protein coding RNA 460	0	13	n/a	n/a	-0.764
1099392	ENSG00000168754	30733	FAM178B	family with sequence similarity 178, member B	51252	2	n/a	n/a	-0.764
1089563	ENSG00000102524	10526	TNFSF13B	tumor necrosis factor (ligand) superfamily, member 13b	10673	13	n/a	n/a	-0.764
279861291	ENSG00000231981	0	RPL7L1P12	ribosomal protein L7-like 1 pseudogene 12	0	13	n/a	n/a	-0.764
1095705	ENSG00000145949	109808	MYLK4	myosin light chain kinase family, member 4	340156	6	n/a	n/a	-0.764
279767521	ENSG00000223731	0	FAM48B1	family with sequence similarity 48, member B1	0	X	n/a	n/a	-0.764
1088148	ENSG00000074706	25783	IPCEF1	interaction protein for cytohesin exchange factors 1	26034	6	n/a	n/a	-0.765
279856667	ENSG00000231584	170141	AC013272.3	AC013272.3	729234	2	n/a	n/a	-0.765
1099181	ENSG00000167880	2110	EVPL	envoplakin	2125	17	n/a	n/a	-0.765
279832002	ENSG00000229360	0	PPP1R2P5	protein phosphatase 1, regulatory (inhibitor) subunit 2 pseudogene 5	0	2	n/a	n/a	-0.765
279853241	ENSG00000231270	0	RP13-347D8.1	RP13-347D8.1	0	X	n/a	n/a	-0.765
1090781	ENSG00000111335	4908	OAS2	2'-5'-oligoadenylate synthetase 2, 69/71kDa	4939	12	n/a	n/a	-0.765
1108895	ENSG00000239382	59154	ALKBH6	alkB, alkylation repair homolog 6 (E. coli)	84964	19	n/a	n/a	-0.765
1089982	ENSG00000105383	940	CD33	CD33 molecule	945	19	n/a	n/a	-0.765
279916055	ENSG00000236928	0	RP11-792A8.1	RP11-792A8.1	0	7	n/a	n/a	-0.765
1095278	ENSG00000143248	8424	RGS5	regulator of G-protein signaling 5	8490	1	n/a	n/a	-0.765
1096657	ENSG00000154096	7027	THY1	Thy-1 cell surface antigen	7070	11	n/a	n/a	-0.765
279734726	ENSG00000214894	157103546	LINC00243	long intergenic non-protein coding RNA 243	401247	6	n/a	n/a	-0.765
1091581	ENSG00000117226	2619	GBP3	guanylate binding protein 3	2635	1	n/a	n/a	-0.765
1103619	ENSG00000188690	7347	UROS	uroporphyrinogen III synthase	7390	10	n/a	n/a	-0.765
1089401	ENSG00000101400	6600	SNTA1	syntrophin, alpha 1 (dystrophin-associated protein A1, 59kDa, acidic component)	6640	20	n/a	n/a	-0.765
279923581	ENSG00000237548	0	C9orf148	chromosome 9 open reading frame 148	0	9	n/a	n/a	-0.766
279308036	ENSG00000163364	0	AC017048.3	AC017048.3	0	2	n/a	n/a	-0.766
1102077	ENSG00000182326	712	C1S	complement component 1, s subcomponent	716	12	n/a	n/a	-0.766
1106460	ENSG00000218739	157121457	AC007390.5	HCG1988162Uncharacterized protein	100505876	2	n/a	n/a	-0.766
1088443	ENSG00000082438	22593	COBLL1	COBL-like 1	22837	2	n/a	n/a	-0.766
1091020	ENSG00000112936	726	C7	complement component 7	730	5	n/a	n/a	-0.766
1091332	ENSG00000115474	3744	KCNJ13	potassium inwardly-rectifying channel, subfamily J, member 13	3769	2	n/a	n/a	-0.766
1092087	ENSG00000121671	1399	CRY2	cryptochrome 2 (photolyase-like)	1408	11	n/a	n/a	-0.766
1093911	ENSG00000135047	1503	CTSL1	cathepsin L1	1514	9	n/a	n/a	-0.766
279660920	ENSG00000200413	1013338	SNORD114-26	small nucleolar RNA, C/D box 114-26	767606	14	n/a	n/a	-0.766
279767229	ENSG00000223714	0	RP5-1172N10.2	RP5-1172N10.2	0	X	n/a	n/a	-0.766
1096020	ENSG00000148411	79730	NACC2	NACC family member 2, BEN and BTB (POZ) domain containing	138151	9	n/a	n/a	-0.766
280015018	ENSG00000249590	0	RP4-539M6.19	RP4-539M6.19	0	22	n/a	n/a	-0.766
1099456	ENSG00000169006	23374	NTSR2	neurotensin receptor 2	23620	2	n/a	n/a	-0.767
1096680	ENSG00000154237	55508	LRRK1	leucine-rich repeat kinase 1	79705	15	n/a	n/a	-0.767
1091550	ENSG00000116985	652	BMP8B	bone morphogenetic protein 8b	656	1	n/a	n/a	-0.767
279912010	ENSG00000236532	0	AL035610.2	AL035610.2	0	21	n/a	n/a	-0.767
1096541	ENSG00000153012	34492	LGI2	leucine-rich repeat LGI family, member 2	55203	4	n/a	n/a	-0.767
1088375	ENSG00000080573	29999	COL5A3	collagen, type V, alpha 3	50509	19	n/a	n/a	-0.767
1097996	ENSG00000163534	77670	FCRL1	Fc receptor-like 1	115350	1	n/a	n/a	-0.767
280099575	ENSG00000256894	0	RP11-283G6.3	RP11-283G6.3	0	12	n/a	n/a	-0.767
1090368	ENSG00000107960	55793	OBFC1	oligonucleotide/oligosaccharide-binding fold containing 1	79991	10	n/a	n/a	-0.767
1089652	ENSG00000103154	33841	NECAB2	N-terminal EF-hand calcium binding protein 2	54550	16	n/a	n/a	-0.767
280045763	ENSG00000252194	0	AC114491.2	AC114491.2	0	1	n/a	n/a	-0.767
1088898	ENSG00000095203	33857	EPB41L4B	erythrocyte membrane protein band 4.1 like 4B	54566	9	n/a	n/a	-0.767
1087689	ENSG00000060566	58897	CREB3L3	cAMP responsive element binding protein 3-like 3	84699	19	n/a	n/a	-0.768
1104452	ENSG00000197956	6244	S100A6	S100 calcium binding protein A6	6277	1	n/a	n/a	-0.768
1097948	ENSG00000163395	60011	IGFN1	immunoglobulin-like and fibronectin type III domain containing 1	91156	1	n/a	n/a	-0.768
1092588	ENSG00000125648	54924	SLC25A23	solute carrier family 25 (mitochondrial carrier; phosphate carrier), member 23	79085	19	n/a	n/a	-0.768
279913529	ENSG00000236700	0	RP11-557H15.2	RP11-557H15.2	0	6	n/a	n/a	-0.768
1101827	ENSG00000180929	78694	GPR62	G protein-coupled receptor 62	118442	3	n/a	n/a	-0.768
280106956	ENSG00000257606	0	RP11-303O9.2	Uncharacterized protein	0	12	n/a	n/a	-0.768
1102920	ENSG00000185808	30709	PIGP	phosphatidylinositol glycan anchor biosynthesis, class P	51227	21	n/a	n/a	-0.768
1094055	ENSG00000135750	3750	KCNK1	potassium channel, subfamily K, member 1	3775	1	n/a	n/a	-0.768
1097929	ENSG00000163346	36601	PBXIP1	pre-B-cell leukemia homeobox interacting protein 1	57326	1	n/a	n/a	-0.769
1094461	ENSG00000137819	34141	PAQR5	progestin and adipoQ receptor family member V	54852	15	n/a	n/a	-0.769
1087913	ENSG00000068383	3607	INPP5A	inositol polyphosphate-5-phosphatase, 40kDa	3632	10	n/a	n/a	-0.769
1103001	ENSG00000186094	59061	AGBL4	ATP/GTP binding protein-like 4	84871	1	n/a	n/a	-0.769
1105585	ENSG00000205863	122771	C1QTNF9B	C1q and tumor necrosis factor related protein 9B	387911	13	n/a	n/a	-0.769
1099008	ENSG00000167216	57717	KATNAL2	katanin p60 subunit A-like 2	83473	18	n/a	n/a	-0.769
1093382	ENSG00000131650	55224	KREMEN2	kringle containing transmembrane protein 2	79412	16	n/a	n/a	-0.769
280113253	ENSG00000258244	0	OSTF1P1	osteoclast stimulating factor 1 pseudogene 1	0	12	n/a	n/a	-0.769
279784900	ENSG00000225192	0	RP11-162G10.4	RP11-162G10.4	0	10	n/a	n/a	-0.769
280109936	ENSG00000257913	0	RP11-386G11.5	RP11-386G11.5	0	12	n/a	n/a	-0.769
1105946	ENSG00000213937	8957	CLDN9	claudin 9	9080	16	n/a	n/a	-0.769
1096045	ENSG00000148671	10816	C10orf116	chromosome 10 open reading frame 116	10974	10	n/a	n/a	-0.77
279856704	ENSG00000231585	0	AC034228.2	AC034228.2	0	5	n/a	n/a	-0.77
279784338	ENSG00000225140	0	RP11-809C18.3	RP11-809C18.3	0	10	n/a	n/a	-0.77
1103797	ENSG00000189410	125262	SH2D5	SH2 domain containing 5	400745	1	n/a	n/a	-0.77
1096296	ENSG00000151136	78852	BTBD11	BTB (POZ) domain containing 11	121551	12	n/a	n/a	-0.77
1094081	ENSG00000135905	34908	DOCK10	dedicator of cytokinesis 10	55619	2	n/a	n/a	-0.77
1096557	ENSG00000153113	827	CAST	calpastatin	831	5	n/a	n/a	-0.77
1095096	ENSG00000141738	2869	GRB7	growth factor receptor-bound protein 7	2886	17	n/a	n/a	-0.77
1089801	ENSG00000104412	9550	TTC35	tetratricopeptide repeat domain 35	9694	8	n/a	n/a	-0.77
279879087	ENSG00000233535	0	RP1-122K4.2	RP1-122K4.2	0	X	n/a	n/a	-0.77
1089439	ENSG00000101605	8665	MYOM1	myomesin 1, 185kDa	8736	18	n/a	n/a	-0.77
1099948	ENSG00000171126	82145	KCNG3	potassium voltage-gated channel, subfamily G, member 3	170850	2	n/a	n/a	-0.77
1108360	ENSG00000234745	3088	HLA-B	major histocompatibility complex, class I, B	3106	6	n/a	n/a	-0.77
1093027	ENSG00000129214	6426	SHBG	sex hormone-binding globulin	6462	17	n/a	n/a	-0.77
1092247	ENSG00000123096	8031	SSPN	sarcospan (Kras oncogene-associated gene)	8082	12	n/a	n/a	-0.77
1092902	ENSG00000128242	9373	GAL3ST1	galactose-3-O-sulfotransferase 1	9514	22	n/a	n/a	-0.77
1089259	ENSG00000100739	620	BDKRB1	bradykinin receptor B1	623	14	n/a	n/a	-0.771
279997398	ENSG00000248101	0	AC002116.5	AC002116.5	0	19	n/a	n/a	-0.771
1088340	ENSG00000079393	30689	DUSP13	dual specificity phosphatase 13	51207	10	n/a	n/a	-0.771
1093764	ENSG00000134215	10304	VAV3	vav 3 guanine nucleotide exchange factor	10451	1	n/a	n/a	-0.771
1104832	ENSG00000198948	9704	MFAP3L	microfibrillar-associated protein 3-like	9848	4	n/a	n/a	-0.771
1090275	ENSG00000107104	22944	KANK1	KN motif and ankyrin repeat domains 1	23189	9	n/a	n/a	-0.771
1093280	ENSG00000130956	22683	HABP4	hyaluronan binding protein 4	22927	9	n/a	n/a	-0.771
1094194	ENSG00000136463	30686	TACO1	translational activator of mitochondrially encoded cytochrome c oxidase I	51204	17	n/a	n/a	-0.771
1100553	ENSG00000173826	56744	KCNH6	potassium voltage-gated channel, subfamily H (eag-related), member 6	81033	17	n/a	n/a	-0.772
1090001	ENSG00000105467	23300	SYNGR4	synaptogyrin 4	23546	19	n/a	n/a	-0.772
1097299	ENSG00000159423	8590	ALDH4A1	aldehyde dehydrogenase 4 family, member A1	8659	1	n/a	n/a	-0.772
1091050	ENSG00000113231	8553	PDE8B	phosphodiesterase 8B	8622	5	n/a	n/a	-0.772
1101528	ENSG00000179097	0	HTR1F	5-hydroxytryptamine (serotonin) receptor 1F	0	3	n/a	n/a	-0.772
279722342	ENSG00000213468	94888	RP11-453F18__B.1	RP11-453F18__B.1	286467	X	n/a	n/a	-0.772
279804108	ENSG00000226852	0	RP1-212P9.2	RP1-212P9.2	0	1	n/a	n/a	-0.772
1090743	ENSG00000111110	36733	PPM1H	protein phosphatase, Mg2+/Mn2+ dependent, 1H	57460	12	n/a	n/a	-0.772
1093867	ENSG00000134769	1825	DTNA	dystrobrevin, alpha	1837	18	n/a	n/a	-0.772
1094155	ENSG00000136237	9627	RAPGEF5	Rap guanine nucleotide exchange factor (GEF) 5	9771	7	n/a	n/a	-0.772
1097444	ENSG00000160539	59005	PPAPDC3	phosphatidic acid phosphatase type 2 domain containing 3	84814	9	n/a	n/a	-0.772
1091735	ENSG00000118640	8604	VAMP8	vesicle-associated membrane protein 8 (endobrevin)	8673	2	n/a	n/a	-0.772
1090779	ENSG00000111331	4909	OAS3	2'-5'-oligoadenylate synthetase 3, 100kDa	4940	12	n/a	n/a	-0.772
1093349	ENSG00000131386	78535	GALNTL2	UDP-N-acetyl-alpha-D-galactosamine:polypeptide N-acetylgalactosaminyltransferase-like 2	117248	3	n/a	n/a	-0.773
280039569	ENSG00000251503	157124189	APITD1-CORT	APITD1-CORT readthrough	100526739	1	n/a	n/a	-0.773
279902730	ENSG00000235665	109734	AC007464.1	AC007464.1	339788	2	n/a	n/a	-0.773
279008951	ENSG00000132832	54855	RP11-445H22.3	RP11-445H22.3	79015	20	n/a	n/a	-0.773
1091776	ENSG00000119139	9278	TJP2	tight junction protein 2 (zona occludens 2)	9414	9	n/a	n/a	-0.773
1097696	ENSG00000162482	22732	AKR7A3	aldo-keto reductase family 7, member A3 (aflatoxin aldehyde reductase)	22977	1	n/a	n/a	-0.773
1099235	ENSG00000168062	77731	BATF2	basic leucine zipper transcription factor, ATF-like 2	116071	11	n/a	n/a	-0.774
1098610	ENSG00000165678	26814	GHITM	growth hormone inducible transmembrane protein	27069	10	n/a	n/a	-0.774
279778014	ENSG00000224568	0	AC096669.3	AC096669.3	0	2	n/a	n/a	-0.774
1087688	ENSG00000060558	2752	GNA15	guanine nucleotide binding protein (G protein), alpha 15 (Gq class)	2769	19	n/a	n/a	-0.774
1087560	ENSG00000051108	9565	HERPUD1	homocysteine-inducible, endoplasmic reticulum stress-inducible, ubiquitin-like domain member 1	9709	16	n/a	n/a	-0.774
1087260	ENSG00000019582	967	CD74	CD74 molecule, major histocompatibility complex, class II invariant chain	972	5	n/a	n/a	-0.774
1103806	ENSG00000196083	3531	IL1RAP	interleukin 1 receptor accessory protein	3556	3	n/a	n/a	-0.774
1103236	ENSG00000187051	60064	RPS19BP1	ribosomal protein S19 binding protein 1	91582	22	n/a	n/a	-0.774
1087492	ENSG00000047457	1347	CP	ceruloplasmin (ferroxidase)	1356	3	n/a	n/a	-0.774
279661326	ENSG00000200543	0	7SK	7SK RNA	0	16	n/a	n/a	-0.774
1095534	ENSG00000144711	9778	IQSEC1	IQ motif and Sec7 domain 1	9922	3	n/a	n/a	-0.774
280072313	ENSG00000254549	0	RP4-541C22.4	RP4-541C22.4	0	11	n/a	n/a	-0.774
279782848	ENSG00000224981	0	AC000367.1	AC000367.1	0	7	n/a	n/a	-0.775
279800339	ENSG00000226519	0	RP11-478K15.1	RP11-478K15.1	0	13	n/a	n/a	-0.775
1087406	ENSG00000037042	26920	TUBG2	tubulin, gamma 2	27175	17	n/a	n/a	-0.775
280062287	ENSG00000253824	0	KB-173C10.2	KB-173C10.2	0	8	n/a	n/a	-0.775
279807067	ENSG00000227085	0	RP5-1141O19.2	RP5-1141O19.2	0	1	n/a	n/a	-0.775
279714435	ENSG00000211899	0	IGHM	immunoglobulin heavy constant mu	0	14	n/a	n/a	-0.775
1097112	ENSG00000158008	2119	EXTL1	exostoses (multiple)-like 1	2134	1	n/a	n/a	-0.775
1091517	ENSG00000116771	55617	AGMAT	agmatine ureohydrolase (agmatinase)	79814	1	n/a	n/a	-0.775
1090945	ENSG00000112319	2055	EYA4	eyes absent homolog 4 (Drosophila)	2070	6	n/a	n/a	-0.775
1090974	ENSG00000112561	7896	TFEB	transcription factor EB	7942	6	n/a	n/a	-0.775
1105043	ENSG00000204187	128638	C10orf136	chromosome 10 open reading frame 136	414260	10	n/a	n/a	-0.775
1108486	ENSG00000235711	123953	ANKRD34C	ankyrin repeat domain 34C	390616	15	n/a	n/a	-0.775
280023529	ENSG00000250241	0	RP11-9G1.3	RP11-9G1.3	0	4	n/a	n/a	-0.776
1101257	ENSG00000177575	9198	CD163	CD163 molecule	9332	12	n/a	n/a	-0.776
1093879	ENSG00000134830	26947	GPR77	G protein-coupled receptor 77	27202	19	n/a	n/a	-0.776
279701308	ENSG00000206337	0	HCP5	HLA complex P5 (non-protein coding)	0	6	n/a	n/a	-0.776
279915148	ENSG00000236834	1002558	LINC00421	long intergenic non-protein coding RNA 421	100287114	13	n/a	n/a	-0.776
280006997	ENSG00000248871	128239	TNFSF12-TNFSF13	TNFSF12-TNFSF13 readthrough	407977	17	n/a	n/a	-0.776
1091022	ENSG00000112964	2674	GHR	growth hormone receptor	2690	5	n/a	n/a	-0.776
1086872	ENSG00000001084	2712	GCLC	glutamate-cysteine ligase, catalytic subunit	2729	6	n/a	n/a	-0.776
279918886	ENSG00000237180	0	CYP46A4P	cytochrome P450, family 46, subfamily A, polypeptide 4, pseudogene	0	1	n/a	n/a	-0.776
1091358	ENSG00000115604	8732	IL18R1	interleukin 18 receptor 1	8809	2	n/a	n/a	-0.776
1093719	ENSG00000133943	55819	C14orf159	chromosome 14 open reading frame 159	80017	14	n/a	n/a	-0.776
1088696	ENSG00000089127	4907	OAS1	2'-5'-oligoadenylate synthetase 1, 40/46kDa	4938	12	n/a	n/a	-0.776
279858798	ENSG00000231769	0	RP1-8B1.4	RP1-8B1.4	0	6	n/a	n/a	-0.776
280096015	ENSG00000256462	0	RP11-116G8.5	RP11-116G8.5	0	10	n/a	n/a	-0.776
1092019	ENSG00000120915	2038	EPHX2	epoxide hydrolase 2, cytoplasmic	2053	8	n/a	n/a	-0.776
1094095	ENSG00000135940	1320	COX5B	cytochrome c oxidase subunit Vb	1329	2	n/a	n/a	-0.776
1092440	ENSG00000124491	2147	F13A1	coagulation factor XIII, A1 polypeptide	2162	6	n/a	n/a	-0.777
279841652	ENSG00000230253	0	RP11-764K9.3	RP11-764K9.3	0	9	n/a	n/a	-0.777
1108535	ENSG00000235978	0	AC018816.3	Uncharacterized protein	0	3	n/a	n/a	-0.777
1096031	ENSG00000148488	109539	ST8SIA6	ST8 alpha-N-acetyl-neuraminide alpha-2,8-sialyltransferase 6	338596	10	n/a	n/a	-0.777
279803563	ENSG00000226808	157122719	RP11-168P8.2	RP11-168P8.2	100506835	10	n/a	n/a	-0.777
1104738	ENSG00000198792	25578	TMEM184B	transmembrane protein 184B	25829	22	n/a	n/a	-0.777
1098679	ENSG00000165959	55592	CLMN	calmin (calponin-like, transmembrane)	79789	14	n/a	n/a	-0.777
1093393	ENSG00000131730	1151	CKMT2	creatine kinase, mitochondrial 2 (sarcomeric)	1160	5	n/a	n/a	-0.777
1089075	ENSG00000100116	23219	GCAT	glycine C-acetyltransferase	23464	22	n/a	n/a	-0.777
1094070	ENSG00000135838	56666	NPL	N-acetylneuraminate pyruvate lyase (dihydrodipicolinate synthase)	80896	1	n/a	n/a	-0.777
279785544	ENSG00000225243	0	RP1-127D3.4	RP1-127D3.4	0	1	n/a	n/a	-0.777
1089971	ENSG00000105357	55587	MYH14	myosin, heavy chain 14, non-muscle	79784	19	n/a	n/a	-0.777
279831793	ENSG00000229344	0	RP5-857K21.7	RP5-857K21.7	0	1	n/a	n/a	-0.777
1087228	ENSG00000015532	40765	XYLT2	xylosyltransferase II	64132	17	n/a	n/a	-0.777
279844640	ENSG00000230500	0	RP11-360I20.2	RP11-360I20.2	0	10	n/a	n/a	-0.777
1099189	ENSG00000167914	94181	GSDMA	gasdermin A	284110	17	n/a	n/a	-0.778
1092675	ENSG00000125967	40584	NECAB3	N-terminal EF-hand calcium binding protein 3	63941	20	n/a	n/a	-0.778
279929700	ENSG00000238078	0	RP11-295M18.2	RP11-295M18.2	0	1	n/a	n/a	-0.778
1094376	ENSG00000137393	90283	RNF144B	ring finger protein 144B	255488	6	n/a	n/a	-0.778
1101690	ENSG00000180155	41847	LYNX1	Ly6/neurotoxin 1	66004	8	n/a	n/a	-0.778
1101691	ENSG00000180176	7012	TH	tyrosine hydroxylase	7054	11	n/a	n/a	-0.778
279928149	ENSG00000237941	34828	KCNQ1DN	KCNQ1 downstream neighbor (non-protein coding)	55539	11	n/a	n/a	-0.778
1100116	ENSG00000171812	1287	COL8A2	collagen, type VIII, alpha 2	1296	1	n/a	n/a	-0.779
1087814	ENSG00000065618	1299	COL17A1	collagen, type XVII, alpha 1	1308	10	n/a	n/a	-0.779
1092776	ENSG00000126882	94850	FAM78A	family with sequence similarity 78, member A	286336	9	n/a	n/a	-0.779
1092639	ENSG00000125844	6205	RRBP1	ribosome binding protein 1 homolog 180kDa (dog)	6238	20	n/a	n/a	-0.779
1108078	ENSG00000232850	0	AL590708.2	AL590708.2	0	9	n/a	n/a	-0.779
1087101	ENSG00000009709	5049	PAX7	paired box 7	5081	1	n/a	n/a	-0.779
279853643	ENSG00000231312	172255	AC007246.3	AC007246.3	728730	2	n/a	n/a	-0.779
1093193	ENSG00000130528	3250	HRC	histidine rich calcium binding protein	3270	19	n/a	n/a	-0.78
1092133	ENSG00000122035	122546	RASL11A	RAS-like, family 11, member A	387496	13	n/a	n/a	-0.78
1099145	ENSG00000167755	5621	KLK6	kallikrein-related peptidase 6	5653	19	n/a	n/a	-0.78
1095557	ENSG00000144837	30846	PLA1A	phospholipase A1 member A	51365	3	n/a	n/a	-0.78
1091139	ENSG00000113946	10539	CLDN16	claudin 16	10686	3	n/a	n/a	-0.78
1097098	ENSG00000157890	58666	MEGF11	multiple EGF-like-domains 11	84465	15	n/a	n/a	-0.78
1089857	ENSG00000104825	4762	NFKBIB	nuclear factor of kappa light polypeptide gene enhancer in B-cells inhibitor, beta	4793	19	n/a	n/a	-0.78
1086936	ENSG00000005020	8856	SKAP2	src kinase associated phosphoprotein 2	8935	7	n/a	n/a	-0.78
1098997	ENSG00000167183	55009	PRR15L	proline rich 15-like	79170	17	n/a	n/a	-0.78
280013837	ENSG00000249478	0	CTB-49A3.5	CTB-49A3.5	0	5	n/a	n/a	-0.78
279816949	ENSG00000228016	60009	AC018712.3	AC018712.3	91149	2	n/a	n/a	-0.78
1102341	ENSG00000183473	6713	SSTR3	somatostatin receptor 3	6753	22	n/a	n/a	-0.781
1090678	ENSG00000110448	916	CD5	CD5 molecule	921	11	n/a	n/a	-0.781
1089237	ENSG00000100605	3680	ITPK1	inositol-tetrakisphosphate 1-kinase	3705	14	n/a	n/a	-0.781
280132567	ENSG00000259417	0	RP11-2E17.1	RP11-2E17.1	0	15	n/a	n/a	-0.781
279909363	ENSG00000236303	0	RP11-540N6.1	RP11-540N6.1	0	10	n/a	n/a	-0.781
1098710	ENSG00000166091	77749	CMTM5	CKLF-like MARVEL transmembrane domain containing 5	116173	14	n/a	n/a	-0.781
1094089	ENSG00000135925	56127	WNT10A	wingless-type MMTV integration site family, member 10A	80326	2	n/a	n/a	-0.781
1093017	ENSG00000129158	26045	SERGEF	secretion regulating guanine nucleotide exchange factor	26297	11	n/a	n/a	-0.781
1098312	ENSG00000164451	85733	FAM26D	family with sequence similarity 26, member D	221301	6	n/a	n/a	-0.781
279965187	ENSG00000242337	0	TFP1	transferrin pseudogene 1	0	3	n/a	n/a	-0.782
1094020	ENSG00000135549	5538	PKIB	protein kinase (cAMP-dependent, catalytic) inhibitor beta	5570	6	n/a	n/a	-0.782
1105233	ENSG00000204653	149596	ASPDH	aspartate dehydrogenase domain containing	554235	19	n/a	n/a	-0.782
1099691	ENSG00000170011	25673	MYRIP	myosin VIIA and Rab interacting protein	25924	3	n/a	n/a	-0.782
1101497	ENSG00000178980	6379	SEPW1	selenoprotein W, 1	6415	19	n/a	n/a	-0.782
279990251	ENSG00000245534	0	RP11-219B17.1	RP11-219B17.1	0	15	n/a	n/a	-0.782
279872724	ENSG00000232995	8424	RP11-267N12.3	RP11-267N12.3	8490	1	n/a	n/a	-0.782
1089177	ENSG00000100399	80879	CHADL	chondroadherin-like	150356	22	n/a	n/a	-0.782
1099617	ENSG00000169715	4467	MT1E	metallothionein 1E	4493	16	n/a	n/a	-0.782
1102327	ENSG00000183401	79105	CCDC159	coiled-coil domain containing 159	126075	19	n/a	n/a	-0.783
1102833	ENSG00000185432	25589	METTL7A	methyltransferase like 7A	25840	12	n/a	n/a	-0.783
1091400	ENSG00000115935	7413	WIPF1	WAS/WASL interacting protein family, member 1	7456	2	n/a	n/a	-0.783
1089735	ENSG00000103740	22960	ACSBG1	acyl-CoA synthetase bubblegum family member 1	23205	15	n/a	n/a	-0.783
1094170	ENSG00000136280	57847	CCM2	cerebral cavernous malformation 2	83605	7	n/a	n/a	-0.783
1093518	ENSG00000132530	34028	XAF1	XIAP associated factor 1	54739	17	n/a	n/a	-0.783
1093961	ENSG00000135318	4876	NT5E	5'-nucleotidase, ecto (CD73)	4907	6	n/a	n/a	-0.784
279768132	ENSG00000223774	0	RP11-307B6.3	RP11-307B6.3	0	1	n/a	n/a	-0.784
1099581	ENSG00000169562	2689	GJB1	gap junction protein, beta 1, 32kDa	2705	X	n/a	n/a	-0.784
1096217	ENSG00000150275	41735	PCDH15	protocadherin-related 15	65217	10	n/a	n/a	-0.784
279996140	ENSG00000247645	0	AC034110.2	AC034110.2	0	18	n/a	n/a	-0.784
1104828	ENSG00000198944	79610	ANKRD43	ankyrin repeat domain 43	134548	5	n/a	n/a	-0.784
1096247	ENSG00000150656	58931	CNDP1	carnosine dipeptidase 1 (metallopeptidase M20 family)	84735	18	n/a	n/a	-0.785
1100050	ENSG00000171503	2095	ETFDH	electron-transferring-flavoprotein dehydrogenase	2110	4	n/a	n/a	-0.785
279782081	ENSG00000224930	119784	LINC00162	long intergenic non-protein coding RNA 162	378825	21	n/a	n/a	-0.785
1091487	ENSG00000116661	25981	FBXO2	F-box protein 2	26232	1	n/a	n/a	-0.785
280105198	ENSG00000257433	0	RP1-197B17.3	RP1-197B17.3	0	12	n/a	n/a	-0.785
1092407	ENSG00000124256	56741	ZBP1	Z-DNA binding protein 1	81030	20	n/a	n/a	-0.785
279782020	ENSG00000224924	122536	LINC00320	long intergenic non-protein coding RNA 320	387486	21	n/a	n/a	-0.785
279690642	ENSG00000205105	0	COX17P1	COX17 cytochrome c oxidase assembly homolog (S. cerevisiae) pseudogene 1	0	13	n/a	n/a	-0.785
1090791	ENSG00000111405	8830	ENDOU	endonuclease, polyU-specific	8909	12	n/a	n/a	-0.785
279842138	ENSG00000230300	0	STARD13-IT1	STARD13 intronic transcript 1 (non-protein coding)	0	13	n/a	n/a	-0.786
1095545	ENSG00000144771	36682	LRTM1	leucine-rich repeats and transmembrane domains 1	57408	3	n/a	n/a	-0.786
1101756	ENSG00000180573	8276	HIST1H2AC	histone cluster 1, H2ac	8334	6	n/a	n/a	-0.786
1098379	ENSG00000164741	10248	DLC1	deleted in liver cancer 1	10395	8	n/a	n/a	-0.786
1100124	ENSG00000171840	4784	NINJ2	ninjurin 2	4815	12	n/a	n/a	-0.786
1098863	ENSG00000166669	1002775	ATF7IP2	activating transcription factor 7 interacting protein 2	100287628	16	n/a	n/a	-0.786
1087194	ENSG00000013297	4978	CLDN11	claudin 11	5010	3	n/a	n/a	-0.786
1098192	ENSG00000164089	41413	AGXT2L1	alanine-glyoxylate aminotransferase 2-like 1	64850	4	n/a	n/a	-0.786
1097545	ENSG00000161281	1337	COX7A1	cytochrome c oxidase subunit VIIa polypeptide 1 (muscle)	1346	19	n/a	n/a	-0.786
280066601	ENSG00000254139	94815	CTD-2339F6.1	CTD-2339F6.1	286178	8	n/a	n/a	-0.786
1088853	ENSG00000092445	7258	TYRO3	TYRO3 protein tyrosine kinase	7301	15	n/a	n/a	-0.787
1099401	ENSG00000168781	9533	PPIP5K1	diphosphoinositol pentakisphosphate kinase 1	9677	15	n/a	n/a	-0.787
280023313	ENSG00000250222	0	CTC-338M12.5	CTC-338M12.5	0	5	n/a	n/a	-0.787
1088716	ENSG00000089356	5317	FXYD3	FXYD domain containing ion transport regulator 3	5349	19	n/a	n/a	-0.787
1090488	ENSG00000108823	6406	SGCA	sarcoglycan, alpha (50kDa dystrophin-associated glycoprotein)	6442	17	n/a	n/a	-0.787
279909866	ENSG00000236352	0	AC005220.3	AC005220.3	0	20	n/a	n/a	-0.787
1099436	ENSG00000168917	56497	TMEM22	transmembrane protein 22	80723	3	n/a	n/a	-0.787
1092687	ENSG00000126010	2908	GRPR	gastrin-releasing peptide receptor	2925	X	n/a	n/a	-0.787
1087448	ENSG00000041880	9894	PARP3	poly (ADP-ribose) polymerase family, member 3	10039	3	n/a	n/a	-0.788
1104001	ENSG00000196600	122628	SLC22A25	solute carrier family 22, member 25	387601	11	n/a	n/a	-0.788
1092733	ENSG00000126524	30601	SBDS	Shwachman-Bodian-Diamond syndrome	51119	7	n/a	n/a	-0.788
1095679	ENSG00000145819	22847	ARHGAP26	Rho GTPase activating protein 26	23092	5	n/a	n/a	-0.788
1088923	ENSG00000095794	1381	CREM	cAMP responsive element modulator	1390	10	n/a	n/a	-0.788
1097385	ENSG00000160194	4705	NDUFV3	NADH dehydrogenase (ubiquinone) flavoprotein 3, 10kDa	4731	21	n/a	n/a	-0.788
279896024	ENSG00000235027	0	AC068580.6	AC068580.6	0	11	n/a	n/a	-0.788
1096418	ENSG00000152078	80716	TMEM56	transmembrane protein 56	148534	1	n/a	n/a	-0.788
1090624	ENSG00000110013	33705	SIAE	sialic acid acetylesterase	54414	11	n/a	n/a	-0.788
1089463	ENSG00000101850	4904	GPR143	G protein-coupled receptor 143	4935	X	n/a	n/a	-0.788
280089285	ENSG00000255692	0	RP1-127H14.3	Uncharacterized protein	0	12	n/a	n/a	-0.788
1094905	ENSG00000140506	55551	LMAN1L	lectin, mannose-binding, 1 like	79748	15	n/a	n/a	-0.788
280115027	ENSG00000258404	0	RP11-1029J19.5	RP11-1029J19.5	0	14	n/a	n/a	-0.789
1098469	ENSG00000165091	78602	TMC1	transmembrane channel-like 1	117531	9	n/a	n/a	-0.789
1093753	ENSG00000134153	36130	C15orf24	chromosome 15 open reading frame 24	56851	15	n/a	n/a	-0.789
1103848	ENSG00000196187	9581	TMEM63A	transmembrane protein 63A	9725	1	n/a	n/a	-0.789
280008379	ENSG00000248994	0	RP11-259O2.1	RP11-259O2.1	0	5	n/a	n/a	-0.789
1091650	ENSG00000117691	29670	NENF	neudesin neurotrophic factor	29937	1	n/a	n/a	-0.789
1090482	ENSG00000108797	8440	CNTNAP1	contactin associated protein 1	8506	17	n/a	n/a	-0.789
1107837	ENSG00000231389	3095	HLA-DPA1	major histocompatibility complex, class II, DP alpha 1	3113	6	n/a	n/a	-0.789
1095010	ENSG00000141293	8562	SKAP1	src kinase associated phosphoprotein 1	8631	17	n/a	n/a	-0.789
279848933	ENSG00000230882	0	AC005077.14	AC005077.14	0	7	n/a	n/a	-0.789
279865894	ENSG00000232406	0	RP11-234K24.3	RP11-234K24.3	0	20	n/a	n/a	-0.79
1092404	ENSG00000124249	38057	KCNK15	potassium channel, subfamily K, member 15	60598	20	n/a	n/a	-0.79
1101598	ENSG00000179583	4236	CIITA	class II, major histocompatibility complex, transactivator	4261	16	n/a	n/a	-0.79
1106973	ENSG00000225683	180596	AL078585.1	Uncharacterized proteincDNA FLJ58069	729658	6	n/a	n/a	-0.79
1095987	ENSG00000148218	207	ALAD	aminolevulinate dehydratase	210	9	n/a	n/a	-0.79
1089263	ENSG00000100767	59824	PAPLN	papilin, proteoglycan-like sulfated glycoprotein	89932	14	n/a	n/a	-0.79
1102905	ENSG00000185739	6310	SRL	sarcalumenin	6345	16	n/a	n/a	-0.79
1090587	ENSG00000109686	81066	SH3D19	SH3 domain containing 19	152503	4	n/a	n/a	-0.79
1087466	ENSG00000043143	23093	PHF15	PHD finger protein 15	23338	5	n/a	n/a	-0.79
1089347	ENSG00000101194	40553	SLC17A9	solute carrier family 17, member 9	63910	20	n/a	n/a	-0.791
1108465	ENSG00000235531	1016448	RP11-383H13.1	Uncharacterized proteincDNA FLJ53548	100132891	8	n/a	n/a	-0.791
279877401	ENSG00000233393	0	AP000688.29	AP000688.29	0	21	n/a	n/a	-0.791
280088725	ENSG00000255641	0	RP11-277P12.6	Uncharacterized protein	0	12	n/a	n/a	-0.791
1094193	ENSG00000136457	1093	CHAD	chondroadherin	1101	17	n/a	n/a	-0.791
280097368	ENSG00000256618	1023939	MTRNR2L1	MT-RNR2-like 1	100462977	17	n/a	n/a	-0.791
1091836	ENSG00000119681	4028	LTBP2	latent transforming growth factor beta binding protein 2	4053	14	n/a	n/a	-0.791
279792763	ENSG00000225864	0	HCG4P11	HLA complex group 4 pseudogene 11	0	6	n/a	n/a	-0.791
1092443	ENSG00000124507	29726	PACSIN1	protein kinase C and casein kinase substrate in neurons 1	29993	6	n/a	n/a	-0.791
1094141	ENSG00000136156	9308	ITM2B	integral membrane protein 2B	9445	13	n/a	n/a	-0.791
1104720	ENSG00000198753	5333	PLXNB3	plexin B3	5365	X	n/a	n/a	-0.792
1101556	ENSG00000179270	123207	C2orf71	chromosome 2 open reading frame 71	388939	2	n/a	n/a	-0.792
1099742	ENSG00000170271	10668	C5orf4	chromosome 5 open reading frame 4	10826	5	n/a	n/a	-0.792
1088056	ENSG00000072182	34804	ACCN4	amiloride-sensitive cation channel 4, pituitary	55515	2	n/a	n/a	-0.792
279880275	ENSG00000233642	1014369	RP11-80K21.1	RP11-80K21.1	100128811	10	n/a	n/a	-0.792
1102565	ENSG00000184343	26323	SRPK3	SRSF protein kinase 3	26576	X	n/a	n/a	-0.792
280023089	ENSG00000250198	0	RP11-417J1.4	RP11-417J1.4	0	5	n/a	n/a	-0.793
1098268	ENSG00000164303	79549	ENPP6	ectonucleotide pyrophosphatase/phosphodiesterase 6	133121	4	n/a	n/a	-0.793
1091746	ENSG00000118777	9293	ABCG2	ATP-binding cassette, sub-family G (WHITE), member 2	9429	4	n/a	n/a	-0.793
279705221	ENSG00000207021	0	Y_RNA	Y RNA	0	17	n/a	n/a	-0.793
279898859	ENSG00000235285	157130135	C13orf44-IT1	C13orf44 intronic transcript 1 (non-protein coding)	100874377	13	n/a	n/a	-0.793
279989339	ENSG00000245164	1015163	RP11-622O11.2	RP11-622O11.2	100130231	8	n/a	n/a	-0.793
1087974	ENSG00000070159	5742	PTPN3	protein tyrosine phosphatase, non-receptor type 3	5774	9	n/a	n/a	-0.793
1101782	ENSG00000180739	32955	S1PR5	sphingosine-1-phosphate receptor 5	53637	19	n/a	n/a	-0.793
1099701	ENSG00000170075	9152	GPR37L1	G protein-coupled receptor 37 like 1	9283	1	n/a	n/a	-0.793
1090536	ENSG00000109158	2541	GABRA4	gamma-aminobutyric acid (GABA) A receptor, alpha 4	2557	4	n/a	n/a	-0.793
1092093	ENSG00000121742	10646	GJB6	gap junction protein, beta 6, 30kDa	10804	13	n/a	n/a	-0.793
279975637	ENSG00000243491	0	RP11-521D12.5	RP11-521D12.5	0	2	n/a	n/a	-0.794
1097557	ENSG00000161544	77482	CYGB	cytoglobin	114757	17	n/a	n/a	-0.794
1105452	ENSG00000205358	4470	MT1H	metallothionein 1H	4496	16	n/a	n/a	-0.794
1101857	ENSG00000181061	25743	HIGD1A	HIG1 hypoxia inducible domain family, member 1A	25994	3	n/a	n/a	-0.794
1088202	ENSG00000075886	76667	TUBA3D	tubulin, alpha 3d	113457	2	n/a	n/a	-0.794
1094776	ENSG00000139626	3670	ITGB7	integrin, beta 7	3695	12	n/a	n/a	-0.794
279982751	ENSG00000244202	0	RP11-18A3.4	RP11-18A3.4	0	9	n/a	n/a	-0.794
280038963	ENSG00000251450	0	CTC-459I6.1	CTC-459I6.1	0	5	n/a	n/a	-0.794
1102419	ENSG00000183723	80503	CMTM4	CKLF-like MARVEL transmembrane domain containing 4	146223	16	n/a	n/a	-0.794
1099782	ENSG00000170425	133	ADORA2B	adenosine A2b receptor	136	17	n/a	n/a	-0.794
279993686	ENSG00000246695	0	RP11-877E17.2	RP11-877E17.2	0	12	n/a	n/a	-0.794
279901927	ENSG00000235590	80821	GNAS-AS1	GNAS antisense RNA 1 (non-protein coding)	149775	20	n/a	n/a	-0.795
280137550	ENSG00000259716	0	RP5-977B1.11	RP5-977B1.11	0	20	n/a	n/a	-0.795
279851078	ENSG00000231102	0	RP11-298J23.5	RP11-298J23.5	0	6	n/a	n/a	-0.795
279914537	ENSG00000236790	109735	LINC00299	long intergenic non-protein coding RNA 299	339789	2	n/a	n/a	-0.795
280028328	ENSG00000250610	0	RP11-738E22.2	RP11-738E22.2	0	4	n/a	n/a	-0.795
1094063	ENSG00000135821	2735	GLUL	glutamate-ammonia ligase	2752	1	n/a	n/a	-0.795
280115874	ENSG00000258461	0	RP11-164J13.1	RP11-164J13.1	0	15	n/a	n/a	-0.795
1105228	ENSG00000204642	3116	HLA-F	major histocompatibility complex, class I, F	3134	6	n/a	n/a	-0.795
1097083	ENSG00000157782	9338	CABP1	calcium binding protein 1	9478	12	n/a	n/a	-0.795
280020109	ENSG00000249955	0	RP11-6E9.4	RP11-6E9.4	0	4	n/a	n/a	-0.795
279900739	ENSG00000235480	0	RP11-363D14.1	RP11-363D14.1	0	2	n/a	n/a	-0.795
279928476	ENSG00000237972	0	TUBG1P	tubulin, gamma 1 pseudogene	0	7	n/a	n/a	-0.795
1089525	ENSG00000102181	57934	CD99L2	CD99 molecule-like 2	83692	X	n/a	n/a	-0.795
1102764	ENSG00000185129	5781	PURA	purine-rich element binding protein A	5813	5	n/a	n/a	-0.795
1104762	ENSG00000198835	36441	GJC2	gap junction protein, gamma 2, 47kDa	57165	1	n/a	n/a	-0.795
279669008	ENSG00000203403	0	AC020907.2	AC020907.2	0	19	n/a	n/a	-0.796
279494036	ENSG00000179178	79264	TMEM125	transmembrane protein 125	128218	1	n/a	n/a	-0.796
1106484	ENSG00000220008	153016	LINGO3	leucine rich repeat and Ig domain containing 3	645191	19	n/a	n/a	-0.796
1089125	ENSG00000100284	9898	TOM1	target of myb1 (chicken)	10043	22	n/a	n/a	-0.796
279767794	ENSG00000223750	0	RP4-673D20.1	RP4-673D20.1	0	20	n/a	n/a	-0.796
1098377	ENSG00000164733	1497	CTSB	cathepsin B	1508	8	n/a	n/a	-0.796
280128169	ENSG00000259163	0	RP11-1078H9.5	RP11-1078H9.5	0	14	n/a	n/a	-0.796
280091587	ENSG00000255953	0	C11orf39	chromosome 11 open reading frame 39	0	11	n/a	n/a	-0.796
279817473	ENSG00000228058	0	RP11-552D4.1	RP11-552D4.1	0	1	n/a	n/a	-0.796
1092914	ENSG00000128284	56604	APOL3	apolipoprotein L, 3	80833	22	n/a	n/a	-0.796
1093905	ENSG00000134996	26325	OSTF1	osteoclast stimulating factor 1	26578	9	n/a	n/a	-0.797
1088890	ENSG00000094963	2311	FMO2	flavin containing monooxygenase 2 (non-functional)	2327	1	n/a	n/a	-0.797
1094031	ENSG00000135625	1948	EGR4	early growth response 4	1961	2	n/a	n/a	-0.797
1100926	ENSG00000175866	10311	BAIAP2	BAI1-associated protein 2	10458	17	n/a	n/a	-0.797
280110995	ENSG00000258016	0	HIGD1AP1	HIG1 hypoxia inducible domain family, member 1A pseudogene 1	0	12	n/a	n/a	-0.797
1104650	ENSG00000198574	78453	SH2D1B	SH2 domain containing 1B	117157	1	n/a	n/a	-0.798
279989201	ENSG00000245105	80380	RP11-436I9.2	RP11-436I9.2	144571	12	n/a	n/a	-0.798
1088538	ENSG00000085563	5211	ABCB1	ATP-binding cassette, sub-family B (MDR/TAP), member 1	5243	7	n/a	n/a	-0.798
1090705	ENSG00000110777	5418	POU2AF1	POU class 2 associating factor 1	5450	11	n/a	n/a	-0.798
1103685	ENSG00000188921	125654	PTPLAD2	protein tyrosine phosphatase-like A domain containing 2	401494	9	n/a	n/a	-0.798
1096431	ENSG00000152154	79440	TMEM178	transmembrane protein 178	130733	2	n/a	n/a	-0.798
1096843	ENSG00000155792	41371	DEPTOR	DEP domain containing MTOR-interacting protein	64798	8	n/a	n/a	-0.798
1090014	ENSG00000105518	119513	TMEM205	transmembrane protein 205	374882	19	n/a	n/a	-0.798
1092866	ENSG00000127870	6017	RNF6	ring finger protein (C3H2C3 type) 6	6049	13	n/a	n/a	-0.798
1087999	ENSG00000070731	10463	ST6GALNAC2	ST6 (alpha-N-acetyl-neuraminyl-2,3-beta-galactosyl-1,3)-N-acetylgalactosaminide alpha-2,6-sialyltransferase 2	10610	17	n/a	n/a	-0.798
1098896	ENSG00000166816	83463	LDHD	lactate dehydrogenase D	197257	16	n/a	n/a	-0.798
1095190	ENSG00000142623	29676	PADI1	peptidyl arginine deiminase, type I	29943	1	n/a	n/a	-0.798
279777327	ENSG00000224509	0	AC010884.1	AC010884.1	0	2	n/a	n/a	-0.799
1097549	ENSG00000161381	36403	PLXDC1	plexin domain containing 1	57125	17	n/a	n/a	-0.799
1099749	ENSG00000170293	81048	CMTM8	CKLF-like MARVEL transmembrane domain containing 8	152189	3	n/a	n/a	-0.799
279932062	ENSG00000238271	0	IFNWP19	interferon, omega 1 pseudogene 19	0	9	n/a	n/a	-0.799
1104411	ENSG00000197852	35211	C1orf183	chromosome 1 open reading frame 183	55924	1	n/a	n/a	-0.799
280062806	ENSG00000253868	0	RP11-959I15.3	RP11-959I15.3	0	8	n/a	n/a	-0.799
1099756	ENSG00000170323	2152	FABP4	fatty acid binding protein 4, adipocyte	2167	8	n/a	n/a	-0.799
1100727	ENSG00000174808	681	BTC	betacellulin	685	4	n/a	n/a	-0.799
1100180	ENSG00000172061	79478	LRRC15	leucine rich repeat containing 15	131578	3	n/a	n/a	-0.799
1089743	ENSG00000103888	36490	KIAA1199	KIAA1199	57214	15	n/a	n/a	-0.799
1098666	ENSG00000165914	80447	TTC7B	tetratricopeptide repeat domain 7B	145567	14	n/a	n/a	-0.799
1103646	ENSG00000188783	5517	PRELP	proline/arginine-rich end leucine-rich repeat protein	5549	1	n/a	n/a	-0.799
1088623	ENSG00000087494	5712	PTHLH	parathyroid hormone-like hormone	5744	12	n/a	n/a	-0.799
1098274	ENSG00000164309	83689	CMYA5	cardiomyopathy associated 5	202333	5	n/a	n/a	-0.8
1098897	ENSG00000166819	5314	PLIN1	perilipin 1	5346	15	n/a	n/a	-0.8
1108508	ENSG00000235865	0	C9orf31	chromosome 9 open reading frame 31	0	9	n/a	n/a	-0.8
1089302	ENSG00000100987	29804	VSX1	visual system homeobox 1	30813	20	n/a	n/a	-0.8
1100697	ENSG00000174628	78980	IQCK	IQ motif containing K	124152	16	n/a	n/a	-0.8
1100521	ENSG00000173641	26874	HSPB7	heat shock 27kDa protein family, member 7 (cardiovascular)	27129	1	n/a	n/a	-0.8
279919787	ENSG00000237265	0	RP11-402P6.9	RP11-402P6.9	0	X	n/a	n/a	-0.8
1092900	ENSG00000128218	29537	VPREB3	pre-B lymphocyte 3	29802	22	n/a	n/a	-0.8
279918026	ENSG00000237096	0	RP4-782G3.1	RP4-782G3.1	0	1	n/a	n/a	-0.8
1095063	ENSG00000141542	10808	RAB40B	RAB40B, member RAS oncogene family	10966	17	n/a	n/a	-0.801
1098234	ENSG00000164181	55795	ELOVL7	ELOVL fatty acid elongase 7	79993	5	n/a	n/a	-0.801
1090622	ENSG00000110002	3988	VWA5A	von Willebrand factor A domain containing 5A	4013	11	n/a	n/a	-0.801
279871033	ENSG00000232837	0	AF064858.7	AF064858.7	0	21	n/a	n/a	-0.801
279865809	ENSG00000232396	0	RP1-76B20.11	RP1-76B20.11	0	22	n/a	n/a	-0.801
1090043	ENSG00000105650	171441	PDE4C	phosphodiesterase 4C, cAMP-specific	729966	19	n/a	n/a	-0.802
1089783	ENSG00000104321	8881	TRPA1	transient receptor potential cation channel, subfamily A, member 1	8989	8	n/a	n/a	-0.802
1107513	ENSG00000229164	0	TRAC	T cell receptor alpha constant	0	14	n/a	n/a	-0.802
1098062	ENSG00000163704	94555	PRRT3	proline-rich transmembrane protein 3	285368	3	n/a	n/a	-0.802
1087401	ENSG00000036530	10700	CYP46A1	cytochrome P450, family 46, subfamily A, polypeptide 1	10858	14	n/a	n/a	-0.802
279940113	ENSG00000239446	0	RP1-76B20.12	RP1-76B20.12	0	22	n/a	n/a	-0.802
1098872	ENSG00000166710	564	B2M	beta-2-microglobulin	567	15	n/a	n/a	-0.802
279992881	ENSG00000246363	180920	RP11-13A1.1	RP11-13A1.1	728084	12	n/a	n/a	-0.802
1100793	ENSG00000175155	122956	YPEL2	yippee-like 2 (Drosophila)	388403	17	n/a	n/a	-0.802
1088855	ENSG00000092529	821	CAPN3	calpain 3, (p94)	825	15	n/a	n/a	-0.803
280094727	ENSG00000256312	0	RP13-977J11.8	RP13-977J11.8	0	12	n/a	n/a	-0.803
1099391	ENSG00000168748	762	CA7	carbonic anhydrase VII	766	16	n/a	n/a	-0.803
1092297	ENSG00000123472	41331	ATPAF1	ATP synthase mitochondrial F1 complex assembly factor 1	64756	1	n/a	n/a	-0.803
1101221	ENSG00000177406	1001883	RP11-218M22.1	RP11-218M22.1	100049716	12	n/a	n/a	-0.803
1103173	ENSG00000186815	32853	TPCN1	two pore segment channel 1	53373	12	n/a	n/a	-0.803
1093825	ENSG00000134508	60096	CABLES1	Cdk5 and Abl enzyme substrate 1	91768	18	n/a	n/a	-0.804
1098310	ENSG00000164440	81705	TXLNB	taxilin beta	167838	6	n/a	n/a	-0.804
1089198	ENSG00000100453	2985	GZMB	granzyme B (granzyme 2, cytotoxic T-lymphocyte-associated serine esterase 1)	3002	14	n/a	n/a	-0.804
1106092	ENSG00000214491	168491	SEC14L6	SEC14-like 6 (S. cerevisiae)	730005	22	n/a	n/a	-0.804
1098846	ENSG00000166558	80496	SLC38A8	solute carrier family 38, member 8	146167	16	n/a	n/a	-0.804
1088088	ENSG00000072954	54881	TMEM38A	transmembrane protein 38A	79041	19	n/a	n/a	-0.804
279940244	ENSG00000239467	157121233	AC007405.6	AC007405.6	100505695	2	n/a	n/a	-0.804
1103434	ENSG00000187955	7330	COL14A1	collagen, type XIV, alpha 1	7373	8	n/a	n/a	-0.804
1092945	ENSG00000128578	36737	FAM40B	family with sequence similarity 40, member B	57464	7	n/a	n/a	-0.804
1095400	ENSG00000143811	29653	PYCR2	pyrroline-5-carboxylate reductase family, member 2	29920	1	n/a	n/a	-0.804
1092107	ENSG00000121858	8672	TNFSF10	tumor necrosis factor (ligand) superfamily, member 10	8743	3	n/a	n/a	-0.804
1094040	ENSG00000135678	1359	CPM	carboxypeptidase M	1368	12	n/a	n/a	-0.804
1094051	ENSG00000135740	6517	SLC9A5	solute carrier family 9 (sodium/hydrogen exchanger), member 5	6553	16	n/a	n/a	-0.804
1089385	ENSG00000101335	10251	MYL9	myosin, light chain 9, regulatory	10398	20	n/a	n/a	-0.805
1092159	ENSG00000122367	10996	LDB3	LIM domain binding 3	11155	10	n/a	n/a	-0.805
1099785	ENSG00000170439	83410	METTL7B	methyltransferase like 7B	196410	12	n/a	n/a	-0.805
279969755	ENSG00000242849	0	ALDOAP1	aldolase A, fructose-bisphosphate pseudogene 1	0	3	n/a	n/a	-0.805
280035099	ENSG00000251165	94577	RP11-215A19.1	RP11-215A19.1	285441	4	n/a	n/a	-0.805
1105999	ENSG00000214140	1001871	PRCD	progressive rod-cone degeneration	768206	17	n/a	n/a	-0.805
1086951	ENSG00000005243	30708	COPZ2	coatomer protein complex, subunit zeta 2	51226	17	n/a	n/a	-0.805
279906839	ENSG00000236064	0	RP6-191P20.4	RP6-191P20.4	0	X	n/a	n/a	-0.805
279763534	ENSG00000223396	0	RPS10P7	ribosomal protein S10 pseudogene 7	0	1	n/a	n/a	-0.805
280057674	ENSG00000253507	0	CTD-2501M5.1	CTD-2501M5.1	0	8	n/a	n/a	-0.805
1108280	ENSG00000234224	180757	TMEM229A	transmembrane protein 229A	730130	7	n/a	n/a	-0.806
1090790	ENSG00000111404	55588	RERGL	RERG/RAS-like	79785	12	n/a	n/a	-0.806
1093487	ENSG00000132386	5144	SERPINF1	serpin peptidase inhibitor, clade F (alpha-2 antiplasmin, pigment epithelium derived factor), member 1	5176	17	n/a	n/a	-0.806
1102440	ENSG00000183780	80721	SLC35F3	solute carrier family 35, member F3	148641	1	n/a	n/a	-0.806
1090527	ENSG00000109099	5344	PMP22	peripheral myelin protein 22	5376	17	n/a	n/a	-0.806
279786924	ENSG00000225366	6956	TDGF1P3	teratocarcinoma-derived growth factor 1 pseudogene 3	6998	X	n/a	n/a	-0.806
1097961	ENSG00000163453	3470	IGFBP7	insulin-like growth factor binding protein 7	3490	4	n/a	n/a	-0.806
1103442	ENSG00000187994	79147	RINL	Ras and Rab interactor-like	126432	19	n/a	n/a	-0.806
1104273	ENSG00000197430	60274	OPALIN	oligodendrocytic myelin paranodal and inner loop protein	93377	10	n/a	n/a	-0.806
280065870	ENSG00000254092	0	RP11-369E15.3	RP11-369E15.3	0	8	n/a	n/a	-0.807
1098120	ENSG00000163898	83597	LIPH	lipase, member H	200879	3	n/a	n/a	-0.807
1090040	ENSG00000105643	26851	ARRDC2	arrestin domain containing 2	27106	19	n/a	n/a	-0.807
1105701	ENSG00000211584	34941	SLC48A1	solute carrier family 48 (heme transporter), member 1	55652	12	n/a	n/a	-0.807
1095506	ENSG00000144550	81016	CPNE9	copine family member IX	151835	3	n/a	n/a	-0.807
279900756	ENSG00000235481	0	RP11-133O22.6	RP11-133O22.6	0	9	n/a	n/a	-0.807
1096984	ENSG00000156966	60243	B3GNT7	UDP-GlcNAc:betaGal beta-1,3-N-acetylglucosaminyltransferase 7	93010	2	n/a	n/a	-0.807
1087604	ENSG00000054690	36748	PLEKHH1	pleckstrin homology domain containing, family H (with MyTH4 domain) member 1	57475	14	n/a	n/a	-0.808
1097592	ENSG00000161835	81476	GRASP	GRP1 (general receptor for phosphoinositides 1)-associated scaffold protein	160622	12	n/a	n/a	-0.808
1090960	ENSG00000112419	9605	PHACTR2	phosphatase and actin regulator 2	9749	6	n/a	n/a	-0.808
279944766	ENSG00000240024	157121223	RP11-393B14.1	RP11-393B14.1	100505687	3	n/a	n/a	-0.808
1097600	ENSG00000161905	243	ALOX15	arachidonate 15-lipoxygenase	246	17	n/a	n/a	-0.808
280036721	ENSG00000251293	0	CTC-552D5.1	CTC-552D5.1	0	5	n/a	n/a	-0.808
279991208	ENSG00000245848	1043	CEBPA	CCAAT/enhancer binding protein (C/EBP), alpha	1050	19	n/a	n/a	-0.809
1097927	ENSG00000163331	60148	DAPL1	death associated protein-like 1	92196	2	n/a	n/a	-0.809
1098823	ENSG00000166473	77504	PKD1L2	polycystic kidney disease 1-like 2	114780	16	n/a	n/a	-0.809
1101412	ENSG00000178449	59177	C12orf62	chromosome 12 open reading frame 62	84987	12	n/a	n/a	-0.809
1097433	ENSG00000160408	29806	ST6GALNAC6	ST6 (alpha-N-acetyl-neuraminyl-2,3-beta-galactosyl-1,3)-N-acetylgalactosaminide alpha-2,6-sialyltransferase 6	30815	9	n/a	n/a	-0.809
1097459	ENSG00000160685	30525	ZBTB7B	zinc finger and BTB domain containing 7B	51043	1	n/a	n/a	-0.809
1097792	ENSG00000162817	55565	C1orf115	chromosome 1 open reading frame 115	79762	1	n/a	n/a	-0.809
1093300	ENSG00000131055	58899	COX4I2	cytochrome c oxidase subunit IV isoform 2 (lung)	84701	20	n/a	n/a	-0.81
280075509	ENSG00000254756	0	RP11-867G23.12	RP11-867G23.12	0	11	n/a	n/a	-0.81
1104514	ENSG00000198121	1889	LPAR1	lysophosphatidic acid receptor 1	1902	9	n/a	n/a	-0.81
279805197	ENSG00000226939	0	AC062021.1	AC062021.1	0	2	n/a	n/a	-0.81
1089197	ENSG00000100450	2982	GZMH	granzyme H (cathepsin G-like 2, protein h-CCPX)	2999	14	n/a	n/a	-0.81
1096283	ENSG00000151025	36785	GPR158	G protein-coupled receptor 158	57512	10	n/a	n/a	-0.81
1104761	ENSG00000198832	79976	RP3-412A9.11	Selenoprotein M	140606	22	n/a	n/a	-0.81
279993004	ENSG00000246393	0	AC008105.1	AC008105.1	0	17	n/a	n/a	-0.81
1108081	ENSG00000232859	83622	C17orf108	chromosome 17 open reading frame 108	201229	17	n/a	n/a	-0.811
1098515	ENSG00000165272	357	AQP3	aquaporin 3 (Gill blood group)	360	9	n/a	n/a	-0.811
1092002	ENSG00000120805	397	ARL1	ADP-ribosylation factor-like 1	400	12	n/a	n/a	-0.811
279841727	ENSG00000230259	0	AC008738.2	AC008738.2	0	19	n/a	n/a	-0.811
1101536	ENSG00000179144	81729	GIMAP7	GTPase, IMAP family member 7	168537	7	n/a	n/a	-0.812
280026642	ENSG00000250479	125339	CHCHD10	coiled-coil-helix-coiled-coil-helix domain containing 10	400916	22	n/a	n/a	-0.812
280055707	ENSG00000253361	0	RP11-675F6.3	RP11-675F6.3	0	8	n/a	n/a	-0.812
1088519	ENSG00000085063	961	CD59	CD59 molecule, complement regulatory protein	966	11	n/a	n/a	-0.812
1100214	ENSG00000172216	1044	CEBPB	CCAAT/enhancer binding protein (C/EBP), beta	1051	20	n/a	n/a	-0.812
1090562	ENSG00000109452	8744	INPP4B	inositol polyphosphate-4-phosphatase, type II, 105kDa	8821	4	n/a	n/a	-0.813
1087869	ENSG00000067066	6632	SP100	SP100 nuclear antigen	6672	2	n/a	n/a	-0.813
1087842	ENSG00000066322	41397	ELOVL1	ELOVL fatty acid elongase 1	64834	1	n/a	n/a	-0.813
1087947	ENSG00000069424	8448	KCNAB2	potassium voltage-gated channel, shaker-related subfamily, beta member 2	8514	1	n/a	n/a	-0.813
1094032	ENSG00000135631	25805	RAB11FIP5	RAB11 family interacting protein 5 (class I)	26056	2	n/a	n/a	-0.813
280022819	ENSG00000250167	0	CTC-321K16.1	CTC-321K16.1	0	5	n/a	n/a	-0.813
1087190	ENSG00000013016	29836	EHD3	EH-domain containing 3	30845	2	n/a	n/a	-0.813
280095421	ENSG00000256391	157121247	SDIM1	stress responsive DNAJB4 interacting membrane protein 1	100505705	6	n/a	n/a	-0.813
279719676	ENSG00000213165	0	AC090425.1	AC090425.1	0	3	n/a	n/a	-0.813
279726209	ENSG00000213963	1002387	AC074286.1	AC074286.1	100130691	2	n/a	n/a	-0.813
279780283	ENSG00000224764	0	RP11-54O15.3	RP11-54O15.3	0	9	n/a	n/a	-0.813
1087953	ENSG00000069667	6063	RORA	RAR-related orphan receptor A	6095	15	n/a	n/a	-0.813
279903705	ENSG00000235750	9530	KIAA0040	KIAA0040	9674	1	n/a	n/a	-0.814
1103854	ENSG00000196208	9543	GREB1	growth regulation by estrogen in breast cancer 1	9687	2	n/a	n/a	-0.814
279875412	ENSG00000233221	0	AC133785.1	AC133785.1	0	2	n/a	n/a	-0.814
1094517	ENSG00000138075	40871	ABCG5	ATP-binding cassette, sub-family G (WHITE), member 5	64240	2	n/a	n/a	-0.814
1090138	ENSG00000106049	10953	HIBADH	3-hydroxyisobutyrate dehydrogenase	11112	7	n/a	n/a	-0.814
1101814	ENSG00000180881	58896	CAPS2	calcyphosine 2	84698	12	n/a	n/a	-0.814
1091055	ENSG00000113263	3677	ITK	IL2-inducible T-cell kinase	3702	5	n/a	n/a	-0.814
279860581	ENSG00000231916	0	AC006033.22	AC006033.22	0	7	n/a	n/a	-0.814
279842466	ENSG00000230322	0	RP3-323N1.2	RP3-323N1.2	0	10	n/a	n/a	-0.814
1094211	ENSG00000136541	36744	ERMN	ermin, ERM-like protein	57471	2	n/a	n/a	-0.814
279674494	ENSG00000203999	94391	RP11-290F20.1	RP11-290F20.1	284751	20	n/a	n/a	-0.815
1099893	ENSG00000170915	59502	PAQR8	progestin and adipoQ receptor family member VIII	85315	6	n/a	n/a	-0.815
1092469	ENSG00000124615	4311	MOCS1	molybdenum cofactor synthesis 1	4337	6	n/a	n/a	-0.815
1108976	ENSG00000241186	6955	TDGF1	teratocarcinoma-derived growth factor 1	6997	3	n/a	n/a	-0.815
1096067	ENSG00000148834	9309	GSTO1	glutathione S-transferase omega 1	9446	10	n/a	n/a	-0.815
279808361	ENSG00000227197	0	AC009518.8	AC009518.8	0	7	n/a	n/a	-0.815
1104276	ENSG00000197444	35042	OGDHL	oxoglutarate dehydrogenase-like	55753	10	n/a	n/a	-0.815
1101269	ENSG00000177627	78829	C12orf54	chromosome 12 open reading frame 54	121273	12	n/a	n/a	-0.815
1105229	ENSG00000204644	110199	ZFP57	zinc finger protein 57 homolog (mouse)	346171	6	n/a	n/a	-0.815
1098598	ENSG00000165643	126008	SOHLH1	spermatogenesis and oogenesis specific basic helix-loop-helix 1	402381	9	n/a	n/a	-0.816
1092367	ENSG00000124145	6349	SDC4	syndecan 4	6385	20	n/a	n/a	-0.816
1102425	ENSG00000183741	23221	CBX6	chromobox homolog 6	23466	22	n/a	n/a	-0.816
1088294	ENSG00000078295	105	ADCY2	adenylate cyclase 2 (brain)	108	5	n/a	n/a	-0.816
1104163	ENSG00000197077	59549	KIAA1671	KIAA1671	85379	22	n/a	n/a	-0.816
1090881	ENSG00000111961	23083	SASH1	SAM and SH3 domain containing 1	23328	6	n/a	n/a	-0.816
1105574	ENSG00000205810	3798	KLRC3	killer cell lectin-like receptor subfamily C, member 3	3823	12	n/a	n/a	-0.816
1099481	ENSG00000169116	25598	PARM1	prostate androgen-regulated mucin-like protein 1	25849	4	n/a	n/a	-0.816
1088718	ENSG00000089486	29698	C16orf5	chromosome 16 open reading frame 5	29965	16	n/a	n/a	-0.816
1089164	ENSG00000100362	5784	PVALB	parvalbumin	5816	22	n/a	n/a	-0.816
1100686	ENSG00000174567	79249	GOLT1A	golgi transport 1A	127845	1	n/a	n/a	-0.817
1094943	ENSG00000140798	60804	ABCC12	ATP-binding cassette, sub-family C (CFTR/MRP), member 12	94160	16	n/a	n/a	-0.817
1095572	ENSG00000144959	36825	NCEH1	neutral cholesterol ester hydrolase 1	57552	3	n/a	n/a	-0.817
1093831	ENSG00000134539	3799	KLRD1	killer cell lectin-like receptor subfamily D, member 1	3824	12	n/a	n/a	-0.817
1097573	ENSG00000161642	25695	ZNF385A	zinc finger protein 385A	25946	12	n/a	n/a	-0.817
1097490	ENSG00000160862	560	AZGP1	alpha-2-glycoprotein 1, zinc-binding	563	7	n/a	n/a	-0.817
1089848	ENSG00000104783	3758	KCNN4	potassium intermediate/small conductance calcium-activated channel, subfamily N, member 4	3783	19	n/a	n/a	-0.817
279825668	ENSG00000228791	0	AC012087.2	AC012087.2	0	3	n/a	n/a	-0.818
1095116	ENSG00000141968	7366	VAV1	vav 1 guanine nucleotide exchange factor	7409	19	n/a	n/a	-0.818
1098835	ENSG00000166510	56124	CCDC68	coiled-coil domain containing 68	80323	18	n/a	n/a	-0.818
1093153	ENSG00000130303	680	BST2	bone marrow stromal cell antigen 2	684	19	n/a	n/a	-0.818
279968990	ENSG00000242759	0	RP11-280F2.2	RP11-280F2.2	0	3	n/a	n/a	-0.818
1098300	ENSG00000164403	79611	SHROOM1	shroom family member 1	134549	5	n/a	n/a	-0.818
1094445	ENSG00000137766	133462	UNC13C	unc-13 homolog C (C. elegans)	440279	15	n/a	n/a	-0.818
1091793	ENSG00000119383	5492	PPP2R4	protein phosphatase 2A activator, regulatory subunit 4	5524	9	n/a	n/a	-0.818
1105247	ENSG00000204683	122642	C10orf113	chromosome 10 open reading frame 113	387638	10	n/a	n/a	-0.818
279799154	ENSG00000226403	0	RP11-31F19.1	RP11-31F19.1	0	9	n/a	n/a	-0.819
1087457	ENSG00000042445	34173	RETSAT	retinol saturase (all-trans-retinol 13,14-reductase)	54884	2	n/a	n/a	-0.819
1100142	ENSG00000171903	37105	CYP4F11	cytochrome P450, family 4, subfamily F, polypeptide 11	57834	19	n/a	n/a	-0.819
1091415	ENSG00000116016	2019	EPAS1	endothelial PAS domain protein 1	2034	2	n/a	n/a	-0.819
1092183	ENSG00000122548	9664	KIAA0087	KIAA0087	9808	7	n/a	n/a	-0.819
280113219	ENSG00000258240	0	RP1-46F2.3	RP1-46F2.3	0	12	n/a	n/a	-0.819
1090398	ENSG00000108272	54993	DHRS11	dehydrogenase/reductase (SDR family) member 11	79154	17	n/a	n/a	-0.819
1088406	ENSG00000081237	5756	PTPRC	protein tyrosine phosphatase, receptor type, C	5788	1	n/a	n/a	-0.819
1097456	ENSG00000160678	6238	S100A1	S100 calcium binding protein A1	6271	1	n/a	n/a	-0.819
1103357	ENSG00000187688	30874	TRPV2	transient receptor potential cation channel, subfamily V, member 2	51393	17	n/a	n/a	-0.819
1089417	ENSG00000101445	25800	PPP1R16B	protein phosphatase 1, regulatory subunit 16B	26051	20	n/a	n/a	-0.819
1100886	ENSG00000175602	10849	CCDC85B	coiled-coil domain containing 85B	11007	11	n/a	n/a	-0.82
1098922	ENSG00000166888	6738	STAT6	signal transducer and activator of transcription 6, interleukin-4 induced	6778	12	n/a	n/a	-0.82
1087404	ENSG00000036672	8976	USP2	ubiquitin specific peptidase 2	9099	11	n/a	n/a	-0.821
279870973	ENSG00000232829	0	GSTO3P	glutathione S-transferase omega 3, pseudogene	0	3	n/a	n/a	-0.821
1099819	ENSG00000170571	79558	EMB	embigin	133418	5	n/a	n/a	-0.821
1094842	ENSG00000140090	78938	SLC24A4	solute carrier family 24 (sodium/potassium/calcium exchanger), member 4	123041	14	n/a	n/a	-0.821
1089049	ENSG00000100033	5593	PRODH	proline dehydrogenase (oxidase) 1	5625	22	n/a	n/a	-0.821
1092151	ENSG00000122223	31224	CD244	CD244 molecule, natural killer cell receptor 2B4	51744	1	n/a	n/a	-0.821
280028771	ENSG00000250644	0	RP11-295K3.1	RP11-295K3.1	0	11	n/a	n/a	-0.822
1100608	ENSG00000174132	110187	FAM174A	family with sequence similarity 174, member A	345757	5	n/a	n/a	-0.822
1096043	ENSG00000148655	58155	C10orf11	chromosome 10 open reading frame 11	83938	10	n/a	n/a	-0.822
1090066	ENSG00000105707	3229	HPN	hepsin	3249	19	n/a	n/a	-0.822
1094706	ENSG00000139190	6803	VAMP1	vesicle-associated membrane protein 1 (synaptobrevin 1)	6843	12	n/a	n/a	-0.822
1091431	ENSG00000116132	5364	PRRX1	paired related homeobox 1	5396	1	n/a	n/a	-0.822
1097956	ENSG00000163431	25551	LMOD1	leiomodin 1 (smooth muscle)	25802	1	n/a	n/a	-0.822
1091801	ENSG00000119411	34125	BSPRY	B-box and SPRY domain containing	54836	9	n/a	n/a	-0.822
279945534	ENSG00000240115	0	AC064853.4	AC064853.4	0	2	n/a	n/a	-0.822
1101491	ENSG00000178951	30822	ZBTB7A	zinc finger and BTB domain containing 7A	51341	19	n/a	n/a	-0.823
280123820	ENSG00000258919	0	RP11-1029J19.4	RP11-1029J19.4	0	14	n/a	n/a	-0.823
279911039	ENSG00000236449	0	AC018890.6	AC018890.6	0	2	n/a	n/a	-0.823
1091355	ENSG00000115596	7432	WNT6	wingless-type MMTV integration site family, member 6	7475	2	n/a	n/a	-0.823
279482753	ENSG00000177640	90244	CASC2	cancer susceptibility candidate 2 (non-protein coding)	255082	10	n/a	n/a	-0.823
1108030	ENSG00000232560	33369	C21orf37	chromosome 21 open reading frame 37	100505929	21	n/a	n/a	-0.823
279874387	ENSG00000233123	157122321	RP5-1059M17.1	RP5-1059M17.1	100506527	7	n/a	n/a	-0.823
1096060	ENSG00000148795	1574	CYP17A1	cytochrome P450, family 17, subfamily A, polypeptide 1	1586	10	n/a	n/a	-0.824
279906150	ENSG00000236008	0	AC011747.4	AC011747.4	0	2	n/a	n/a	-0.824
279868797	ENSG00000232642	0	AC008073.7	AC008073.7	0	2	n/a	n/a	-0.825
1098213	ENSG00000164124	34603	TMEM144	transmembrane protein 144	55314	4	n/a	n/a	-0.825
1099387	ENSG00000168734	10983	PKIG	protein kinase (cAMP-dependent, catalytic) inhibitor gamma	11142	20	n/a	n/a	-0.825
1087314	ENSG00000025423	8561	HSD17B6	hydroxysteroid (17-beta) dehydrogenase 6 homolog (mouse)	8630	12	n/a	n/a	-0.825
1097542	ENSG00000161267	619	BDH1	3-hydroxybutyrate dehydrogenase, type 1	622	3	n/a	n/a	-0.825
279812077	ENSG00000227544	157122593	AC018647.3	AC018647.3	100506725	7	n/a	n/a	-0.825
1099632	ENSG00000169764	7317	UGP2	UDP-glucose pyrophosphorylase 2	7360	2	n/a	n/a	-0.825
1099507	ENSG00000169220	10489	RGS14	regulator of G-protein signaling 14	10636	5	n/a	n/a	-0.826
1098999	ENSG00000167191	31184	GPRC5B	G protein-coupled receptor, family C, group 5, member B	51704	16	n/a	n/a	-0.826
279823606	ENSG00000228620	0	RP3-434P1.6	RP3-434P1.6	0	22	n/a	n/a	-0.826
279991492	ENSG00000245937	151275	CTC-228N24.3	CTC-228N24.3	644873	5	n/a	n/a	-0.826
279941323	ENSG00000239593	0	RP11-477J21.6	RP11-477J21.6	0	9	n/a	n/a	-0.826
1092236	ENSG00000122966	10954	CIT	citron (rho-interacting, serine/threonine kinase 21)	11113	12	n/a	n/a	-0.826
1092384	ENSG00000124203	79308	ZNF831	zinc finger protein 831	128611	20	n/a	n/a	-0.827
1101475	ENSG00000178860	9116	MSC	musculin	9242	8	n/a	n/a	-0.827
1098663	ENSG00000165899	93913	OTOGL	otogelin-like	283310	12	n/a	n/a	-0.827
280123914	ENSG00000258926	0	RP11-47I22.1	RP11-47I22.1	0	14	n/a	n/a	-0.827
1090318	ENSG00000107593	8913	PKD2L1	polycystic kidney disease 2-like 1	9033	10	n/a	n/a	-0.827
279926312	ENSG00000237782	0	RP1-192P9.1	RP1-192P9.1	0	X	n/a	n/a	-0.827
1093928	ENSG00000135114	8569	OASL	2'-5'-oligoadenylate synthetase-like	8638	12	n/a	n/a	-0.828
1087773	ENSG00000064787	8471	BCAS1	breast carcinoma amplified sequence 1	8537	20	n/a	n/a	-0.828
1096454	ENSG00000152315	35938	KCNK13	potassium channel, subfamily K, member 13	56659	14	n/a	n/a	-0.828
280090289	ENSG00000255795	0	RP3-377H17.1	RP3-377H17.1	0	12	n/a	n/a	-0.828
279783971	ENSG00000225110	0	LL0XNC01-16G2.1	LL0XNC01-16G2.1	0	X	n/a	n/a	-0.828
1088503	ENSG00000084453	6542	SLCO1A2	solute carrier organic anion transporter family, member 1A2	6579	12	n/a	n/a	-0.828
280102873	ENSG00000257219	0	RP11-54A9.1	RP11-54A9.1	0	12	n/a	n/a	-0.828
1089915	ENSG00000105063	22626	PPP6R1	protein phosphatase 6, regulatory subunit 1	22870	19	n/a	n/a	-0.828
280004442	ENSG00000248672	0	LY75-CD302	LY75-CD302 readthrough	0	2	n/a	n/a	-0.829
1101846	ENSG00000181019	1716	NQO1	NAD(P)H dehydrogenase, quinone 1	1728	16	n/a	n/a	-0.829
280030371	ENSG00000250771	0	RP11-153M7.3	RP11-153M7.3	0	4	n/a	n/a	-0.829
1092160	ENSG00000122375	60867	OPN4	opsin 4	94233	10	n/a	n/a	-0.829
1097560	ENSG00000161558	34549	TMEM143	transmembrane protein 143	55260	19	n/a	n/a	-0.829
1092915	ENSG00000128285	2830	MCHR1	melanin-concentrating hormone receptor 1	2847	22	n/a	n/a	-0.829
1091361	ENSG00000115641	2259	FHL2	four and a half LIM domains 2	2274	2	n/a	n/a	-0.829
1103336	ENSG00000187608	9492	ISG15	ISG15 ubiquitin-like modifier	9636	1	n/a	n/a	-0.829
1094829	ENSG00000139988	80419	RDH12	retinol dehydrogenase 12 (all-trans/9-cis/11-cis)	145226	14	n/a	n/a	-0.829
1093611	ENSG00000133048	1108	CHI3L1	chitinase 3-like 1 (cartilage glycoprotein-39)	1116	1	n/a	n/a	-0.83
1090955	ENSG00000112378	40698	PERP	PERP, TP53 apoptosis effector	64065	6	n/a	n/a	-0.83
1090359	ENSG00000107902	40710	LHPP	phospholysine phosphohistidine inorganic pyrophosphate phosphatase	64077	10	n/a	n/a	-0.83
1104950	ENSG00000203876	0	RP11-451M19.3	Uncharacterized protein	0	10	n/a	n/a	-0.83
1097430	ENSG00000160396	80638	HIPK4	homeodomain interacting protein kinase 4	147746	19	n/a	n/a	-0.831
1109000	ENSG00000241644	11025	INMT	indolethylamine N-methyltransferase	11185	7	n/a	n/a	-0.831
1088675	ENSG00000088926	2145	F11	coagulation factor XI	2160	4	n/a	n/a	-0.831
279765700	ENSG00000223573	90384	PLAC2	placenta-specific 2 (non-protein coding)	257000	19	n/a	n/a	-0.831
1088766	ENSG00000090581	58773	GNPTG	N-acetylglucosamine-1-phosphate transferase, gamma subunit	84572	16	n/a	n/a	-0.831
1093662	ENSG00000133392	4603	MYH11	myosin, heavy chain 11, smooth muscle	4629	16	n/a	n/a	-0.831
1101904	ENSG00000181409	9481	AATK	apoptosis-associated tyrosine kinase	9625	17	n/a	n/a	-0.831
1091935	ENSG00000120306	58619	C5orf32	chromosome 5 open reading frame 32	84418	5	n/a	n/a	-0.831
280039328	ENSG00000251481	0	AP000688.1	AP000688.1	0	21	n/a	n/a	-0.831
1097912	ENSG00000163273	4849	NPPC	natriuretic peptide C	4880	2	n/a	n/a	-0.831
1088959	ENSG00000099219	55758	ERMP1	endoplasmic reticulum metallopeptidase 1	79956	9	n/a	n/a	-0.832
1089733	ENSG00000103710	30766	RASL12	RAS-like, family 12	51285	15	n/a	n/a	-0.832
1093401	ENSG00000131771	58363	PPP1R1B	protein phosphatase 1, regulatory (inhibitor) subunit 1B	84152	17	n/a	n/a	-0.832
1094066	ENSG00000135828	6009	RNASEL	ribonuclease L (2',5'-oligoisoadenylate synthetase-dependent)	6041	1	n/a	n/a	-0.832
1092554	ENSG00000125430	9809	HS3ST3B1	heparan sulfate (glucosamine) 3-O-sulfotransferase 3B1	9953	17	n/a	n/a	-0.832
1100545	ENSG00000173786	1258	CNP	2',3'-cyclic nucleotide 3' phosphodiesterase	1267	17	n/a	n/a	-0.832
1090416	ENSG00000108387	5382	SEPT4	septin 4	5414	17	n/a	n/a	-0.832
1100678	ENSG00000174514	80735	MFSD4	major facilitator superfamily domain containing 4	148808	1	n/a	n/a	-0.832
280017626	ENSG00000249780	0	RP11-352E6.2	RP11-352E6.2	0	4	n/a	n/a	-0.832
280029015	ENSG00000250668	0	CTD-2296D1.2	CTD-2296D1.2	0	5	n/a	n/a	-0.833
1087955	ENSG00000069702	7007	TGFBR3	transforming growth factor, beta receptor III	7049	1	n/a	n/a	-0.833
1097481	ENSG00000160801	5713	PTH1R	parathyroid hormone 1 receptor	5745	3	n/a	n/a	-0.833
1097940	ENSG00000163377	81004	FAM19A4	family with sequence similarity 19 (chemokine (C-C motif)-like), member A4	151647	3	n/a	n/a	-0.833
1097107	ENSG00000157978	25868	LDLRAP1	low density lipoprotein receptor adaptor protein 1	26119	1	n/a	n/a	-0.833
1093130	ENSG00000130176	1255	CNN1	calponin 1, basic, smooth muscle	1264	19	n/a	n/a	-0.833
1087108	ENSG00000009950	30567	MLXIPL	MLX interacting protein-like	51085	7	n/a	n/a	-0.834
1104774	ENSG00000198851	911	CD3E	CD3e molecule, epsilon (CD3-TCR complex)	916	11	n/a	n/a	-0.834
279788370	ENSG00000225492	125272	GBP1P1	guanylate binding protein 1, interferon-inducible pseudogene 1	400759	1	n/a	n/a	-0.834
1089490	ENSG00000102001	774	CACNA1F	calcium channel, voltage-dependent, L type, alpha 1F subunit	778	X	n/a	n/a	-0.834
1094707	ENSG00000139192	34369	TAPBPL	TAP binding protein-like	55080	12	n/a	n/a	-0.834
1090919	ENSG00000112214	9320	FHL5	four and a half LIM domains 5	9457	6	n/a	n/a	-0.834
1092511	ENSG00000124920	741	C11orf9	chromosome 11 open reading frame 9	745	11	n/a	n/a	-0.834
280134822	ENSG00000259537	0	RP11-795G3.3	RP11-795G3.3	0	15	n/a	n/a	-0.835
1093800	ENSG00000134343	40618	ANO3	anoctamin 3	63982	11	n/a	n/a	-0.835
1096899	ENSG00000156219	416	ART3	ADP-ribosyltransferase 3	419	4	n/a	n/a	-0.835
1095982	ENSG00000148180	2917	GSN	gelsolin	2934	9	n/a	n/a	-0.835
1102366	ENSG00000183576	58403	SETD3	SET domain containing 3	84193	14	n/a	n/a	-0.835
1096201	ENSG00000149968	4288	MMP3	matrix metallopeptidase 3 (stromelysin 1, progelatinase)	4314	11	n/a	n/a	-0.835
1093555	ENSG00000132702	37944	HAPLN2	hyaluronan and proteoglycan link protein 2	60484	1	n/a	n/a	-0.835
1094400	ENSG00000137501	34132	SYTL2	synaptotagmin-like 2	54843	11	n/a	n/a	-0.836
1088913	ENSG00000095585	29495	BLNK	B-cell linker	29760	10	n/a	n/a	-0.836
1098712	ENSG00000166105	76625	GLB1L3	galactosidase, beta 1-like 3	112937	11	n/a	n/a	-0.836
1099333	ENSG00000168484	6404	SFTPC	surfactant protein C	6440	8	n/a	n/a	-0.836
1100053	ENSG00000171517	23320	LPAR3	lysophosphatidic acid receptor 3	23566	1	n/a	n/a	-0.836
1101397	ENSG00000178363	806	CALML3	calmodulin-like 3	810	10	n/a	n/a	-0.837
1091145	ENSG00000114023	26103	FAM162A	family with sequence similarity 162, member A	26355	3	n/a	n/a	-0.837
1093923	ENSG00000135094	10835	SDS	serine dehydratase	10993	12	n/a	n/a	-0.837
1088407	ENSG00000081248	775	CACNA1S	calcium channel, voltage-dependent, L type, alpha 1S subunit	779	1	n/a	n/a	-0.837
279907787	ENSG00000236154	0	RP11-343J3.2	RP11-343J3.2	0	10	n/a	n/a	-0.837
1087255	ENSG00000019169	8616	MARCO	macrophage receptor with collagenous structure	8685	2	n/a	n/a	-0.837
1100263	ENSG00000172403	82227	SYNPO2	synaptopodin 2	171024	4	n/a	n/a	-0.837
1090414	ENSG00000108381	440	ASPA	aspartoacylase	443	17	n/a	n/a	-0.837
1096107	ENSG00000149218	22807	ENDOD1	endonuclease domain containing 1	23052	11	n/a	n/a	-0.837
1108894	ENSG00000239332	80929	AC016722.2	Uncharacterized protein	100134259	2	n/a	n/a	-0.838
279885721	ENSG00000234139	0	RP4-550H1.4	RP4-550H1.4	0	20	n/a	n/a	-0.839
1098296	ENSG00000164398	23060	ACSL6	acyl-CoA synthetase long-chain family member 6	23305	5	n/a	n/a	-0.839
279941649	ENSG00000239642	0	AC034228.7	AC034228.7	0	5	n/a	n/a	-0.839
1087807	ENSG00000065534	4612	MYLK	myosin light chain kinase	4638	3	n/a	n/a	-0.839
279848349	ENSG00000230839	0	RP5-968J1.1	RP5-968J1.1	0	20	n/a	n/a	-0.839
1087025	ENSG00000006788	8664	MYH13	myosin, heavy chain 13, skeletal muscle	8735	17	n/a	n/a	-0.839
1090321	ENSG00000107618	5917	RBP3	retinol binding protein 3, interstitial	5949	10	n/a	n/a	-0.84
279152346	ENSG00000145063	94482	AC062028.1	AC062028.1	285150	2	n/a	n/a	-0.84
1108397	ENSG00000234965	0	SHISA8	shisa homolog 8 (Xenopus laevis)	0	22	n/a	n/a	-0.84
1087177	ENSG00000012124	928	CD22	CD22 molecule	933	19	n/a	n/a	-0.84
1095059	ENSG00000141524	11158	TMC6	transmembrane channel-like 6	11322	17	n/a	n/a	-0.84
1095900	ENSG00000147443	8926	DOK2	docking protein 2, 56kDa	9046	8	n/a	n/a	-0.84
279863679	ENSG00000232177	0	MTND4P24	MT-ND4 pseudogene 24	0	X	n/a	n/a	-0.84
1094305	ENSG00000136960	5136	ENPP2	ectonucleotide pyrophosphatase/phosphodiesterase 2	5168	8	n/a	n/a	-0.84
1099485	ENSG00000169129	58831	AFAP1L2	actin filament associated protein 1-like 2	84632	10	n/a	n/a	-0.84
1092967	ENSG00000128656	1115	CHN1	chimerin (chimaerin) 1	1123	2	n/a	n/a	-0.841
1095594	ENSG00000145198	59848	VWA5B2	von Willebrand factor A domain containing 5B2	90113	3	n/a	n/a	-0.841
1090783	ENSG00000111341	4231	MGP	matrix Gla protein	4256	12	n/a	n/a	-0.841
1100875	ENSG00000175556	55639	LONRF3	LON peptidase N-terminal domain and ring finger 3	79836	X	n/a	n/a	-0.841
1100573	ENSG00000173918	77613	C1QTNF1	C1q and tumor necrosis factor related protein 1	114897	17	n/a	n/a	-0.841
1089173	ENSG00000100385	3535	IL2RB	interleukin 2 receptor, beta	3560	22	n/a	n/a	-0.842
1102193	ENSG00000182851	109349	GPIHBP1	glycosylphosphatidylinositol anchored high density lipoprotein binding protein 1	338328	8	n/a	n/a	-0.842
1100547	ENSG00000173805	8891	HAP1	huntingtin-associated protein 1	9001	17	n/a	n/a	-0.842
1100200	ENSG00000172164	6601	SNTB1	syntrophin, beta 1 (dystrophin-associated protein A1, 59kDa, basic component 1)	6641	8	n/a	n/a	-0.842
1086994	ENSG00000006210	6340	CX3CL1	chemokine (C-X3-C motif) ligand 1	6376	16	n/a	n/a	-0.842
1106560	ENSG00000221963	56601	APOL6	apolipoprotein L, 6	80830	22	n/a	n/a	-0.842
1102907	ENSG00000185745	3414	IFIT1	interferon-induced protein with tetratricopeptide repeats 1	3434	10	n/a	n/a	-0.842
280112127	ENSG00000258122	0	RP11-61A14.1	RP11-61A14.1	0	16	n/a	n/a	-0.842
1093068	ENSG00000129538	6003	RNASE1	ribonuclease, RNase A family, 1 (pancreatic)	6035	14	n/a	n/a	-0.842
1087594	ENSG00000054219	4040	LY75	lymphocyte antigen 75	4065	2	n/a	n/a	-0.843
1087500	ENSG00000047648	392	ARHGAP6	Rho GTPase activating protein 6	395	X	n/a	n/a	-0.843
1100173	ENSG00000172031	90091	EPHX4	epoxide hydrolase 4	253152	1	n/a	n/a	-0.843
1090876	ENSG00000111906	30503	HDDC2	HD domain containing 2	51020	6	n/a	n/a	-0.843
1096565	ENSG00000153179	93926	RASSF3	Ras association (RalGDS/AF-6) domain family member 3	283349	12	n/a	n/a	-0.843
1103017	ENSG00000186150	81624	UBL4B	ubiquitin-like 4B	164153	1	n/a	n/a	-0.844
279851028	ENSG00000231095	0	GYG1P3	glycogenin 1 pseudogene 3	0	1	n/a	n/a	-0.844
1101054	ENSG00000176533	2771	GNG7	guanine nucleotide binding protein (G protein), gamma 7	2788	19	n/a	n/a	-0.844
279791123	ENSG00000225731	0	AP001627.1	AP001627.1	0	21	n/a	n/a	-0.845
1091586	ENSG00000117266	5097	CDK18	cyclin-dependent kinase 18	5129	1	n/a	n/a	-0.845
1088809	ENSG00000091513	6976	TF	transferrin	7018	3	n/a	n/a	-0.845
1088360	ENSG00000080031	5762	PTPRH	protein tyrosine phosphatase, receptor type, H	5794	19	n/a	n/a	-0.845
1100941	ENSG00000175920	94587	DOK7	docking protein 7	285489	4	n/a	n/a	-0.845
1105127	ENSG00000204397	77494	CARD16	caspase recruitment domain family, member 16	114769	11	n/a	n/a	-0.846
1092015	ENSG00000120903	1127	CHRNA2	cholinergic receptor, nicotinic, alpha 2 (neuronal)	1135	8	n/a	n/a	-0.846
1099519	ENSG00000169247	55431	SH3TC2	SH3 domain and tetratricopeptide repeats 2	79628	5	n/a	n/a	-0.846
279993097	ENSG00000246432	0	AC010913.1	AC010913.1	0	2	n/a	n/a	-0.847
280134544	ENSG00000259523	0	RP11-680F8.3	RP11-680F8.3	0	15	n/a	n/a	-0.847
279712004	ENSG00000211592	0	IGKC	immunoglobulin kappa constant	0	2	n/a	n/a	-0.847
1104651	ENSG00000198576	22992	ARC	activity-regulated cytoskeleton-associated protein	23237	8	n/a	n/a	-0.847
280066424	ENSG00000254126	0	AC108868.4	AC108868.4	0	2	n/a	n/a	-0.847
1093704	ENSG00000133805	269	AMPD3	adenosine monophosphate deaminase 3	272	11	n/a	n/a	-0.847
1091503	ENSG00000116711	5289	PLA2G4A	phospholipase A2, group IVA (cytosolic, calcium-dependent)	5321	1	n/a	n/a	-0.847
1099562	ENSG00000169442	1037	CD52	CD52 molecule	1043	1	n/a	n/a	-0.848
280115083	ENSG00000258407	0	RP11-300J18.2	RP11-300J18.2	0	14	n/a	n/a	-0.848
1098947	ENSG00000166961	85608	MS4A15	membrane-spanning 4-domains, subfamily A, member 15	219995	11	n/a	n/a	-0.848
1097986	ENSG00000163517	55688	HDAC11	histone deacetylase 11	79885	3	n/a	n/a	-0.848
1091574	ENSG00000117152	5967	RGS4	regulator of G-protein signaling 4	5999	1	n/a	n/a	-0.848
1094086	ENSG00000135917	56478	SLC19A3	solute carrier family 19, member 3	80704	2	n/a	n/a	-0.848
1100677	ENSG00000174502	77646	SLC26A9	solute carrier family 26, member 9	115019	1	n/a	n/a	-0.848
1097651	ENSG00000162241	93855	SLC25A45	solute carrier family 25, member 45	283130	11	n/a	n/a	-0.848
1097019	ENSG00000157214	92201	STEAP2	STEAP family member 2, metalloreductase	261729	7	n/a	n/a	-0.849
280100946	ENSG00000257042	0	RP11-993B23.3	RP11-993B23.3	0	12	n/a	n/a	-0.849
279795381	ENSG00000226083	1000557	RP11-110H10.2	RP11-110H10.2	100129213	10	n/a	n/a	-0.85
1090996	ENSG00000112706	3592	IMPG1	interphotoreceptor matrix proteoglycan 1	3617	6	n/a	n/a	-0.85
1100216	ENSG00000172236	7134	TPSAB1	tryptase alpha/beta 1	7177	16	n/a	n/a	-0.85
1087130	ENSG00000010438	5614	PRSS3	protease, serine, 3	5646	9	n/a	n/a	-0.85
1096527	ENSG00000152931	25608	PART1	prostate androgen-regulated transcript 1 (non-protein coding)	25859	5	n/a	n/a	-0.85
1095404	ENSG00000143839	5940	REN	renin	5972	1	n/a	n/a	-0.85
279922658	ENSG00000237476	0	XXbac-B135H6.15	XXbac-B135H6.15	0	22	n/a	n/a	-0.851
1101048	ENSG00000176485	10986	PLA2G16	phospholipase A2, group XVI	11145	11	n/a	n/a	-0.851
1088002	ENSG00000070759	10273	TESK2	testis-specific kinase 2	10420	1	n/a	n/a	-0.851
1103179	ENSG00000186834	10467	HEXIM1	hexamethylene bis-acetamide inducible 1	10614	17	n/a	n/a	-0.851
1105022	ENSG00000204136	2665	GGTA1P	glycoprotein, alpha-galactosyltransferase 1 pseudogene	2681	9	n/a	n/a	-0.851
279908625	ENSG00000236239	0	RP4-758J18.9	RP4-758J18.9	0	1	n/a	n/a	-0.852
279670217	ENSG00000203586	0	AL391244.1	AL391244.1	0	1	n/a	n/a	-0.852
1102019	ENSG00000182107	81495	TMEM30B	transmembrane protein 30B	161291	14	n/a	n/a	-0.852
1097483	ENSG00000160808	4608	MYL3	myosin, light chain 3, alkali; ventricular, skeletal, slow	4634	3	n/a	n/a	-0.852
1092319	ENSG00000123610	7087	TNFAIP6	tumor necrosis factor, alpha-induced protein 6	7130	2	n/a	n/a	-0.852
280090460	ENSG00000255819	0	RP11-277P12.7	RP11-277P12.7	0	12	n/a	n/a	-0.852
1093856	ENSG00000134716	1561	CYP2J2	cytochrome P450, family 2, subfamily J, polypeptide 2	1573	1	n/a	n/a	-0.852
1103748	ENSG00000189171	6251	S100A13	S100 calcium binding protein A13	6284	1	n/a	n/a	-0.853
1101558	ENSG00000179284	83487	DAND5	DAN domain family, member 5	199699	19	n/a	n/a	-0.853
1095912	ENSG00000147526	6827	TACC1	transforming, acidic coiled-coil containing protein 1	6867	8	n/a	n/a	-0.853
1090184	ENSG00000106351	3248	AGFG2	ArfGAP with FG repeats 2	3268	7	n/a	n/a	-0.854
1096712	ENSG00000154493	78714	C10orf90	chromosome 10 open reading frame 90	118611	10	n/a	n/a	-0.854
1093734	ENSG00000134042	58110	MRO	maestro	83876	18	n/a	n/a	-0.854
1088679	ENSG00000088992	34286	TESC	tescalcin	54997	12	n/a	n/a	-0.854
1087008	ENSG00000006606	10197	CCL26	chemokine (C-C motif) ligand 26	10344	7	n/a	n/a	-0.855
1089338	ENSG00000101180	11094	HRH3	histamine receptor H3	11255	20	n/a	n/a	-0.855
1104126	ENSG00000196975	304	ANXA4	annexin A4	307	2	n/a	n/a	-0.855
1102164	ENSG00000182700	149566	IGIP	IgA-inducing protein homolog (Bos taurus)	492311	5	n/a	n/a	-0.855
1108487	ENSG00000235718	57795	MFRP	membrane frizzled-related protein	83552	11	n/a	n/a	-0.855
1088804	ENSG00000091428	10911	RAPGEF4	Rap guanine nucleotide exchange factor (GEF) 4	11069	2	n/a	n/a	-0.856
280128026	ENSG00000259159	0	RP11-334E6.11	RP11-334E6.11	0	11	n/a	n/a	-0.856
1106703	ENSG00000223953	77618	C1QTNF5	C1q and tumor necrosis factor related protein 5	114902	11	n/a	n/a	-0.856
1089312	ENSG00000101049	9965	SGK2	serum/glucocorticoid regulated kinase 2	10110	20	n/a	n/a	-0.856
1091248	ENSG00000114993	6209	RTKN	rhotekin	6242	2	n/a	n/a	-0.856
279690724	ENSG00000205116	165078	TMEM88B	transmembrane protein 88B	643965	1	n/a	n/a	-0.856
279871714	ENSG00000232903	0	RP13-137A17.4	RP13-137A17.4	0	10	n/a	n/a	-0.856
1099076	ENSG00000167549	59130	CORO6	coronin 6	84940	17	n/a	n/a	-0.857
280052873	ENSG00000253161	157123505	RP11-150O12.1	Uncharacterized protein	100507439	8	n/a	n/a	-0.857
1094998	ENSG00000141150	60068	RASL10B	RAS-like, family 10, member B	91608	17	n/a	n/a	-0.857
1100205	ENSG00000172179	5585	PRL	prolactin	5617	6	n/a	n/a	-0.857
1105533	ENSG00000205669	165178	ACOT6	acyl-CoA thioesterase 6	641372	14	n/a	n/a	-0.857
280009632	ENSG00000249109	0	RP11-1026M7.2	Uncharacterized protein	0	5	n/a	n/a	-0.857
1107237	ENSG00000227495	0	AC109333.10	AC109333.10	0	17	n/a	n/a	-0.857
1100291	ENSG00000172508	36844	CARNS1	carnosine synthase 1	57571	11	n/a	n/a	-0.857
1090013	ENSG00000105516	1616	DBP	D site of albumin promoter (albumin D-box) binding protein	1628	19	n/a	n/a	-0.858
1095635	ENSG00000145476	94576	CYP4V2	cytochrome P450, family 4, subfamily V, polypeptide 2	285440	4	n/a	n/a	-0.858
280074794	ENSG00000254709	1023865	IGLL5	immunoglobulin lambda-like polypeptide 5	100423062	22	n/a	n/a	-0.858
1088684	ENSG00000089041	4995	P2RX7	purinergic receptor P2X, ligand-gated ion channel, 7	5027	12	n/a	n/a	-0.859
1101900	ENSG00000181392	81585	C19orf46	chromosome 19 open reading frame 46	163183	19	n/a	n/a	-0.859
1096182	ENSG00000149742	77303	SLC22A9	solute carrier family 22 (organic anion transporter), member 9	114571	11	n/a	n/a	-0.859
1092793	ENSG00000127083	4927	OMD	osteomodulin	4958	9	n/a	n/a	-0.86
1097253	ENSG00000159176	1454	CSRP1	cysteine and glycine-rich protein 1	1465	1	n/a	n/a	-0.86
1109135	ENSG00000244274	35149	DBNDD2	dysbindin (dystrobrevin binding protein 1) domain containing 2	55861	20	n/a	n/a	-0.86
1094777	ENSG00000139629	11066	GALNT6	UDP-N-acetyl-alpha-D-galactosamine:polypeptide N-acetylgalactosaminyltransferase 6 (GalNAc-T6)	11226	12	n/a	n/a	-0.861
1095474	ENSG00000144285	6288	SCN1A	sodium channel, voltage-gated, type I, alpha subunit	6323	2	n/a	n/a	-0.861
280086635	ENSG00000255465	0	RP11-264E20.1	RP11-264E20.1	0	11	n/a	n/a	-0.861
1088770	ENSG00000090659	29826	CD209	CD209 molecule	30835	19	n/a	n/a	-0.862
1091668	ENSG00000117984	1498	CTSD	cathepsin D	1509	11	n/a	n/a	-0.862
1102726	ENSG00000185015	119647	CA13	carbonic anhydrase XIII	377677	8	n/a	n/a	-0.862
1089553	ENSG00000102387	33748	TAF7L	TAF7-like RNA polymerase II, TATA box binding protein (TBP)-associated factor, 50kDa	54457	X	n/a	n/a	-0.862
1087310	ENSG00000024862	25650	CCDC28A	coiled-coil domain containing 28A	25901	6	n/a	n/a	-0.862
1101957	ENSG00000181773	2810	GPR3	G protein-coupled receptor 3	2827	1	n/a	n/a	-0.863
279795925	ENSG00000226124	110402	AC073043.2	AC073043.2	348751	2	n/a	n/a	-0.863
1087178	ENSG00000012171	7823	SEMA3B	sema domain, immunoglobulin domain (Ig), short basic domain, secreted, (semaphorin) 3B	7869	3	n/a	n/a	-0.863
1097060	ENSG00000157557	2099	ETS2	v-ets erythroblastosis virus E26 oncogene homolog 2 (avian)	2114	21	n/a	n/a	-0.863
1096543	ENSG00000153029	3122	MR1	major histocompatibility complex, class I-related	3140	1	n/a	n/a	-0.863
280076146	ENSG00000254806	0	SYS1-DBNDD2	SYS1-DBNDD2 readthrough (non-protein coding)	0	20	n/a	n/a	-0.863
1097610	ENSG00000161955	8670	TNFSF13	tumor necrosis factor (ligand) superfamily, member 13	8741	17	n/a	n/a	-0.864
1092168	ENSG00000122432	0	SPATA1	spermatogenesis associated 1	0	1	n/a	n/a	-0.864
1089614	ENSG00000102934	30572	PLLP	plasmolipin	51090	16	n/a	n/a	-0.864
1097331	ENSG00000159733	37005	ZFYVE28	zinc finger, FYVE domain containing 28	57732	4	n/a	n/a	-0.865
1099299	ENSG00000168314	4310	MOBP	myelin-associated oligodendrocyte basic protein	4336	3	n/a	n/a	-0.866
1099029	ENSG00000167323	6746	STIM1	stromal interaction molecule 1	6786	11	n/a	n/a	-0.866
1103809	ENSG00000196091	4578	MYBPC1	myosin binding protein C, slow type	4604	12	n/a	n/a	-0.866
1105234	ENSG00000204655	4314	MOG	myelin oligodendrocyte glycoprotein	4340	6	n/a	n/a	-0.866
1091317	ENSG00000115380	2187	EFEMP1	EGF containing fibulin-like extracellular matrix protein 1	2202	2	n/a	n/a	-0.866
1104458	ENSG00000197971	4130	MBP	myelin basic protein	4155	18	n/a	n/a	-0.866
1107855	ENSG00000231486	0	AC096579.7	AC096579.7	0	2	n/a	n/a	-0.867
1088023	ENSG00000071205	55461	ARHGAP10	Rho GTPase activating protein 10	79658	4	n/a	n/a	-0.867
1092876	ENSG00000127951	10717	FGL2	fibrinogen-like 2	10875	7	n/a	n/a	-0.867
279712605	ENSG00000211675	0	IGLC1	immunoglobulin lambda constant 1 (Mcg marker)	0	22	n/a	n/a	-0.867
1100446	ENSG00000173267	6583	SNCG	synuclein, gamma (breast cancer-specific protein 1)	6623	10	n/a	n/a	-0.867
1109132	ENSG00000244187	59201	TMEM141	transmembrane protein 141	85014	9	n/a	n/a	-0.868
1091894	ENSG00000119986	37831	AVPI1	arginine vasopressin-induced 1	60370	10	n/a	n/a	-0.868
1097543	ENSG00000161270	4837	NPHS1	nephrosis 1, congenital, Finnish type (nephrin)	4868	19	n/a	n/a	-0.868
1098141	ENSG00000163956	4018	LRPAP1	low density lipoprotein receptor-related protein associated protein 1	4043	4	n/a	n/a	-0.869
279794053	ENSG00000225964	0	AC017076.5	AC017076.5	0	2	n/a	n/a	-0.869
1098158	ENSG00000164023	81689	SGMS2	sphingomyelin synthase 2	166929	4	n/a	n/a	-0.869
1090068	ENSG00000105711	6289	SCN1B	sodium channel, voltage-gated, type I, beta	6324	19	n/a	n/a	-0.87
1100165	ENSG00000172005	4093	MAL	mal, T-cell differentiation protein	4118	2	n/a	n/a	-0.87
1088238	ENSG00000077009	26976	ITGB1BP3	integrin beta 1 binding protein 3	27231	19	n/a	n/a	-0.87
1105115	ENSG00000204381	80335	LAYN	layilin	143903	11	n/a	n/a	-0.87
1098965	ENSG00000167074	6966	TEF	thyrotrophic embryonic factor	7008	22	n/a	n/a	-0.871
1089035	ENSG00000099994	35521	SUSD2	sushi domain containing 2	56241	22	n/a	n/a	-0.871
1097746	ENSG00000162654	77673	GBP4	guanylate binding protein 4	115361	1	n/a	n/a	-0.871
1105570	ENSG00000205795	82976	CYS1	cystin 1	192668	2	n/a	n/a	-0.871
1099253	ENSG00000168135	3736	KCNJ4	potassium inwardly-rectifying channel, subfamily J, member 4	3761	22	n/a	n/a	-0.871
1087271	ENSG00000021300	37287	PLEKHB1	pleckstrin homology domain containing, family B (evectins) member 1	58473	11	n/a	n/a	-0.872
1090058	ENSG00000105695	4074	MAG	myelin associated glycoprotein	4099	19	n/a	n/a	-0.872
1094804	ENSG00000139793	10005	MBNL2	muscleblind-like 2 (Drosophila)	10150	13	n/a	n/a	-0.872
1092502	ENSG00000124813	856	RUNX2	runt-related transcription factor 2	860	6	n/a	n/a	-0.872
1097221	ENSG00000158859	9366	ADAMTS4	ADAM metallopeptidase with thrombospondin type 1 motif, 4	9507	1	n/a	n/a	-0.872
1097632	ENSG00000162069	80523	CCDC64B	coiled-coil domain containing 64B	146439	16	n/a	n/a	-0.873
280032094	ENSG00000250924	0	AC007245.1	AC007245.1	0	7	n/a	n/a	-0.873
1094109	ENSG00000136003	23234	ISCU	iron-sulfur cluster scaffold homolog (E. coli)	23479	12	n/a	n/a	-0.874
1098978	ENSG00000167106	124879	FAM102A	family with sequence similarity 102, member A	399665	9	n/a	n/a	-0.874
1087119	ENSG00000010282	36740	HHATL	hedgehog acyltransferase-like	57467	3	n/a	n/a	-0.874
1099332	ENSG00000168481	83720	LGI3	leucine-rich repeat LGI family, member 3	203190	8	n/a	n/a	-0.874
1103459	ENSG00000188039	94305	NWD1	NACHT and WD repeat domain containing 1	284434	19	n/a	n/a	-0.874
1102260	ENSG00000183111	123404	ARHGEF37	Rho guanine nucleotide exchange factor (GEF) 37	389337	5	n/a	n/a	-0.874
1106505	ENSG00000221826	5639	PSG3	pregnancy specific beta-1-glycoprotein 3	5671	19	n/a	n/a	-0.875
1088567	ENSG00000086289	34038	EPDR1	ependymin related protein 1 (zebrafish)	54749	7	n/a	n/a	-0.875
1096028	ENSG00000148482	85703	SLC39A12	solute carrier family 39 (zinc transporter), member 12	221074	10	n/a	n/a	-0.876
1105911	ENSG00000213809	22670	KLRK1	killer cell lectin-like receptor subfamily K, member 1	22914	12	n/a	n/a	-0.876
280030216	ENSG00000250761	0	RP11-711G10.1	RP11-711G10.1	0	5	n/a	n/a	-0.876
1097882	ENSG00000163145	77621	C1QTNF7	C1q and tumor necrosis factor related protein 7	114905	4	n/a	n/a	-0.876
1089039	ENSG00000100003	23295	SEC14L2	SEC14-like 2 (S. cerevisiae)	23541	22	n/a	n/a	-0.876
1090504	ENSG00000108924	3113	HLF	hepatic leukemia factor	3131	17	n/a	n/a	-0.876
1088317	ENSG00000078814	36917	MYH7B	myosin, heavy chain 7B, cardiac muscle, beta	57644	20	n/a	n/a	-0.876
1093057	ENSG00000129473	596	BCL2L2	BCL2-like 2	599	14	n/a	n/a	-0.876
1092829	ENSG00000127472	5290	PLA2G5	phospholipase A2, group V	5322	1	n/a	n/a	-0.876
1092036	ENSG00000121064	37766	SCPEP1	serine carboxypeptidase 1	59342	17	n/a	n/a	-0.876
1091566	ENSG00000117115	11080	PADI2	peptidyl arginine deiminase, type II	11240	1	n/a	n/a	-0.877
1096194	ENSG00000149925	223	ALDOA	aldolase A, fructose-bisphosphate	226	16	n/a	n/a	-0.877
1090896	ENSG00000112096	1014757	SOD2	superoxide dismutase 2, mitochondrial	100129518	6	n/a	n/a	-0.877
1099135	ENSG00000167723	81545	TRPV3	transient receptor potential cation channel, subfamily V, member 3	162514	17	n/a	n/a	-0.877
279798922	ENSG00000226380	153080	AC058791.1	AC058791.1	646329	7	n/a	n/a	-0.877
279989264	ENSG00000245146	157121165	CTB-131B5.4	CTB-131B5.4	100505636	5	n/a	n/a	-0.877
1104148	ENSG00000197043	306	ANXA6	annexin A6	309	5	n/a	n/a	-0.878
1096374	ENSG00000151704	3733	KCNJ1	potassium inwardly-rectifying channel, subfamily J, member 1	3758	11	n/a	n/a	-0.878
1100436	ENSG00000173227	60082	SYT12	synaptotagmin XII	91683	11	n/a	n/a	-0.878
1091701	ENSG00000118308	4008	LRMP	lymphoid-restricted membrane protein	4033	12	n/a	n/a	-0.878
1097657	ENSG00000162302	8878	RPS6KA4	ribosomal protein S6 kinase, 90kDa, polypeptide 4	8986	11	n/a	n/a	-0.879
1095040	ENSG00000141447	77595	OSBPL1A	oxysterol binding protein-like 1A	114876	18	n/a	n/a	-0.879
1088353	ENSG00000079819	2022	EPB41L2	erythrocyte membrane protein band 4.1-like 2	2037	6	n/a	n/a	-0.879
1102436	ENSG00000183773	80861	AIFM3	apoptosis-inducing factor, mitochondrion-associated, 3	150209	22	n/a	n/a	-0.879
1107394	ENSG00000228459	1014729	CXorf28	chromosome X open reading frame 28	100129464	X	n/a	n/a	-0.88
279880943	ENSG00000233708	0	RP11-342M1.7	RP11-342M1.7	0	1	n/a	n/a	-0.88
1098299	ENSG00000164402	22931	SEPT8	septin 8	23176	5	n/a	n/a	-0.88
1091646	ENSG00000117643	36411	MAN1C1	mannosidase, alpha, class 1C, member 1	57134	1	n/a	n/a	-0.881
1089360	ENSG00000101230	80182	ISM1	isthmin 1 homolog (zebrafish)	140862	20	n/a	n/a	-0.881
1094554	ENSG00000138279	307	ANXA7	annexin A7	310	10	n/a	n/a	-0.881
1094967	ENSG00000140955	81531	ADAD2	adenosine deaminase domain containing 2	161931	16	n/a	n/a	-0.882
280032007	ENSG00000250918	0	RP11-497H16.4	RP11-497H16.4	0	5	n/a	n/a	-0.882
1108085	ENSG00000232871	0	AC008888.7	AC008888.7	0	19	n/a	n/a	-0.883
1104078	ENSG00000196821	41345	C6orf106	chromosome 6 open reading frame 106	64771	6	n/a	n/a	-0.883
1092864	ENSG00000127838	25702	PNKD	paroxysmal nonkinesigenic dyskinesia	25953	2	n/a	n/a	-0.884
280029157	ENSG00000250685	167460	AC009123.1	Uncharacterized proteincDNA FLJ38012 fis, clone CTONG2012554	654780	16	n/a	n/a	-0.884
1091775	ENSG00000119138	683	KLF9	Kruppel-like factor 9	687	9	n/a	n/a	-0.884
279780561	ENSG00000224795	0	AP003039.3	AP003039.3	0	11	n/a	n/a	-0.884
1087934	ENSG00000068976	5805	PYGM	phosphorylase, glycogen, muscle	5837	11	n/a	n/a	-0.884
1096879	ENSG00000156049	9486	GNA14	guanine nucleotide binding protein (G protein), alpha 14	9630	9	n/a	n/a	-0.885
1092474	ENSG00000124664	25552	SPDEF	SAM pointed domain containing ets transcription factor	25803	6	n/a	n/a	-0.885
1100013	ENSG00000171408	26860	PDE7B	phosphodiesterase 7B	27115	6	n/a	n/a	-0.885
1100350	ENSG00000172794	108276	RAB37	RAB37, member RAS oncogene family	326624	17	n/a	n/a	-0.885
1088665	ENSG00000088827	6574	SIGLEC1	sialic acid binding Ig-like lectin 1, sialoadhesin	6614	20	n/a	n/a	-0.887
1094014	ENSG00000135525	8933	MAP7	microtubule-associated protein 7	9053	6	n/a	n/a	-0.887
1100721	ENSG00000174791	9466	RIN1	Ras and Rab interactor 1	9610	11	n/a	n/a	-0.889
280127628	ENSG00000259134	80470	RP11-398J10.1	RP11-398J10.1	145820	15	n/a	n/a	-0.889
279997258	ENSG00000248079	157123543	RP11-702M1.1	RP11-702M1.1	100507466	15	n/a	n/a	-0.89
1089657	ENSG00000103184	9573	SEC14L5	SEC14-like 5 (S. cerevisiae)	9717	16	n/a	n/a	-0.89
1105069	ENSG00000204278	94139	TMEM235	transmembrane protein 235	283999	17	n/a	n/a	-0.89
1099572	ENSG00000169507	80965	SLC38A11	solute carrier family 38, member 11	151258	2	n/a	n/a	-0.89
1099130	ENSG00000167705	57790	RILP	Rab interacting lysosomal protein	83547	17	n/a	n/a	-0.89
1093095	ENSG00000129911	58089	KLF16	Kruppel-like factor 16	83855	19	n/a	n/a	-0.891
1100502	ENSG00000173566	55676	NUDT18	nudix (nucleoside diphosphate linked moiety X)-type motif 18	79873	8	n/a	n/a	-0.891
1089138	ENSG00000100307	23247	CBX7	chromobox homolog 7	23492	22	n/a	n/a	-0.891
1109035	ENSG00000242284	134614	CT45A5	cancer/testis antigen family 45, member A5	441521	X	n/a	n/a	-0.891
1087729	ENSG00000063180	766	CA11	carbonic anhydrase XI	770	19	n/a	n/a	-0.892
1097301	ENSG00000159445	78441	THEM4	thioesterase superfamily member 4	117145	1	n/a	n/a	-0.892
1098483	ENSG00000165140	2188	FBP1	fructose-1,6-bisphosphatase 1	2203	9	n/a	n/a	-0.893
1093793	ENSG00000134321	60059	RSAD2	radical S-adenosyl methionine domain containing 2	91543	2	n/a	n/a	-0.893
1091354	ENSG00000115594	3529	IL1R1	interleukin 1 receptor, type I	3554	2	n/a	n/a	-0.895
1096065	ENSG00000148826	58705	NKX6-2	NK6 homeobox 2	84504	10	n/a	n/a	-0.895
1093034	ENSG00000129250	10591	KIF1C	kinesin family member 1C	10749	17	n/a	n/a	-0.896
279856165	ENSG00000231533	0	RP1-232L24.3	RP1-232L24.3	0	6	n/a	n/a	-0.896
280059899	ENSG00000253671	0	RP11-806O11.1	RP11-806O11.1	0	8	n/a	n/a	-0.896
1103768	ENSG00000189283	2257	FHIT	fragile histidine triad gene	2272	3	n/a	n/a	-0.896
279807372	ENSG00000227116	0	RP3-471C18.1	RP3-471C18.1	0	6	n/a	n/a	-0.896
1091229	ENSG00000114812	7390	VIPR1	vasoactive intestinal peptide receptor 1	7433	3	n/a	n/a	-0.897
279907799	ENSG00000236155	0	RP11-231P20.2	RP11-231P20.2	0	1	n/a	n/a	-0.897
279892080	ENSG00000234705	0	HMGA1P4	high mobility group AT-hook 1 pseudogene 4	0	9	n/a	n/a	-0.897
279858183	ENSG00000231721	119765	AC058791.2	AC058791.2	378805	7	n/a	n/a	-0.897
280017178	ENSG00000249743	0	RP11-60A8.1	RP11-60A8.1	0	5	n/a	n/a	-0.9
1089777	ENSG00000104267	756	CA2	carbonic anhydrase II	760	8	n/a	n/a	-0.901
1099050	ENSG00000167434	758	CA4	carbonic anhydrase IV	762	17	n/a	n/a	-0.901
1099317	ENSG00000168405	8359	CMAHP	cytidine monophospho-N-acetylneuraminic acid hydroxylase, pseudogene	8418	6	n/a	n/a	-0.901
1104489	ENSG00000198053	80200	SIRPA	signal-regulatory protein alpha	140885	20	n/a	n/a	-0.901
1104427	ENSG00000197893	4861	NRAP	nebulin-related anchoring protein	4892	10	n/a	n/a	-0.901
280115675	ENSG00000258449	0	RP11-713N11.4	RP11-713N11.4	0	12	n/a	n/a	-0.902
1091207	ENSG00000114654	55628	CCDC48	coiled-coil domain containing 48	79825	3	n/a	n/a	-0.902
280034769	ENSG00000251141	0	RP11-53O19.1	RP11-53O19.1	0	5	n/a	n/a	-0.902
279890056	ENSG00000234531	0	RP11-288G11.3	RP11-288G11.3	0	10	n/a	n/a	-0.904
279729621	ENSG00000214297	0	ALDOAP2	aldolase A, fructose-bisphosphate pseudogene 2	0	10	n/a	n/a	-0.904
280130896	ENSG00000259319	0	RP11-293M10.6	RP11-293M10.6	0	14	n/a	n/a	-0.906
279791697	ENSG00000225774	0	SIRPAP1	signal-regulatory protein alpha pseudogene 1	0	22	n/a	n/a	-0.906
1098077	ENSG00000163754	2975	GYG1	glycogenin 1	2992	3	n/a	n/a	-0.906
279892892	ENSG00000234758	0	AC034228.4	AC034228.4	0	5	n/a	n/a	-0.907
1097673	ENSG00000162391	109338	FAM151A	family with sequence similarity 151, member A	338094	1	n/a	n/a	-0.909
1091582	ENSG00000117228	2617	GBP1	guanylate binding protein 1, interferon-inducible	2633	1	n/a	n/a	-0.909
1090577	ENSG00000109610	6609	SOD3	superoxide dismutase 3, extracellular	6649	4	n/a	n/a	-0.909
1094538	ENSG00000138152	78715	BTBD16	BTB (POZ) domain containing 16	118663	10	n/a	n/a	-0.909
1099357	ENSG00000168575	6539	SLC20A2	solute carrier family 20 (phosphate transporter), member 2	6575	8	n/a	n/a	-0.91
1092158	ENSG00000122359	308	ANXA11	annexin A11	311	10	n/a	n/a	-0.91
1091573	ENSG00000117151	1475	CTBS	chitobiase, di-N-acetyl-	1486	1	n/a	n/a	-0.91
1095973	ENSG00000148120	59099	C9orf3	chromosome 9 open reading frame 3	84909	9	n/a	n/a	-0.91
1092930	ENSG00000128422	3847	KRT17	keratin 17	3872	17	n/a	n/a	-0.911
1094224	ENSG00000136653	57835	RASSF5	Ras association (RalGDS/AF-6) domain family member 5	83593	1	n/a	n/a	-0.912
1097672	ENSG00000162390	25776	ACOT11	acyl-CoA thioesterase 11	26027	1	n/a	n/a	-0.913
1103371	ENSG00000187730	2547	GABRD	gamma-aminobutyric acid (GABA) A receptor, delta	2563	1	n/a	n/a	-0.913
1094465	ENSG00000137825	3681	ITPKA	inositol-trisphosphate 3-kinase A	3706	15	n/a	n/a	-0.913
280118403	ENSG00000258603	0	RP3-414A15.10	RP3-414A15.10	0	14	n/a	n/a	-0.915
1090877	ENSG00000111907	7121	TPD52L1	tumor protein D52-like 1	7164	6	n/a	n/a	-0.916
1088087	ENSG00000072952	10188	MRVI1	murine retrovirus integration site 1 homolog	10335	11	n/a	n/a	-0.919
1092861	ENSG00000127824	7234	TUBA4A	tubulin, alpha 4a	7277	2	n/a	n/a	-0.921
1095233	ENSG00000143028	94353	SYPL2	synaptophysin-like 2	284612	1	n/a	n/a	-0.923
1090345	ENSG00000107821	57303	KAZALD1	Kazal-type serine peptidase inhibitor domain 1	81621	10	n/a	n/a	-0.924
279947245	ENSG00000240289	0	RP11-240D10.2	RP11-240D10.2	0	1	n/a	n/a	-0.926
1098470	ENSG00000165092	213	ALDH1A1	aldehyde dehydrogenase 1 family, member A1	216	9	n/a	n/a	-0.927
279833484	ENSG00000229491	0	RP11-342D14.1	RP11-342D14.1	0	X	n/a	n/a	-0.927
1104337	ENSG00000197614	8025	MFAP5	microfibrillar associated protein 5	8076	12	n/a	n/a	-0.928
1099106	ENSG00000167641	60906	PPP1R14A	protein phosphatase 1, regulatory (inhibitor) subunit 14A	94274	19	n/a	n/a	-0.93
1103407	ENSG00000187848	22708	P2RX2	purinergic receptor P2X, ligand-gated ion channel, 2	22953	12	n/a	n/a	-0.931
1093833	ENSG00000134548	56537	C12orf39	chromosome 12 open reading frame 39	80763	12	n/a	n/a	-0.935
1100780	ENSG00000175084	1662	DES	desmin	1674	2	n/a	n/a	-0.938
1103719	ENSG00000189058	344	APOD	apolipoprotein D	347	3	n/a	n/a	-0.948

## Sheet: Sheet3
Workbook 1. COMT positive gene correlates
id	name	gene-id		gene-name	entrez-id	chromosome	start-position	end-position	r
1088873	ENSG00000093010	1303	COMT	catechol-O-methyltransferase	1312	22	n/a	n/a	1
1102736	ENSG00000185043	10372	CIB1	calcium and integrin binding 1 (calmyrin)	10519	15	n/a	n/a	0.948
1090631	ENSG00000110057	57304	UNC93B1	unc-93 homolog B1 (C. elegans)	81622	11	n/a	n/a	0.945
1104319	ENSG00000197568	10988	HHLA3	HERV-H LTR-associating 3	11147	1	n/a	n/a	0.942
279885476	ENSG00000234123	0	AC090952.4	AC090952.4	0	3	n/a	n/a	0.942
1087049	ENSG00000007384	40887	RHBDF1	rhomboid 5 homolog 1 (Drosophila)	64285	16	n/a	n/a	0.939
1096808	ENSG00000155367	109203	PPM1J	protein phosphatase, Mg2+/Mn2+ dependent, 1J	333926	1	n/a	n/a	0.936
1106481	ENSG00000219607	169334	PPP1R3G	protein phosphatase 1, regulatory subunit 3G	648791	6	n/a	n/a	0.931
1088591	ENSG00000087076	30653	HSD17B14	hydroxysteroid (17-beta) dehydrogenase 14	51171	19	n/a	n/a	0.93
1087639	ENSG00000056972	10600	TRAF3IP2	TRAF3 interacting protein 2	10758	6	n/a	n/a	0.927
1100924	ENSG00000175854	119611	SWI5	SWI5 recombination repair homolog (yeast)	375757	9	n/a	n/a	0.926
1100490	ENSG00000173511	7380	VEGFB	vascular endothelial growth factor B	7423	11	n/a	n/a	0.926
279790102	ENSG00000225647	0	AC005487.2	AC005487.2	0	7	n/a	n/a	0.925
1104235	ENSG00000197324	25769	LRP10	low density lipoprotein receptor-related protein 10	26020	14	n/a	n/a	0.925
1108890	ENSG00000239282	167370	GATSL3	GATS protein-like 3	652968	22	n/a	n/a	0.925
1089742	ENSG00000103876	2169	FAH	fumarylacetoacetate hydrolase (fumarylacetoacetase)	2184	15	n/a	n/a	0.924
1092455	ENSG00000124570	5237	SERPINB6	serpin peptidase inhibitor, clade B (ovalbumin), member 6	5269	6	n/a	n/a	0.921
1087234	ENSG00000016402	33137	IL20RA	interleukin 20 receptor, alpha	53832	6	n/a	n/a	0.917
1095526	ENSG00000144649	170019	FAM198A	family with sequence similarity 198, member A	729085	3	n/a	n/a	0.916
1109013	ENSG00000241935	76613	HOGA1	4-hydroxy-2-oxoglutarate aldolase 1	112817	10	n/a	n/a	0.916
1093036	ENSG00000129270	54987	MMP28	matrix metallopeptidase 28	79148	17	n/a	n/a	0.915
1087837	ENSG00000066185	58427	ZMYND12	zinc finger, MYND-type containing 12	84217	1	n/a	n/a	0.914
1094520	ENSG00000138080	10958	EMILIN1	elastin microfibril interfacer 1	11117	2	n/a	n/a	0.914
279784914	ENSG00000225194	1017295	LINC00092	long intergenic non-protein coding RNA 92	100188953	9	n/a	n/a	0.914
1102628	ENSG00000184608	57898	C8orf12	chromosome 8 open reading frame 12	83656	8	n/a	n/a	0.913
1087672	ENSG00000059378	41336	PARP12	poly (ADP-ribose) polymerase family, member 12	64761	7	n/a	n/a	0.912
1107238	ENSG00000227500	76646	SCAMP4	secretory carrier membrane protein 4	113178	19	n/a	n/a	0.912
279646109	ENSG00000198683	0	AC012615.1	AC012615.1	0	19	n/a	n/a	0.911
1106042	ENSG00000214290	78790	C11orf93	chromosome 11 open reading frame 93	120376	11	n/a	n/a	0.911
1088994	ENSG00000099797	9383	TECR	trans-2,3-enoyl-CoA reductase	9524	19	n/a	n/a	0.91
279995170	ENSG00000247271	169401	CTD-2003C8.1	CTD-2003C8.1	729013	11	n/a	n/a	0.91
1090688	ENSG00000110651	970	CD81	CD81 molecule	975	11	n/a	n/a	0.909
280028169	ENSG00000250602	0	RP11-517I3.1	RP11-517I3.1	0	5	n/a	n/a	0.909
1088764	ENSG00000090554	2307	FLT3LG	fms-related tyrosine kinase 3 ligand	2323	19	n/a	n/a	0.908
1097722	ENSG00000162598	79245	C1orf87	chromosome 1 open reading frame 87	127795	1	n/a	n/a	0.908
1090143	ENSG00000106077	57695	ABHD11	abhydrolase domain containing 11	83451	7	n/a	n/a	0.908
1102117	ENSG00000182508	109888	LHFPL1	lipoma HMGIC fusion partner-like 1	340596	X	n/a	n/a	0.907
1089232	ENSG00000100599	55693	RIN3	Ras and Rab interactor 3	79890	14	n/a	n/a	0.907
1093509	ENSG00000132481	60003	TRIM47	tripartite motif containing 47	91107	17	n/a	n/a	0.905
279883526	ENSG00000233929	0	MT1XP1	metallothionein 1X pseudogene 1	0	1	n/a	n/a	0.903
279584659	ENSG00000188338	0	SLC38A3	solute carrier family 38, member 3	0	3	n/a	n/a	0.903
1097929	ENSG00000163346	36601	PBXIP1	pre-B-cell leukemia homeobox interacting protein 1	57326	1	n/a	n/a	0.903
1093980	ENSG00000135404	962	CD63	CD63 molecule	967	12	n/a	n/a	0.903
1095228	ENSG00000142961	80749	MOB3C	MOB kinase activator 3C	148932	1	n/a	n/a	0.902
1095345	ENSG00000143512	55605	HHIPL2	HHIP-like 2	79802	1	n/a	n/a	0.901
1088664	ENSG00000088826	33789	SMOX	spermine oxidase	54498	20	n/a	n/a	0.9
1100298	ENSG00000172543	1510	CTSW	cathepsin W	1521	11	n/a	n/a	0.899
1092727	ENSG00000126460	5607	PRRG2	proline rich Gla (G-carboxyglutamic acid) 2	5639	19	n/a	n/a	0.899
280101902	ENSG00000257108	94124	NHLRC4	NHL repeat containing 4	283948	16	n/a	n/a	0.899
279908183	ENSG00000236197	0	AC002429.5	AC002429.5	0	7	n/a	n/a	0.899
1095392	ENSG00000143772	3682	ITPKB	inositol-trisphosphate 3-kinase B	3707	1	n/a	n/a	0.898
1089298	ENSG00000100979	5328	PLTP	phospholipid transfer protein	5360	20	n/a	n/a	0.898
1097709	ENSG00000162542	90246	TMCO4	transmembrane and coiled-coil domains 4	255104	1	n/a	n/a	0.896
1106295	ENSG00000215262	81324	KCNU1	potassium channel, subfamily U, member 1	157855	8	n/a	n/a	0.896
1098755	ENSG00000166228	5060	PCBD1	pterin-4 alpha-carbinolamine dehydratase/dimerization cofactor of hepatocyte nuclear factor 1 alpha	5092	10	n/a	n/a	0.895
280124335	ENSG00000258944	0	RP4-647C14.3	RP4-647C14.3	0	14	n/a	n/a	0.895
1097452	ENSG00000160606	77756	TLCD1	TLC domain containing 1	116238	17	n/a	n/a	0.895
1099680	ENSG00000169964	79481	TMEM42	transmembrane protein 42	131616	3	n/a	n/a	0.894
280040008	ENSG00000251534	0	RP1-96H9.6	RP1-96H9.6	0	12	n/a	n/a	0.894
1098117	ENSG00000163884	28735	KLF15	Kruppel-like factor 15	28999	3	n/a	n/a	0.893
1100272	ENSG00000172456	34566	FGGY	FGGY carbohydrate kinase domain containing	55277	1	n/a	n/a	0.893
279677975	ENSG00000204261	1021875	XXbac-BPG246D15.8	XXbac-BPG246D15.8	100507463	6	n/a	n/a	0.892
1088970	ENSG00000099330	55432	OCEL1	occludin/ELL domain containing 1	79629	19	n/a	n/a	0.892
1105891	ENSG00000213689	11116	TREX1	three prime repair exonuclease 1	11277	3	n/a	n/a	0.892
1096807	ENSG00000155366	386	RHOC	ras homolog gene family, member C	389	1	n/a	n/a	0.891
1098334	ENSG00000164556	109836	FAM183B	family with sequence similarity 183, member B	340286	7	n/a	n/a	0.891
1092616	ENSG00000125780	7011	TGM3	transglutaminase 3 (E polypeptide, protein-glutamine-gamma-glutamyltransferase)	7053	20	n/a	n/a	0.891
1089708	ENSG00000103490	28844	PYCARD	PYD and CARD domain containing	29108	16	n/a	n/a	0.89
1099241	ENSG00000168077	30916	SCARA3	scavenger receptor class A, member 3	51435	8	n/a	n/a	0.89
1098554	ENSG00000165475	30566	CRYL1	crystallin, lambda 1	51084	13	n/a	n/a	0.89
1089850	ENSG00000104805	4893	NUCB1	nucleobindin 1	4924	19	n/a	n/a	0.89
280119231	ENSG00000258655	59027	RP11-431H16.2	RP11-431H16.2	84837	14	n/a	n/a	0.889
1087904	ENSG00000068079	3410	IFI35	interferon-induced protein 35	3430	17	n/a	n/a	0.889
280099103	ENSG00000256850	0	RP11-661I21.2	RP11-661I21.2	0	11	n/a	n/a	0.889
1097605	ENSG00000161921	37223	CXCL16	chemokine (C-X-C motif) ligand 16	58191	17	n/a	n/a	0.889
279850729	ENSG00000231064	0	RP11-263K19.4	RP11-263K19.4	0	1	n/a	n/a	0.889
1096803	ENSG00000155324	41826	GRAMD3	GRAM domain containing 3	65983	5	n/a	n/a	0.888
279877150	ENSG00000233382	81421	NKAPP1	NFKB activating protein pseudogene 1	158801	X	n/a	n/a	0.888
1094090	ENSG00000135926	40747	TMBIM1	transmembrane BAX inhibitor motif containing 1	64114	2	n/a	n/a	0.888
1087072	ENSG00000008226	9796	DLEC1	deleted in lung and esophageal cancer 1	9940	3	n/a	n/a	0.887
280092093	ENSG00000256007	0	ARAP1-AS1	ARAP1 antisense RNA 1 (non-protein coding)	0	11	n/a	n/a	0.887
1095049	ENSG00000141497	58435	ZMYND15	zinc finger, MYND-type containing 15	84225	17	n/a	n/a	0.887
1100640	ENSG00000174326	81546	SLC16A11	solute carrier family 16, member 11 (monocarboxylic acid transporter 11)	162515	17	n/a	n/a	0.887
1101206	ENSG00000177337	0	AP002478.1	Uncharacterized proteincDNA FLJ35776 fis, clone TESTI2005326	0	18	n/a	n/a	0.887
1100823	ENSG00000175287	90186	PHYHD1	phytanoyl-CoA dioxygenase domain containing 1	254295	9	n/a	n/a	0.886
279931300	ENSG00000238198	0	RP11-31F15.2	RP11-31F15.2	0	1	n/a	n/a	0.885
1100312	ENSG00000172638	29741	EFEMP2	EGF containing fibulin-like extracellular matrix protein 2	30008	11	n/a	n/a	0.885
1096144	ENSG00000149499	90347	EML3	echinoderm microtubule associated protein like 3	256364	11	n/a	n/a	0.885
1098187	ENSG00000164081	30849	TEX264	testis expressed 264	51368	3	n/a	n/a	0.884
279475262	ENSG00000176734	0	TRIL	TLR4 interactor with leucine-rich repeats	0	7	n/a	n/a	0.884
1096616	ENSG00000153789	109619	FAM92B	family with sequence similarity 92, member B	339145	16	n/a	n/a	0.884
280089261	ENSG00000255690	0	AC005013.1	AC005013.1	0	7	n/a	n/a	0.884
1090332	ENSG00000107738	40748	C10orf54	chromosome 10 open reading frame 54	64115	10	n/a	n/a	0.883
1097642	ENSG00000162148	85611	PPP1R32	protein phosphatase 1, regulatory subunit 32	220004	11	n/a	n/a	0.883
1092019	ENSG00000120915	2038	EPHX2	epoxide hydrolase 2, cytoplasmic	2053	8	n/a	n/a	0.883
1095405	ENSG00000143842	9438	SOX13	SRY (sex determining region Y)-box 13	9580	1	n/a	n/a	0.883
1109009	ENSG00000241839	56102	PLEKHO2	pleckstrin homology domain containing, family O member 2	80301	15	n/a	n/a	0.882
1099782	ENSG00000170425	133	ADORA2B	adenosine A2b receptor	136	17	n/a	n/a	0.882
1109063	ENSG00000243056	8568	EIF4EBP3	eukaryotic translation initiation factor 4E binding protein 3	8637	5	n/a	n/a	0.882
1088866	ENSG00000092929	83636	UNC13D	unc-13 homolog D (C. elegans)	201294	17	n/a	n/a	0.882
1096091	ENSG00000149090	25640	PAMR1	peptidase domain containing associated with muscle regeneration 1	25891	11	n/a	n/a	0.882
1108719	ENSG00000237172	58948	B3GNT9	UDP-GlcNAc:betaGal beta-1,3-N-acetylglucosaminyltransferase 9	84752	16	n/a	n/a	0.882
1089253	ENSG00000100711	54878	ZFYVE21	zinc finger, FYVE domain containing 21	79038	14	n/a	n/a	0.881
1095569	ENSG00000144908	10682	ALDH1L1	aldehyde dehydrogenase 1 family, member L1	10840	3	n/a	n/a	0.881
279710856	ENSG00000209480	0	SNORD83B	small nucleolar RNA, C/D box 83B	0	22	n/a	n/a	0.881
1089075	ENSG00000100116	23219	GCAT	glycine C-acetyltransferase	23464	22	n/a	n/a	0.88
279894583	ENSG00000234899	125184	AC005152.2	AC005152.2	400618	17	n/a	n/a	0.88
1096405	ENSG00000151929	9390	BAG3	BCL2-associated athanogene 3	9531	10	n/a	n/a	0.88
1098658	ENSG00000165886	55821	UBTD1	ubiquitin domain containing 1	80019	10	n/a	n/a	0.88
1092223	ENSG00000122861	5296	PLAU	plasminogen activator, urokinase	5328	10	n/a	n/a	0.88
279953231	ENSG00000241014	151269	RP11-244H3.1	RP11-244H3.1	653160	1	n/a	n/a	0.88
1088594	ENSG00000087086	2496	FTL	ferritin, light polypeptide	2512	19	n/a	n/a	0.879
1101301	ENSG00000177791	37343	MYOZ1	myozenin 1	58529	10	n/a	n/a	0.879
1102981	ENSG00000186009	493	ATP4B	ATPase, H+/K+ exchanging, beta polypeptide	496	13	n/a	n/a	0.879
1101169	ENSG00000177112	1000310	RP11-58H20.3	RP11-58H20.3	100129827	11	n/a	n/a	0.878
1105065	ENSG00000204264	5664	PSMB8	proteasome (prosome, macropain) subunit, beta type, 8 (large multifunctional peptidase 7)	5696	6	n/a	n/a	0.878
1092238	ENSG00000122971	32	ACADS	acyl-CoA dehydrogenase, C-2 to C-3 short chain	35	12	n/a	n/a	0.878
1089966	ENSG00000105329	6998	TGFB1	transforming growth factor, beta 1	7040	19	n/a	n/a	0.878
1105887	ENSG00000213654	40583	GPSM3	G-protein signaling modulator 3	63940	6	n/a	n/a	0.877
1096919	ENSG00000156381	78886	ANKRD9	ankyrin repeat domain 9	122416	14	n/a	n/a	0.876
1090568	ENSG00000109501	7423	WFS1	Wolfram syndrome 1 (wolframin)	7466	4	n/a	n/a	0.876
1104916	ENSG00000203797	8462	DDO	D-aspartate oxidase	8528	6	n/a	n/a	0.876
1097518	ENSG00000161010	30631	C5orf45	chromosome 5 open reading frame 45	51149	5	n/a	n/a	0.876
280118420	ENSG00000258604	0	AL161668.5	AL161668.5	0	14	n/a	n/a	0.876
1093308	ENSG00000131094	10724	C1QL1	complement component 1, q subcomponent-like 1	10882	17	n/a	n/a	0.875
1087697	ENSG00000060971	27	ACAA1	acetyl-CoA acyltransferase 1	30	3	n/a	n/a	0.875
1093178	ENSG00000130429	9950	ARPC1B	actin related protein 2/3 complex, subunit 1B, 41kDa	10095	7	n/a	n/a	0.875
1093154	ENSG00000130304	119630	SLC27A1	solute carrier family 27 (fatty acid transporter), member 1	376497	19	n/a	n/a	0.875
279893470	ENSG00000234807	1015599	RP4-794H19.2	RP4-794H19.2	100131060	1	n/a	n/a	0.875
1104118	ENSG00000196954	833	CASP4	caspase 4, apoptosis-related cysteine peptidase	837	11	n/a	n/a	0.875
1103604	ENSG00000188643	79949	S100A16	S100 calcium binding protein A16	140576	1	n/a	n/a	0.874
1105397	ENSG00000205155	35139	PSENEN	presenilin enhancer 2 homolog (C. elegans)	55851	19	n/a	n/a	0.874
1087448	ENSG00000041880	9894	PARP3	poly (ADP-ribose) polymerase family, member 3	10039	3	n/a	n/a	0.874
1090677	ENSG00000110446	30777	SLC15A3	solute carrier family 15, member 3	51296	11	n/a	n/a	0.873
1094287	ENSG00000136918	125690	WDR38	WD repeat domain 38	401551	9	n/a	n/a	0.873
1098665	ENSG00000165912	29498	PACSIN3	protein kinase C and casein kinase substrate in neurons 3	29763	11	n/a	n/a	0.873
1099312	ENSG00000168394	6850	TAP1	transporter 1, ATP-binding cassette, sub-family B (MDR/TAP)	6890	6	n/a	n/a	0.873
1093971	ENSG00000135363	3980	LMO2	LIM domain only 2 (rhombotin-like 1)	4005	11	n/a	n/a	0.873
280023250	ENSG00000250218	157129786	ALDH1L1-AS1	ALDH1L1 antisense RNA 1 (non-protein coding)	100874204	3	n/a	n/a	0.872
1096218	ENSG00000150281	1478	CTF1	cardiotrophin 1	1489	16	n/a	n/a	0.872
1109155	ENSG00000244607	81050	CCDC13	coiled-coil domain containing 13	152206	3	n/a	n/a	0.872
1091884	ENSG00000119938	5475	PPP1R3C	protein phosphatase 1, regulatory subunit 3C	5507	10	n/a	n/a	0.871
280134626	ENSG00000259529	0	RP11-468E2.4	RP11-468E2.4	0	14	n/a	n/a	0.871
1102946	ENSG00000185905	94111	C16orf54	chromosome 16 open reading frame 54	283897	16	n/a	n/a	0.871
279941716	ENSG00000239644	0	RP1-163M9.6	RP1-163M9.6	0	1	n/a	n/a	0.87
1099192	ENSG00000167925	58715	GHDC	GH3 domain containing	84514	17	n/a	n/a	0.87
1101331	ENSG00000177994	79394	C2orf73	chromosome 2 open reading frame 73	129852	2	n/a	n/a	0.87
280096507	ENSG00000256514	0	AP003419.11	AP003419.11	0	11	n/a	n/a	0.87
1101517	ENSG00000179058	119612	C9orf50	chromosome 9 open reading frame 50	375759	9	n/a	n/a	0.869
1101919	ENSG00000181513	55580	ACBD4	acyl-CoA binding domain containing 4	79777	17	n/a	n/a	0.869
1088056	ENSG00000072182	34804	ACCN4	amiloride-sensitive cation channel 4, pituitary	55515	2	n/a	n/a	0.869
1097519	ENSG00000161011	8799	SQSTM1	sequestosome 1	8878	5	n/a	n/a	0.869
1103173	ENSG00000186815	32853	TPCN1	two pore segment channel 1	53373	12	n/a	n/a	0.869
1090458	ENSG00000108622	3364	ICAM2	intercellular adhesion molecule 2	3384	17	n/a	n/a	0.869
279800986	ENSG00000226580	0	RPL39P40	ribosomal protein L39 pseudogene 40	0	21	n/a	n/a	0.869
1106775	ENSG00000224383	60169	C17orf72	chromosome 17 open reading frame 72	92340	17	n/a	n/a	0.869
279851262	ENSG00000231119	0	RP4-569M23.2	RP4-569M23.2	0	20	n/a	n/a	0.868
1099296	ENSG00000168306	8251	ACOX2	acyl-CoA oxidase 2, branched chain	8309	3	n/a	n/a	0.868
1106275	ENSG00000215187	169337	FAM166B	family with sequence similarity 166, member B	730112	9	n/a	n/a	0.868
1092011	ENSG00000120885	1182	CLU	clusterin	1191	8	n/a	n/a	0.868
1106586	ENSG00000222020	0	AC062017.1	Uncharacterized protein	0	2	n/a	n/a	0.868
1087118	ENSG00000010278	923	CD9	CD9 molecule	928	12	n/a	n/a	0.868
279784688	ENSG00000225177	0	RP11-390P2.4	RP11-390P2.4	0	6	n/a	n/a	0.868
1100859	ENSG00000175482	37075	POLD4	polymerase (DNA-directed), delta 4	57804	11	n/a	n/a	0.868
280104348	ENSG00000257341	0	AL928654.7	AL928654.7	0	14	n/a	n/a	0.867
280005165	ENSG00000248712	93862	CCDC153	coiled-coil domain containing 153	283152	11	n/a	n/a	0.867
1095321	ENSG00000143416	8883	SELENBP1	selenium binding protein 1	8991	1	n/a	n/a	0.867
1099359	ENSG00000168589	57899	DYNLRB2	dynein, light chain, roadblock-type 2	83657	16	n/a	n/a	0.867
1105384	ENSG00000205106	119464	CTD-2210P24.4	Uncharacterized protein	374387	11	n/a	n/a	0.867
1101470	ENSG00000178814	0	OPLAH	5-oxoprolinase (ATP-hydrolysing)	0	8	n/a	n/a	0.867
1100105	ENSG00000171777	77700	RASGRP4	RAS guanyl releasing protein 4	115727	19	n/a	n/a	0.867
279980077	ENSG00000243910	55888	TUBA4B	tubulin, alpha 4b (pseudogene)	80086	2	n/a	n/a	0.867
279887969	ENSG00000234356	0	AC009945.4	AC009945.4	0	7	n/a	n/a	0.866
279515532	ENSG00000182351	0	AP000358.3	AP000358.3	0	22	n/a	n/a	0.866
1095011	ENSG00000141294	59926	LRRC46	leucine rich repeat containing 46	90506	17	n/a	n/a	0.866
1094446	ENSG00000137767	37286	SQRDL	sulfide quinone reductase-like (yeast)	58472	15	n/a	n/a	0.866
1100069	ENSG00000171595	41044	DNAI2	dynein, axonemal, intermediate chain 2	64446	17	n/a	n/a	0.866
1098407	ENSG00000164849	77669	GPR146	G protein-coupled receptor 146	115330	7	n/a	n/a	0.865
1103243	ENSG00000187091	5301	PLCD1	phospholipase C, delta 1	5333	3	n/a	n/a	0.865
1094085	ENSG00000135916	57300	ITM2C	integral membrane protein 2C	81618	2	n/a	n/a	0.865
280094681	ENSG00000256309	0	AC009469.1	AC009469.1	0	2	n/a	n/a	0.865
1094901	ENSG00000140481	55926	CCDC33	coiled-coil domain containing 33	80125	15	n/a	n/a	0.865
1093910	ENSG00000135046	298	ANXA1	annexin A1	301	9	n/a	n/a	0.865
1089352	ENSG00000101203	36915	COL20A1	collagen, type XX, alpha 1	57642	20	n/a	n/a	0.865
1106059	ENSG00000214353	1015514	AC020763.1	HCG1998535Uncharacterized proteincDNA FLJ37701 fis, clone BRHIP2016990	100130894	16	n/a	n/a	0.865
280129755	ENSG00000259251	0	RP11-643M14.1	RP11-643M14.1	0	15	n/a	n/a	0.865
1092018	ENSG00000120913	40869	PDLIM2	PDZ and LIM domain 2 (mystique)	64236	8	n/a	n/a	0.864
1098096	ENSG00000163815	7080	CLEC3B	C-type lectin domain family 3, member B	7123	3	n/a	n/a	0.864
279917657	ENSG00000237058	0	RP13-436F16.1	RP13-436F16.1	0	1	n/a	n/a	0.864
1096529	ENSG00000152936	81474	IFLTD1	intermediate filament tail domain containing 1	160492	12	n/a	n/a	0.864
1100274	ENSG00000172458	32822	IL17D	interleukin 17D	53342	13	n/a	n/a	0.864
279931118	ENSG00000238185	0	RP11-252M21.6	RP11-252M21.6	0	13	n/a	n/a	0.864
1108910	ENSG00000239713	37949	APOBEC3G	apolipoprotein B mRNA editing enzyme, catalytic polypeptide-like 3G	60489	22	n/a	n/a	0.863
1091827	ENSG00000119636	55928	C14orf45	chromosome 14 open reading frame 45	80127	14	n/a	n/a	0.863
1101142	ENSG00000176978	29685	DPP7	dipeptidyl-peptidase 7	29952	9	n/a	n/a	0.863
1092726	ENSG00000126458	6204	RRAS	related RAS viral (r-ras) oncogene homolog	6237	19	n/a	n/a	0.863
1089037	ENSG00000099998	2671	GGT5	gamma-glutamyltransferase 5	2687	22	n/a	n/a	0.863
1105675	ENSG00000206503	3087	HLA-A	major histocompatibility complex, class I, A	3105	6	n/a	n/a	0.863
1088977	ENSG00000099377	56071	HSD3B7	hydroxy-delta-5-steroid dehydrogenase, 3 beta- and steroid delta-isomerase 7	80270	16	n/a	n/a	0.863
1097586	ENSG00000161714	76634	PLCD3	phospholipase C, delta 3	113026	17	n/a	n/a	0.862
1094971	ENSG00000140986	6091	RPL3L	ribosomal protein L3-like	6123	16	n/a	n/a	0.862
279794720	ENSG00000226026	0	RP11-57H12.3	RP11-57H12.3	0	1	n/a	n/a	0.862
1088078	ENSG00000072778	34	ACADVL	acyl-CoA dehydrogenase, very long chain	37	17	n/a	n/a	0.862
1088689	ENSG00000089060	55826	SLC24A6	solute carrier family 24 (sodium/potassium/calcium exchanger), member 6	80024	12	n/a	n/a	0.862
1093630	ENSG00000133115	81486	STOML3	stomatin (EPB72)-like 3	161003	13	n/a	n/a	0.862
1096838	ENSG00000155749	79425	ALS2CR12	amyotrophic lateral sclerosis 2 (juvenile) chromosome region, candidate 12	130540	2	n/a	n/a	0.862
279925424	ENSG00000237714	0	AC063976.4	AC063976.4	0	5	n/a	n/a	0.862
1107348	ENSG00000228208	0	C1orf143	chromosome 1 open reading frame 143	0	1	n/a	n/a	0.862
1094203	ENSG00000136514	40741	RTP4	receptor (chemosensory) transporter protein 4	64108	3	n/a	n/a	0.862
1105820	ENSG00000213145	1387	CRIP1	cysteine-rich protein 1 (intestinal)	1396	14	n/a	n/a	0.861
1090440	ENSG00000108523	25750	RNF167	ring finger protein 167	26001	17	n/a	n/a	0.861
1103272	ENSG00000187193	4475	MT1X	metallothionein 1X	4501	16	n/a	n/a	0.861
1088645	ENSG00000088320	28690	REM1	RAS (RAD and GEM)-like GTP-binding 1	28954	20	n/a	n/a	0.861
279777637	ENSG00000224536	0	RP11-134G8.7	RP11-134G8.7	0	1	n/a	n/a	0.861
1097777	ENSG00000162755	79176	KLHDC9	kelch domain containing 9	126823	1	n/a	n/a	0.861
1105206	ENSG00000204592	3115	HLA-E	major histocompatibility complex, class I, E	3133	6	n/a	n/a	0.861
1088801	ENSG00000091262	365	ABCC6	ATP-binding cassette, sub-family C (CFTR/MRP), member 6	368	16	n/a	n/a	0.86
1098867	ENSG00000166682	56686	TMPRSS5	transmembrane protease, serine 5	80975	11	n/a	n/a	0.86
1095703	ENSG00000145936	3754	KCNMB1	potassium large conductance calcium-activated channel, subfamily M, beta member 1	3779	5	n/a	n/a	0.86
1097299	ENSG00000159423	8590	ALDH4A1	aldehyde dehydrogenase 4 family, member A1	8659	1	n/a	n/a	0.86
1089497	ENSG00000102032	5941	RENBP	renin binding protein	5973	X	n/a	n/a	0.86
1104664	ENSG00000198624	25861	CCDC69	coiled-coil domain containing 69	26112	5	n/a	n/a	0.86
1102389	ENSG00000183644	124976	C11orf88	chromosome 11 open reading frame 88	399949	11	n/a	n/a	0.86
1099454	ENSG00000168994	85792	C6orf145	chromosome 6 open reading frame 145	221749	6	n/a	n/a	0.86
1090518	ENSG00000109062	9233	SLC9A3R1	solute carrier family 9 (sodium/hydrogen exchanger), member 3 regulator 1	9368	17	n/a	n/a	0.859
1099374	ENSG00000168658	83564	VWA3B	von Willebrand factor A domain containing 3B	200403	2	n/a	n/a	0.859
279835008	ENSG00000229645	55489	LINC00341	long intergenic non-protein coding RNA 341	79686	14	n/a	n/a	0.859
279904427	ENSG00000235830	0	SRGAP3-AS4	SRGAP3 antisense RNA 4 (non-protein coding)	0	3	n/a	n/a	0.858
280013866	ENSG00000249481	85750	SPATS1	spermatogenesis associated, serine-rich 1	221409	6	n/a	n/a	0.858
279851899	ENSG00000231170	0	AC002451.3	AC002451.3	0	7	n/a	n/a	0.858
280083829	ENSG00000255275	0	RP13-279N23.2	RP13-279N23.2	0	1	n/a	n/a	0.858
1100740	ENSG00000174898	90389	TMEM146	transmembrane protein 146	257062	19	n/a	n/a	0.857
1092916	ENSG00000128294	8398	TPST2	tyrosylprotein sulfotransferase 2	8459	22	n/a	n/a	0.857
1091759	ENSG00000118960	40943	HS1BP3	HCLS1 binding protein 3	64342	2	n/a	n/a	0.856
1089263	ENSG00000100767	59824	PAPLN	papilin, proteoglycan-like sulfated glycoprotein	89932	14	n/a	n/a	0.856
1090094	ENSG00000105854	5413	PON2	paraoxonase 2	5445	7	n/a	n/a	0.856
1096192	ENSG00000149922	6871	TBX6	T-box 6	6911	16	n/a	n/a	0.856
279942165	ENSG00000239685	0	AP006309.4	AP006309.4	0	3	n/a	n/a	0.856
1099749	ENSG00000170293	81048	CMTM8	CKLF-like MARVEL transmembrane domain containing 8	152189	3	n/a	n/a	0.856
1098408	ENSG00000164850	2835	GPER	G protein-coupled estrogen receptor 1	2852	7	n/a	n/a	0.856
1097195	ENSG00000158683	81728	PKD1L1	polycystic kidney disease 1 like 1	168507	7	n/a	n/a	0.856
1093987	ENSG00000135424	3654	ITGA7	integrin, alpha 7	3679	12	n/a	n/a	0.855
280005797	ENSG00000248751	0	RP1-130H16.18	RP1-130H16.18	0	22	n/a	n/a	0.855
279995922	ENSG00000247585	0	AC008567.1	AC008567.1	0	19	n/a	n/a	0.855
1096274	ENSG00000150977	83406	RILPL2	Rab interacting lysosomal protein-like 2	196383	12	n/a	n/a	0.855
1093119	ENSG00000130066	6269	SAT1	spermidine/spermine N1-acetyltransferase 1	6303	X	n/a	n/a	0.855
280000078	ENSG00000248321	0	RP4-678E16.4	RP4-678E16.4	0	1	n/a	n/a	0.854
1090093	ENSG00000105852	5414	PON3	paraoxonase 3	5446	7	n/a	n/a	0.854
1090015	ENSG00000105519	824	CAPS	calcyphosine	828	19	n/a	n/a	0.854
1101328	ENSG00000177989	133981	ODF3B	outer dense fiber of sperm tails 3B	440836	22	n/a	n/a	0.854
1089401	ENSG00000101400	6600	SNTA1	syntrophin, alpha 1 (dystrophin-associated protein A1, 59kDa, acidic component)	6640	20	n/a	n/a	0.854
279450137	ENSG00000173811	157129610	CCDC13-AS1	CCDC13 antisense RNA 1 (non-protein coding)	100874114	3	n/a	n/a	0.854
1087357	ENSG00000031081	36787	ARHGAP31	Rho GTPase activating protein 31	57514	3	n/a	n/a	0.854
1101610	ENSG00000179636	78907	TPPP2	tubulin polymerization-promoting protein family member 2	122664	14	n/a	n/a	0.853
1097805	ENSG00000162881	81656	OXER1	oxoeicosanoid (OXE) receptor 1	165140	2	n/a	n/a	0.853
1099404	ENSG00000168792	77755	ABHD15	abhydrolase domain containing 15	116236	17	n/a	n/a	0.853
1097621	ENSG00000162004	78977	CCDC78	coiled-coil domain containing 78	124093	16	n/a	n/a	0.853
1098842	ENSG00000166535	80379	A2ML1	alpha-2-macroglobulin-like 1	144568	12	n/a	n/a	0.852
280018137	ENSG00000249825	0	CTD-2201I18.1	CTD-2201I18.1	0	5	n/a	n/a	0.852
1087250	ENSG00000018625	474	ATP1A2	ATPase, Na+/K+ transporting, alpha 2 polypeptide	477	1	n/a	n/a	0.852
1101684	ENSG00000180096	1719	SEPT1	septin 1	1731	16	n/a	n/a	0.852
1104083	ENSG00000196843	10707	ARID5A	AT rich interactive domain 5A (MRF1-like)	10865	2	n/a	n/a	0.852
1093915	ENSG00000135063	9277	FAM189A2	family with sequence similarity 189, member A2	9413	9	n/a	n/a	0.852
1087005	ENSG00000006534	0	ALDH3B1	aldehyde dehydrogenase 3 family, member B1	0	11	n/a	n/a	0.852
1100227	ENSG00000172270	678	BSG	basigin (Ok blood group)	682	19	n/a	n/a	0.852
1107431	ENSG00000228672	123401	C5orf65	chromosome 5 open reading frame 65	389333	5	n/a	n/a	0.851
1087133	ENSG00000010626	10087	LRRC23	leucine rich repeat containing 23	10233	12	n/a	n/a	0.851
1100359	ENSG00000172830	34250	SSH3	slingshot homolog 3 (Drosophila)	54961	11	n/a	n/a	0.851
1106484	ENSG00000220008	153016	LINGO3	leucine rich repeat and Ig domain containing 3	645191	19	n/a	n/a	0.851
1099232	ENSG00000168056	4029	LTBP3	latent transforming growth factor beta binding protein 3	4054	11	n/a	n/a	0.851
279801213	ENSG00000226608	0	FTLP3	ferritin, light polypeptide pseudogene 3	0	20	n/a	n/a	0.85
1090776	ENSG00000111321	4030	LTBR	lymphotoxin beta receptor (TNFR superfamily, member 3)	4055	12	n/a	n/a	0.85
1091659	ENSG00000117834	83519	SLC5A9	solute carrier family 5 (sodium/glucose cotransporter), member 9	200010	1	n/a	n/a	0.85
1096166	ENSG00000149599	79340	DUSP15	dual specificity phosphatase 15	128853	20	n/a	n/a	0.85
1104907	ENSG00000203780	60193	FANK1	fibronectin type III and ankyrin repeat domains 1	92565	10	n/a	n/a	0.849
1087762	ENSG00000064601	5444	CTSA	cathepsin A	5476	20	n/a	n/a	0.849
279864393	ENSG00000232259	0	RP11-4C20.3	RP11-4C20.3	0	10	n/a	n/a	0.849
1097712	ENSG00000162551	246	ALPL	alkaline phosphatase, liver/bone/kidney	249	1	n/a	n/a	0.849
1101276	ENSG00000177674	36363	AGTRAP	angiotensin II receptor-associated protein	57085	1	n/a	n/a	0.849
1087946	ENSG00000069399	599	BCL3	B-cell CLL/lymphoma 3	602	19	n/a	n/a	0.849
1097313	ENSG00000159588	80796	CCDC17	coiled-coil domain containing 17	149483	1	n/a	n/a	0.849
1099451	ENSG00000168961	3940	LGALS9	lectin, galactoside-binding, soluble, 9	3965	17	n/a	n/a	0.848
1092257	ENSG00000123146	971	CD97	CD97 molecule	976	19	n/a	n/a	0.848
279516472	ENSG00000182487	1013052	NCF1B	neutrophil cytosolic factor 1B pseudogene	654816	7	n/a	n/a	0.848
279858781	ENSG00000231768	157122673	RP5-855F14.1	RP5-855F14.1	100506795	1	n/a	n/a	0.848
1102926	ENSG00000185825	9989	BCAP31	B-cell receptor-associated protein 31	10134	X	n/a	n/a	0.848
1106853	ENSG00000224916	341	APOC4	apolipoprotein C-IV	344	19	n/a	n/a	0.848
1102577	ENSG00000184371	1424	CSF1	colony stimulating factor 1 (macrophage)	1435	1	n/a	n/a	0.848
1093648	ENSG00000133246	58317	PRAM1	PML-RARA regulated adaptor molecule 1	84106	19	n/a	n/a	0.847
1098060	ENSG00000163702	59009	IL17RC	interleukin 17 receptor C	84818	3	n/a	n/a	0.847
1089855	ENSG00000104823	1879	ECH1	enoyl CoA hydratase 1, peroxisomal	1891	19	n/a	n/a	0.847
279795683	ENSG00000226101	0	AC007461.2	AC007461.2	0	17	n/a	n/a	0.847
1087308	ENSG00000024422	29837	EHD2	EH-domain containing 2	30846	19	n/a	n/a	0.847
280106956	ENSG00000257606	0	RP11-303O9.2	Uncharacterized protein	0	12	n/a	n/a	0.847
1101645	ENSG00000179902	79186	C1orf194	chromosome 1 open reading frame 194	127003	1	n/a	n/a	0.847
1088055	ENSG00000072163	34968	LIMS2	LIM and senescent cell antigen-like domains 2	55679	2	n/a	n/a	0.847
1097681	ENSG00000162413	9759	KLHL21	kelch-like 21 (Drosophila)	9903	1	n/a	n/a	0.847
1101621	ENSG00000179761	30749	PIPOX	pipecolic acid oxidase	51268	17	n/a	n/a	0.847
1093379	ENSG00000131620	34396	ANO1	anoctamin 1, calcium activated chloride channel	55107	11	n/a	n/a	0.846
1093660	ENSG00000133321	5888	RARRES3	retinoic acid receptor responder (tazarotene induced) 3	5920	11	n/a	n/a	0.846
1094600	ENSG00000138496	57908	PARP9	poly (ADP-ribose) polymerase family, member 9	83666	3	n/a	n/a	0.846
1105942	ENSG00000213928	10232	IRF9	interferon regulatory factor 9	10379	14	n/a	n/a	0.846
279832276	ENSG00000229388	0	RP11-442N24__B.1	RP11-442N24__B.1	0	1	n/a	n/a	0.846
279814248	ENSG00000227757	0	AP000282.2	AP000282.2	0	21	n/a	n/a	0.846
1102006	ENSG00000182035	80809	ADIG	adipogenin	149685	20	n/a	n/a	0.846
1092523	ENSG00000125148	4476	MT2A	metallothionein 2A	4502	16	n/a	n/a	0.846
1100367	ENSG00000172889	30644	EGFL7	EGF-like-domain, multiple 7	51162	9	n/a	n/a	0.845
1092561	ENSG00000125457	36683	MIF4GD	MIF4G domain containing	57409	17	n/a	n/a	0.845
1100885	ENSG00000175600	55586	C7orf10	chromosome 7 open reading frame 10	79783	7	n/a	n/a	0.845
1090023	ENSG00000105559	36937	PLEKHA4	pleckstrin homology domain containing, family A (phosphoinositide binding specific) member 4	57664	19	n/a	n/a	0.845
1098700	ENSG00000166033	5622	HTRA1	HtrA serine peptidase 1	5654	10	n/a	n/a	0.845
1099304	ENSG00000168350	78940	DEGS2	degenerative spermatocyte homolog 2, lipid desaturase (Drosophila)	123099	14	n/a	n/a	0.845
1103827	ENSG00000196139	8575	AKR1C3	aldo-keto reductase family 1, member C3 (3-alpha hydroxysteroid dehydrogenase, type II)	8644	10	n/a	n/a	0.845
1093464	ENSG00000132259	1253	CNGA4	cyclic nucleotide gated channel alpha 4	1262	11	n/a	n/a	0.845
1094745	ENSG00000139410	76678	SDSL	serine dehydratase-like	113675	12	n/a	n/a	0.845
1095920	ENSG00000147576	79713	ADHFE1	alcohol dehydrogenase, iron containing, 1	137872	8	n/a	n/a	0.845
1090312	ENSG00000107551	58154	RASSF4	Ras association (RalGDS/AF-6) domain family member 4	83937	10	n/a	n/a	0.845
1094118	ENSG00000136048	34621	DRAM1	DNA-damage regulated autophagy modulator 1	55332	12	n/a	n/a	0.844
1103030	ENSG00000186198	78947	OSTBETA	Organic solute transporter subunit beta	123264	15	n/a	n/a	0.844
1095848	ENSG00000147119	35828	CHST7	carbohydrate (N-acetylglucosamine 6-O) sulfotransferase 7	56548	X	n/a	n/a	0.844
1104051	ENSG00000196743	2743	GM2A	GM2 ganglioside activator	2760	5	n/a	n/a	0.844
1102316	ENSG00000183346	85544	C10orf107	chromosome 10 open reading frame 107	219621	10	n/a	n/a	0.844
1097092	ENSG00000157856	60218	CCDC164	coiled-coil domain containing 164	92749	2	n/a	n/a	0.844
1103215	ENSG00000186973	133747	FAM183A	family with sequence similarity 183, member A	440585	1	n/a	n/a	0.844
1093194	ENSG00000130529	34084	TRPM4	transient receptor potential cation channel, subfamily M, member 4	54795	19	n/a	n/a	0.844
1087196	ENSG00000013364	9817	MVP	major vault protein	9961	16	n/a	n/a	0.844
1090770	ENSG00000111275	214	ALDH2	aldehyde dehydrogenase 2 family (mitochondrial)	217	12	n/a	n/a	0.843
1103336	ENSG00000187608	9492	ISG15	ISG15 ubiquitin-like modifier	9636	1	n/a	n/a	0.843
1093354	ENSG00000131408	7333	NR1H2	nuclear receptor subfamily 1, group H, member 2	7376	19	n/a	n/a	0.843
1105657	ENSG00000206190	36470	ATP10A	ATPase, class V, type 10A	57194	15	n/a	n/a	0.843
1106136	ENSG00000214688	128530	C10orf105	chromosome 10 open reading frame 105	414152	10	n/a	n/a	0.843
280125986	ENSG00000259037	0	RP11-614O9.1	RP11-614O9.1	0	14	n/a	n/a	0.843
1098391	ENSG00000164776	5228	PHKG1	phosphorylase kinase, gamma 1 (muscle)	5260	7	n/a	n/a	0.843
1096143	ENSG00000149489	6062	ROM1	retinal outer segment membrane protein 1	6094	11	n/a	n/a	0.843
1089593	ENSG00000102854	10086	MSLN	mesothelin	10232	16	n/a	n/a	0.842
1088520	ENSG00000085117	3707	CD82	CD82 molecule	3732	11	n/a	n/a	0.842
1087875	ENSG00000067182	7089	TNFRSF1A	tumor necrosis factor receptor superfamily, member 1A	7132	12	n/a	n/a	0.842
279995934	ENSG00000247586	0	AC021752.1	AC021752.1	0	15	n/a	n/a	0.842
280093176	ENSG00000256116	0	RP11-783K16.14	RP11-783K16.14	0	11	n/a	n/a	0.842
1106188	ENSG00000214855	339	AC011481.1	AC011481.1	342	19	n/a	n/a	0.842
280106988	ENSG00000257607	0	RP11-449P15.1	RP11-449P15.1	0	7	n/a	n/a	0.842
1087999	ENSG00000070731	10463	ST6GALNAC2	ST6 (alpha-N-acetyl-neuraminyl-2,3-beta-galactosyl-1,3)-N-acetylgalactosaminide alpha-2,6-sialyltransferase 2	10610	17	n/a	n/a	0.842
1089004	ENSG00000099840	76645	IZUMO4	IZUMO family member 4	113177	19	n/a	n/a	0.842
1097031	ENSG00000157330	60265	C1orf158	chromosome 1 open reading frame 158	93190	1	n/a	n/a	0.842
1099777	ENSG00000170412	35177	GPRC5C	G protein-coupled receptor, family C, group 5, member C	55890	17	n/a	n/a	0.842
1102040	ENSG00000182179	7275	UBA7	ubiquitin-like modifier activating enzyme 7	7318	3	n/a	n/a	0.842
1089816	ENSG00000104518	55595	GSDMD	gasdermin D	79792	8	n/a	n/a	0.841
280007664	ENSG00000248922	0	AL137061.2	AL137061.2	0	13	n/a	n/a	0.841
280091360	ENSG00000255920	0	RP11-264F23.4	RP11-264F23.4	0	12	n/a	n/a	0.841
279888429	ENSG00000234396	0	RP11-181G12.4	RP11-181G12.4	0	1	n/a	n/a	0.841
1105221	ENSG00000204622	0	HLA-J	major histocompatibility complex, class I, J (pseudogene)	0	6	n/a	n/a	0.841
1101889	ENSG00000181322	110338	NME9	NME gene family member 9	347736	3	n/a	n/a	0.841
1096496	ENSG00000152611	79571	CAPSL	calcyphosine-like	133690	5	n/a	n/a	0.841
1101622	ENSG00000179772	2291	FOXS1	forkhead box S1	2307	20	n/a	n/a	0.841
1100214	ENSG00000172216	1044	CEBPB	CCAAT/enhancer binding protein (C/EBP), beta	1051	20	n/a	n/a	0.84
1100882	ENSG00000175591	4997	P2RY2	purinergic receptor P2Y, G-protein coupled, 2	5029	11	n/a	n/a	0.84
279804835	ENSG00000226913	1016353	BSN-AS2	BSN antisense RNA 2 (non-protein coding)	100132677	3	n/a	n/a	0.84
1095400	ENSG00000143811	29653	PYCR2	pyrroline-5-carboxylate reductase family, member 2	29920	1	n/a	n/a	0.84
1099535	ENSG00000169314	80867	C22orf15	chromosome 22 open reading frame 15	150248	22	n/a	n/a	0.84
1105843	ENSG00000213316	4031	LTC4S	leukotriene C4 synthase	4056	5	n/a	n/a	0.84
1095236	ENSG00000143036	79183	SLC44A3	solute carrier family 44, member 3	126969	1	n/a	n/a	0.839
1093329	ENSG00000131196	4746	NFATC1	nuclear factor of activated T-cells, cytoplasmic, calcineurin-dependent 1	4772	18	n/a	n/a	0.839
1097398	ENSG00000160219	79825	GAB3	GRB2-associated binding protein 3	139716	X	n/a	n/a	0.839
1091223	ENSG00000114779	59026	ABHD14B	abhydrolase domain containing 14B	84836	3	n/a	n/a	0.839
1096587	ENSG00000153347	81141	FAM81B	family with sequence similarity 81, member B	153643	5	n/a	n/a	0.839
1105862	ENSG00000213445	6458	SIPA1	signal-induced proliferation-associated 1	6494	11	n/a	n/a	0.839
1099164	ENSG00000167797	10117	CDK2AP2	cyclin-dependent kinase 2 associated protein 2	10263	11	n/a	n/a	0.839
1106420	ENSG00000215912	124075	TTC34	tetratricopeptide repeat domain 34	100287898	1	n/a	n/a	0.839
1101273	ENSG00000177666	36382	PNPLA2	patatin-like phospholipase domain containing 2	57104	11	n/a	n/a	0.839
280064476	ENSG00000253982	0	CTD-2336O2.1	CTD-2336O2.1	0	8	n/a	n/a	0.838
1092350	ENSG00000124067	6524	SLC12A4	solute carrier family 12 (potassium/chloride transporters), member 4	6560	16	n/a	n/a	0.838
1100251	ENSG00000172361	85629	CCDC11	coiled-coil domain containing 11	220136	18	n/a	n/a	0.838
1103138	ENSG00000186635	78290	ARAP1	ArfGAP with RhoGAP domain, ankyrin repeat and PH domain 1	116985	11	n/a	n/a	0.838
1098445	ENSG00000164972	58886	C9orf24	chromosome 9 open reading frame 24	84688	9	n/a	n/a	0.838
1089539	ENSG00000102287	2548	GABRE	gamma-aminobutyric acid (GABA) A receptor, epsilon	2564	X	n/a	n/a	0.837
1091935	ENSG00000120306	58619	C5orf32	chromosome 5 open reading frame 32	84418	5	n/a	n/a	0.837
1094193	ENSG00000136457	1093	CHAD	chondroadherin	1101	17	n/a	n/a	0.837
1101662	ENSG00000179954	94247	SSC5D	scavenger receptor cysteine rich domain containing (5 domains)	284297	19	n/a	n/a	0.837
1093505	ENSG00000132470	3666	ITGB4	integrin, beta 4	3691	17	n/a	n/a	0.837
1099127	ENSG00000167701	2858	GPT	glutamic-pyruvate transaminase (alanine aminotransferase)	2875	8	n/a	n/a	0.837
279830440	ENSG00000229230	0	C20orf127	C20orf127	0	20	n/a	n/a	0.837
1089523	ENSG00000102174	5219	PHEX	phosphate regulating endopeptidase homolog, X-linked	5251	X	n/a	n/a	0.837
1100498	ENSG00000173546	1453	CSPG4	chondroitin sulfate proteoglycan 4	1464	15	n/a	n/a	0.836
1093136	ENSG00000130203	345	APOE	apolipoprotein E	348	19	n/a	n/a	0.836
280078748	ENSG00000254980	0	RP11-794P6.6	RP11-794P6.6	0	11	n/a	n/a	0.836
1092714	ENSG00000126264	10712	HCST	hematopoietic cell signal transducer	10870	19	n/a	n/a	0.836
280074018	ENSG00000254665	0	RP11-152H18.3	RP11-152H18.3	0	11	n/a	n/a	0.836
1087233	ENSG00000016391	34638	CHDH	choline dehydrogenase	55349	3	n/a	n/a	0.836
1091956	ENSG00000120471	40607	TP53AIP1	tumor protein p53 regulated apoptosis inducing protein 1	63970	11	n/a	n/a	0.836
1102754	ENSG00000185100	78903	ADSSL1	adenylosuccinate synthase like 1	122622	14	n/a	n/a	0.836
1098897	ENSG00000166819	5314	PLIN1	perilipin 1	5346	15	n/a	n/a	0.836
1091137	ENSG00000113916	601	BCL6	B-cell CLL/lymphoma 6	604	3	n/a	n/a	0.836
1099757	ENSG00000170324	80296	FRMPD2	FERM and PDZ domain containing 2	143162	10	n/a	n/a	0.836
1089733	ENSG00000103710	30766	RASL12	RAS-like, family 12	51285	15	n/a	n/a	0.836
1101768	ENSG00000180638	80553	SLC47A2	solute carrier family 47, member 2	146802	17	n/a	n/a	0.835
1108387	ENSG00000234906	341	APOC2	apolipoprotein C-II	344	19	n/a	n/a	0.835
1093263	ENSG00000130821	6499	SLC6A8	solute carrier family 6 (neurotransmitter transporter, creatine), member 8	6535	X	n/a	n/a	0.835
1093432	ENSG00000131981	3933	LGALS3	lectin, galactoside-binding, soluble, 3	3958	14	n/a	n/a	0.835
1097463	ENSG00000160703	55474	NLRX1	NLR family member X1	79671	11	n/a	n/a	0.835
1093153	ENSG00000130303	680	BST2	bone marrow stromal cell antigen 2	684	19	n/a	n/a	0.835
280070170	ENSG00000254397	0	CTD-2371O3.2	CTD-2371O3.2	0	11	n/a	n/a	0.835
1098112	ENSG00000163874	55950	ZC3H12A	zinc finger CCCH-type containing 12A	80149	1	n/a	n/a	0.835
1088039	ENSG00000071889	37804	FAM3A	family with sequence similarity 3, member A	60343	X	n/a	n/a	0.835
1102877	ENSG00000185633	36180	NDUFA4L2	NADH dehydrogenase (ubiquinone) 1 alpha subcomplex, 4-like 2	56901	12	n/a	n/a	0.835
1106180	ENSG00000214827	4489	MTCP1	mature T-cell proliferation 1	4515	X	n/a	n/a	0.835
1097553	ENSG00000161513	2217	FDXR	ferredoxin reductase	2232	17	n/a	n/a	0.835
279993806	ENSG00000246731	59189	CTD-2514K5.2	CTD-2514K5.2	85001	17	n/a	n/a	0.834
1093393	ENSG00000131730	1151	CKMT2	creatine kinase, mitochondrial 2 (sarcomeric)	1160	5	n/a	n/a	0.834
1104139	ENSG00000197019	29683	SERTAD1	SERTA domain containing 1	29950	19	n/a	n/a	0.834
1102962	ENSG00000185958	78813	FAM186A	family with sequence similarity 186, member A	121006	12	n/a	n/a	0.834
1105576	ENSG00000205832	109979	C16orf96	chromosome 16 open reading frame 96	342346	16	n/a	n/a	0.834
1101293	ENSG00000177721	0	C5orf39	chromosome 5 open reading frame 39	0	5	n/a	n/a	0.834
1103152	ENSG00000186710	122754	CCDC42B	coiled-coil domain containing 42B	387885	12	n/a	n/a	0.834
1100174	ENSG00000172037	3888	LAMB2	laminin, beta 2 (laminin S)	3913	3	n/a	n/a	0.833
1088374	ENSG00000080572	79791	CXorf41	chromosome X open reading frame 41	139212	X	n/a	n/a	0.833
279993686	ENSG00000246695	0	RP11-877E17.2	RP11-877E17.2	0	12	n/a	n/a	0.833
1101898	ENSG00000181378	90245	CCDC108	coiled-coil domain containing 108	255101	2	n/a	n/a	0.833
1092761	ENSG00000126785	36655	RHOJ	ras homolog gene family, member J	57381	14	n/a	n/a	0.833
1104471	ENSG00000198003	77722	CCDC151	coiled-coil domain containing 151	115948	19	n/a	n/a	0.833
279990396	ENSG00000245562	0	RP11-367J11.3	RP11-367J11.3	0	4	n/a	n/a	0.833
279914144	ENSG00000236754	0	AC004019.13	AC004019.13	0	22	n/a	n/a	0.833
279920167	ENSG00000237292	0	RP11-540K16.1	RP11-540K16.1	0	1	n/a	n/a	0.832
1100757	ENSG00000174950	123061	CD164L2	CD164 sialomucin-like 2	388611	1	n/a	n/a	0.832
1107921	ENSG00000231925	6852	TAPBP	TAP binding protein (tapasin)	6892	6	n/a	n/a	0.832
279738013	ENSG00000215201	0	AP000269.1	AP000269.1	0	21	n/a	n/a	0.832
1104403	ENSG00000197826	90247	C4orf22	chromosome 4 open reading frame 22	255119	4	n/a	n/a	0.832
1096429	ENSG00000152137	26101	HSPB8	heat shock 22kDa protein 8	26353	12	n/a	n/a	0.832
1097487	ENSG00000160838	80797	LRRC71	leucine rich repeat containing 71	149499	1	n/a	n/a	0.832
1101463	ENSG00000178789	79012	CD300LB	CD300 molecule-like family member b	124599	17	n/a	n/a	0.831
1100614	ENSG00000174165	90189	ZDHHC24	zinc finger, DHHC-type containing 24	254359	11	n/a	n/a	0.831
1098636	ENSG00000165795	36720	NDRG2	NDRG family member 2	57447	14	n/a	n/a	0.831
1102626	ENSG00000184601	125076	C14orf180	chromosome 14 open reading frame 180	400258	14	n/a	n/a	0.831
1092614	ENSG00000125775	26856	SDCBP2	syndecan binding protein (syntenin) 2	27111	20	n/a	n/a	0.831
1092748	ENSG00000126709	2521	IFI6	interferon, alpha-inducible protein 6	2537	1	n/a	n/a	0.831
1102167	ENSG00000182712	1018794	MTCP1NB	mature T-cell proliferation 1 neighbor	100272147	X	n/a	n/a	0.831
1092911	ENSG00000128274	0	A4GALT	alpha 1,4-galactosyltransferase	0	22	n/a	n/a	0.831
1093534	ENSG00000132622	78147	HSPA12B	heat shock 70kD protein 12B	116835	20	n/a	n/a	0.831
1095193	ENSG00000142634	55019	EFHD2	EF-hand domain family, member D2	79180	1	n/a	n/a	0.83
279896238	ENSG00000235043	0	RP11-397E7.3	RP11-397E7.3	0	4	n/a	n/a	0.83
279940963	ENSG00000239542	0	AC109319.1	AC109319.1	0	17	n/a	n/a	0.83
1092276	ENSG00000123342	4301	MMP19	matrix metallopeptidase 19	4327	12	n/a	n/a	0.83
1090527	ENSG00000109099	5344	PMP22	peripheral myelin protein 22	5376	17	n/a	n/a	0.829
1102975	ENSG00000185988	79152	PLK5	polo-like kinase 5	126520	19	n/a	n/a	0.829
1094394	ENSG00000137491	11145	SLCO2B1	solute carrier organic anion transporter family, member 2B1	11309	11	n/a	n/a	0.829
1093123	ENSG00000130158	36845	DOCK6	dedicator of cytokinesis 6	57572	19	n/a	n/a	0.829
1095019	ENSG00000141349	60194	G6PC3	glucose 6 phosphatase, catalytic, 3	92579	17	n/a	n/a	0.829
1094136	ENSG00000136147	30613	PHF11	PHD finger protein 11	51131	13	n/a	n/a	0.828
1102931	ENSG00000185860	109692	C1orf110	chromosome 1 open reading frame 110	339512	1	n/a	n/a	0.828
1100096	ENSG00000171729	34381	TMEM51	transmembrane protein 51	55092	1	n/a	n/a	0.828
1094916	ENSG00000140545	4215	MFGE8	milk fat globule-EGF factor 8 protein	4240	15	n/a	n/a	0.828
1092823	ENSG00000127418	33139	FGFRL1	fibroblast growth factor receptor-like 1	53834	4	n/a	n/a	0.828
1095578	ENSG00000145020	272	AMT	aminomethyltransferase	275	3	n/a	n/a	0.828
1092539	ENSG00000125347	3634	IRF1	interferon regulatory factor 1	3659	5	n/a	n/a	0.827
1092247	ENSG00000123096	8031	SSPN	sarcospan (Kras oncogene-associated gene)	8082	12	n/a	n/a	0.827
1102839	ENSG00000185467	126081	KPNA7	karyopherin alpha 7 (importin alpha 8)	402569	7	n/a	n/a	0.827
1102582	ENSG00000184385	80853	C21orf128	chromosome 21 open reading frame 128	150147	21	n/a	n/a	0.827
1100356	ENSG00000172819	5884	RARG	retinoic acid receptor, gamma	5916	12	n/a	n/a	0.827
1106601	ENSG00000222047	128614	C10orf55	chromosome 10 open reading frame 55	414236	10	n/a	n/a	0.827
1088350	ENSG00000079739	5204	PGM1	phosphoglucomutase 1	5236	1	n/a	n/a	0.827
1099090	ENSG00000167601	555	AXL	AXL receptor tyrosine kinase	558	19	n/a	n/a	0.827
1099437	ENSG00000168918	3610	INPP5D	inositol polyphosphate-5-phosphatase, 145kDa	3635	2	n/a	n/a	0.826
280106214	ENSG00000257524	0	RP11-203J24.9	RP11-203J24.9	0	9	n/a	n/a	0.826
1099155	ENSG00000167772	30611	ANGPTL4	angiopoietin-like 4	51129	19	n/a	n/a	0.826
1104241	ENSG00000197355	60037	UAP1L1	UDP-N-acteylglucosamine pyrophosphorylase 1-like 1	91373	9	n/a	n/a	0.826
1087991	ENSG00000070526	35097	ST6GALNAC1	ST6 (alpha-N-acetyl-neuraminyl-2,3-beta-galactosyl-1,3)-N-acetylgalactosaminide alpha-2,6-sialyltransferase 1	55808	17	n/a	n/a	0.826
279866427	ENSG00000232453	0	RP4-794H19.1	RP4-794H19.1	0	1	n/a	n/a	0.826
1091848	ENSG00000119711	4303	ALDH6A1	aldehyde dehydrogenase 6 family, member A1	4329	14	n/a	n/a	0.826
1108928	ENSG00000240065	5666	PSMB9	proteasome (prosome, macropain) subunit, beta type, 9 (large multifunctional peptidase 2)	5698	6	n/a	n/a	0.826
1100318	ENSG00000172663	55995	TMEM134	transmembrane protein 134	80194	11	n/a	n/a	0.826
279555146	ENSG00000185837	1000372	CECR5-AS1	CECR5 antisense RNA 1 (non-protein coding)	100130717	22	n/a	n/a	0.826
279793707	ENSG00000225938	0	RP4-575N6.4	RP4-575N6.4	0	1	n/a	n/a	0.826
280067577	ENSG00000254206	168456	RP11-231C14.2	Uncharacterized protein	728888	16	n/a	n/a	0.826
1090021	ENSG00000105552	584	BCAT2	branched chain amino-acid transaminase 2, mitochondrial	587	19	n/a	n/a	0.825
1089667	ENSG00000103227	41361	LMF1	lipase maturation factor 1	64788	16	n/a	n/a	0.825
1090275	ENSG00000107104	22944	KANK1	KN motif and ankyrin repeat domains 1	23189	9	n/a	n/a	0.825
280117894	ENSG00000258575	0	RP11-998D10.2	RP11-998D10.2	0	14	n/a	n/a	0.825
279767767	ENSG00000223749	59038	AC004383.4	AC004383.4	84848	X	n/a	n/a	0.825
280137153	ENSG00000259685	0	CTD-2315E11.1	CTD-2315E11.1	0	15	n/a	n/a	0.825
280079606	ENSG00000255020	0	AF131216.5	Uncharacterized protein	0	8	n/a	n/a	0.825
1095512	ENSG00000144579	37222	CTDSP1	CTD (carboxy-terminal domain, RNA polymerase II, polypeptide A) small phosphatase 1	58190	2	n/a	n/a	0.825
1094968	ENSG00000140961	29681	OSGIN1	oxidative stress induced growth inhibitor 1	29948	16	n/a	n/a	0.825
1109111	ENSG00000243811	79938	APOBEC3D	apolipoprotein B mRNA editing enzyme, catalytic polypeptide-like 3D	140564	22	n/a	n/a	0.824
1086919	ENSG00000004776	79143	HSPB6	heat shock protein, alpha-crystallin-related, B6	126393	19	n/a	n/a	0.824
1100944	ENSG00000175938	60256	ORAI3	ORAI calcium release-activated calcium modulator 3	93129	16	n/a	n/a	0.824
1090785	ENSG00000111348	394	ARHGDIB	Rho GDP dissociation inhibitor (GDI) beta	397	12	n/a	n/a	0.824
1091590	ENSG00000117298	1877	ECE1	endothelin converting enzyme 1	1889	1	n/a	n/a	0.824
1100578	ENSG00000173947	79275	C1orf88	chromosome 1 open reading frame 88	128344	1	n/a	n/a	0.824
1109120	ENSG00000243989	92	ACY1	aminoacylase 1	95	3	n/a	n/a	0.824
279952184	ENSG00000240875	169613	RP11-392A22.2	RP11-392A22.2	730091	3	n/a	n/a	0.824
1097477	ENSG00000160789	3975	LMNA	lamin A/C	4000	1	n/a	n/a	0.824
1093134	ENSG00000130201	59887	EXOC3L2	exocyst complex component 3-like 2	90332	19	n/a	n/a	0.823
1090820	ENSG00000111666	36273	CHPT1	choline phosphotransferase 1	56994	12	n/a	n/a	0.823
280022807	ENSG00000250166	0	RP11-268P4.5	RP11-268P4.5	0	12	n/a	n/a	0.823
1100555	ENSG00000173838	81537	2020-03-10	membrane-associated ring finger (C3HC4) 10	162333	17	n/a	n/a	0.823
1092115	ENSG00000121900	76666	TMEM54	transmembrane protein 54	113452	1	n/a	n/a	0.823
279822229	ENSG00000228486	170404	AC017099.3	AC017099.3	728537	2	n/a	n/a	0.823
280002227	ENSG00000248483	79591	POU5F2	POU domain class 5, transcription factor 2	134187	5	n/a	n/a	0.823
279994522	ENSG00000247081	1023973	RP11-318M2.2	RP11-318M2.2	100499183	8	n/a	n/a	0.823
1093570	ENSG00000132793	41438	LPIN3	lipin 3	64900	20	n/a	n/a	0.823
280095258	ENSG00000256370	0	AL353660.1	AL353660.1	0	13	n/a	n/a	0.822
1108360	ENSG00000234745	3088	HLA-B	major histocompatibility complex, class I, B	3106	6	n/a	n/a	0.822
1087453	ENSG00000042286	59073	AIFM2	apoptosis-inducing factor, mitochondrion-associated, 2	84883	10	n/a	n/a	0.822
279813412	ENSG00000227693	0	GSTM3P1	glutathione S-transferase mu 3 pseudogene 1	0	20	n/a	n/a	0.822
1092738	ENSG00000126561	6736	STAT5A	signal transducer and activator of transcription 5A	6776	17	n/a	n/a	0.821
1097376	ENSG00000160180	6991	TFF3	trefoil factor 3 (intestinal)	7033	21	n/a	n/a	0.821
1090369	ENSG00000107968	1317	MAP3K8	mitogen-activated protein kinase kinase kinase 8	1326	10	n/a	n/a	0.821
279797890	ENSG00000226308	0	RP4-813D12.3	RP4-813D12.3	0	20	n/a	n/a	0.821
1095636	ENSG00000145491	58087	ROPN1L	rhophilin associated tail protein 1-like	83853	5	n/a	n/a	0.821
1097128	ENSG00000158113	90160	LRRC43	leucine rich repeat containing 43	254050	12	n/a	n/a	0.821
279864366	ENSG00000232257	0	RP11-92G12.3	RP11-92G12.3	0	1	n/a	n/a	0.821
1093128	ENSG00000130173	35195	C19orf80	chromosome 19 open reading frame 80	55908	19	n/a	n/a	0.821
1094428	ENSG00000137699	23403	TRIM29	tripartite motif containing 29	23650	11	n/a	n/a	0.821
1088712	ENSG00000089327	33132	FXYD5	FXYD domain containing ion transport regulator 5	53827	19	n/a	n/a	0.821
280041424	ENSG00000251623	0	RP11-826N14.4	RP11-826N14.4	0	5	n/a	n/a	0.821
1093179	ENSG00000130433	37709	CACNG6	calcium channel, voltage-dependent, gamma subunit 6	59285	19	n/a	n/a	0.821
1094662	ENSG00000138792	2013	ENPEP	glutamyl aminopeptidase (aminopeptidase A)	2028	4	n/a	n/a	0.821
279896373	ENSG00000235058	0	ZMYND10-AS1	ZMYND10 antisense RNA 1 (non-protein coding)	0	3	n/a	n/a	0.821
279732895	ENSG00000214738	0	ABHD11-AS2	ABHD11 antisense RNA 2 (non-protein coding)	0	7	n/a	n/a	0.82
1098411	ENSG00000164867	4815	NOS3	nitric oxide synthase 3 (endothelial cell)	4846	7	n/a	n/a	0.82
279991208	ENSG00000245848	1043	CEBPA	CCAAT/enhancer binding protein (C/EBP), alpha	1050	19	n/a	n/a	0.82
279982254	ENSG00000244137	0	RP11-99J16__A.2	RP11-99J16__A.2	0	1	n/a	n/a	0.82
279989135	ENSG00000245067	90248	RP11-12A1.1	RP11-12A1.1	255130	4	n/a	n/a	0.82
1103523	ENSG00000188313	5327	PLSCR1	phospholipid scramblase 1	5359	3	n/a	n/a	0.82
1087228	ENSG00000015532	40765	XYLT2	xylosyltransferase II	64132	17	n/a	n/a	0.82
1099240	ENSG00000168071	93893	CCDC88B	coiled-coil domain containing 88B	283234	11	n/a	n/a	0.82
279509666	ENSG00000181577	85751	C6orf223	chromosome 6 open reading frame 223	221416	6	n/a	n/a	0.819
279814315	ENSG00000227766	0	HCG4P5	HLA complex group 4 pseudogene 5	0	6	n/a	n/a	0.819
1104356	ENSG00000197696	4797	NMB	neuromedin B	4828	15	n/a	n/a	0.819
1098676	ENSG00000165949	3409	IFI27	interferon, alpha-inducible protein 27	3429	14	n/a	n/a	0.819
280108611	ENSG00000257767	0	RP11-162P23.2	Uncharacterized protein	0	12	n/a	n/a	0.819
1088215	ENSG00000076258	2313	FMO4	flavin containing monooxygenase 4	2329	1	n/a	n/a	0.819
279856478	ENSG00000231563	0	RP11-245P10.4	RP11-245P10.4	0	1	n/a	n/a	0.819
1099130	ENSG00000167705	57790	RILP	Rab interacting lysosomal protein	83547	17	n/a	n/a	0.819
1103840	ENSG00000196169	79013	KIF19	kinesin family member 19	124602	17	n/a	n/a	0.819
1089582	ENSG00000102760	28720	C13orf15	chromosome 13 open reading frame 15	28984	13	n/a	n/a	0.818
1089537	ENSG00000102265	7033	TIMP1	TIMP metallopeptidase inhibitor 1	7076	X	n/a	n/a	0.818
1098979	ENSG00000167107	56022	ACSF2	acyl-CoA synthetase family member 2	80221	17	n/a	n/a	0.818
1090700	ENSG00000110719	10166	TCIRG1	T-cell, immune regulator 1, ATPase, H+ transporting, lysosomal V0 subunit A3	10312	11	n/a	n/a	0.818
1102118	ENSG00000182511	2227	FES	feline sarcoma oncogene	2242	15	n/a	n/a	0.818
1101343	ENSG00000178057	25664	NDUFAF3	NADH dehydrogenase (ubiquinone) 1 alpha subcomplex, assembly factor 3	25915	3	n/a	n/a	0.818
279959518	ENSG00000241732	0	RP11-38P22.2	RP11-38P22.2	0	3	n/a	n/a	0.818
279991784	ENSG00000246022	157127591	ALDH1L1-AS2	ALDH1L1 antisense RNA 2 (non-protein coding)	100862662	3	n/a	n/a	0.818
279914396	ENSG00000236778	157123441	RP11-550E22.3	RP11-550E22.3	100507398	13	n/a	n/a	0.818
1097481	ENSG00000160801	5713	PTH1R	parathyroid hormone 1 receptor	5745	3	n/a	n/a	0.817
1096569	ENSG00000153208	10314	MERTK	c-mer proto-oncogene tyrosine kinase	10461	2	n/a	n/a	0.817
1096046	ENSG00000148672	2729	GLUD1	glutamate dehydrogenase 1	2746	10	n/a	n/a	0.817
1092520	ENSG00000125122	25980	LRRC29	leucine rich repeat containing 29	26231	16	n/a	n/a	0.817
1100894	ENSG00000175664	78874	C13orf26	chromosome 13 open reading frame 26	122046	13	n/a	n/a	0.817
1101040	ENSG00000176435	81491	CLEC14A	C-type lectin domain family 14, member A	161198	14	n/a	n/a	0.817
1094091	ENSG00000135929	1581	CYP27A1	cytochrome P450, family 27, subfamily A, polypeptide 1	1593	2	n/a	n/a	0.817
1093138	ENSG00000130208	338	APOC1	apolipoprotein C-I	341	19	n/a	n/a	0.817
1100547	ENSG00000173805	8891	HAP1	huntingtin-associated protein 1	9001	17	n/a	n/a	0.817
279971747	ENSG00000243069	157123615	ARHGEF26-AS1	ARHGEF26 antisense RNA 1 (non-protein coding)	100507524	3	n/a	n/a	0.816
1090266	ENSG00000106992	200	AK1	adenylate kinase 1	203	9	n/a	n/a	0.816
1099617	ENSG00000169715	4467	MT1E	metallothionein 1E	4493	16	n/a	n/a	0.816
1102892	ENSG00000185681	90232	MORN5	MORN repeat containing 5	254956	9	n/a	n/a	0.816
1098935	ENSG00000166925	57310	TSC22D4	TSC22 domain family, member 4	81628	7	n/a	n/a	0.816
1109108	ENSG00000243749	1000425	ZMYM6NB	ZMYM6 neighbor	100506144	1	n/a	n/a	0.816
1103458	ENSG00000188038	78970	NRN1L	neuritin 1-like	123904	16	n/a	n/a	0.816
1101442	ENSG00000178685	59065	PARP10	poly (ADP-ribose) polymerase family, member 10	84875	8	n/a	n/a	0.816
1099444	ENSG00000168938	5448	PPIC	peptidylprolyl isomerase C (cyclophilin C)	5480	5	n/a	n/a	0.816
1102701	ENSG00000184925	94835	LCN12	lipocalin 12	286256	9	n/a	n/a	0.815
279841727	ENSG00000230259	0	AC008738.2	AC008738.2	0	19	n/a	n/a	0.815
1087730	ENSG00000063241	55566	ISOC2	isochorismatase domain containing 2	79763	19	n/a	n/a	0.815
1100078	ENSG00000171621	55977	SPSB1	splA/ryanodine receptor domain and SOCS box containing 1	80176	1	n/a	n/a	0.815
1088316	ENSG00000078808	30632	SDF4	stromal cell derived factor 4	51150	1	n/a	n/a	0.815
279950079	ENSG00000240602	83656	RP11-64D22.2	RP11-64D22.2	201651	3	n/a	n/a	0.815
279847384	ENSG00000230747	0	AC021188.4	AC021188.4	0	2	n/a	n/a	0.814
1091581	ENSG00000117226	2619	GBP3	guanylate binding protein 3	2635	1	n/a	n/a	0.814
279835075	ENSG00000229654	0	RP1-60O19.2	RP1-60O19.2	0	6	n/a	n/a	0.814
1088267	ENSG00000077585	7064	GPR137B	G protein-coupled receptor 137B	7107	1	n/a	n/a	0.814
279875794	ENSG00000233258	0	RP11-219F10.1	RP11-219F10.1	0	10	n/a	n/a	0.814
1097006	ENSG00000157110	10872	RBPMS	RNA binding protein with multiple splicing	11030	8	n/a	n/a	0.814
1096228	ENSG00000150456	85713	N6AMT2	N-6 adenine-specific DNA methyltransferase 2 (putative)	221143	13	n/a	n/a	0.814
1097550	ENSG00000161395	60267	PGAP3	post-GPI attachment to proteins 3	93210	17	n/a	n/a	0.814
280112045	ENSG00000258116	0	RP11-493L12.6	RP11-493L12.6	0	12	n/a	n/a	0.814
1087593	ENSG00000054179	949	ENTPD2	ectonucleoside triphosphate diphosphohydrolase 2	954	9	n/a	n/a	0.814
1101639	ENSG00000179862	81608	CITED4	Cbp/p300-interacting transactivator, with Glu/Asp-rich carboxy-terminal domain, 4	163732	1	n/a	n/a	0.814
1102833	ENSG00000185432	25589	METTL7A	methyltransferase like 7A	25840	12	n/a	n/a	0.813
1103839	ENSG00000196167	124975	C11orf92	chromosome 11 open reading frame 92	399948	11	n/a	n/a	0.813
279848803	ENSG00000230873	125527	RP3-486B10.1	RP3-486B10.1	401236	6	n/a	n/a	0.813
1091624	ENSG00000117525	2137	F3	coagulation factor III (thromboplastin, tissue factor)	2152	1	n/a	n/a	0.813
1103646	ENSG00000188783	5517	PRELP	proline/arginine-rich end leucine-rich repeat protein	5549	1	n/a	n/a	0.813
279797303	ENSG00000226252	0	RP1-18D14.7	RP1-18D14.7	0	1	n/a	n/a	0.813
279773023	ENSG00000224157	0	HCG14	HLA complex group 14	0	6	n/a	n/a	0.813
1100142	ENSG00000171903	37105	CYP4F11	cytochrome P450, family 4, subfamily F, polypeptide 11	57834	19	n/a	n/a	0.813
1101577	ENSG00000179403	41419	VWA1	von Willebrand factor A domain containing 1	64856	1	n/a	n/a	0.812
1088093	ENSG00000073060	944	SCARB1	scavenger receptor class B, member 1	949	12	n/a	n/a	0.812
1093015	ENSG00000129151	8365	BBOX1	butyrobetaine (gamma), 2-oxoglutarate dioxygenase (gamma-butyrobetaine hydroxylase) 1	8424	11	n/a	n/a	0.812
1089383	ENSG00000101331	80058	C20orf160	chromosome 20 open reading frame 160	140706	20	n/a	n/a	0.812
1089411	ENSG00000101439	1460	CST3	cystatin C	1471	20	n/a	n/a	0.812
1087954	ENSG00000069696	1803	DRD4	dopamine receptor D4	1815	11	n/a	n/a	0.812
1104753	ENSG00000198818	76661	SFT2D1	SFT2 domain containing 1	113402	6	n/a	n/a	0.812
279990251	ENSG00000245534	0	RP11-219B17.1	RP11-219B17.1	0	15	n/a	n/a	0.812
1095444	ENSG00000144040	60743	SFXN5	sideroflexin 5	94097	2	n/a	n/a	0.811
1103226	ENSG00000187013	122958	C17orf82	chromosome 17 open reading frame 82	388407	17	n/a	n/a	0.811
279881873	ENSG00000233796	0	AC089999.1	AC089999.1	0	12	n/a	n/a	0.811
1095128	ENSG00000142089	10263	IFITM3	interferon induced transmembrane protein 3	10410	11	n/a	n/a	0.811
1092676	ENSG00000125968	3377	ID1	inhibitor of DNA binding 1, dominant negative helix-loop-helix protein	3397	20	n/a	n/a	0.811
1097066	ENSG00000157601	4573	MX1	myxovirus (influenza virus) resistance 1, interferon-inducible protein p78 (mouse)	4599	21	n/a	n/a	0.811
1103208	ENSG00000186951	5433	PPARA	peroxisome proliferator-activated receptor alpha	5465	22	n/a	n/a	0.811
1091844	ENSG00000119699	7001	TGFB3	transforming growth factor, beta 3	7043	14	n/a	n/a	0.811
280120939	ENSG00000258752	0	RP11-356K23.1	RP11-356K23.1	0	14	n/a	n/a	0.811
279859387	ENSG00000231826	0	AC016735.2	AC016735.2	0	2	n/a	n/a	0.81
279879375	ENSG00000233559	0	AC016831.7	AC016831.7	0	7	n/a	n/a	0.81
280112949	ENSG00000258215	0	RP11-299A16.1	RP11-299A16.1	0	12	n/a	n/a	0.81
1093448	ENSG00000132139	89688	GAS2L2	growth arrest-specific 2 like 2	246176	17	n/a	n/a	0.81
1105848	ENSG00000213366	2929	GSTM2	glutathione S-transferase mu 2 (muscle)	2946	1	n/a	n/a	0.81
1091748	ENSG00000118804	8879	STBD1	starch binding domain 1	8987	4	n/a	n/a	0.81
1095911	ENSG00000147509	8535	RGS20	regulator of G-protein signaling 20	8601	8	n/a	n/a	0.81
1099516	ENSG00000169242	1929	EFNA1	ephrin-A1	1942	1	n/a	n/a	0.81
1108736	ENSG00000237276	0	ANO7L1	anoctamin 7-like 1	0	1	n/a	n/a	0.81
1104033	ENSG00000196684	59131	HSH2D	hematopoietic SH2 domain containing	84941	19	n/a	n/a	0.81
1102050	ENSG00000182218	58640	HHIPL1	HHIP-like 1	84439	14	n/a	n/a	0.809
280100433	ENSG00000256989	0	AC010335.1	AC010335.1	0	19	n/a	n/a	0.809
1089686	ENSG00000103335	9636	PIEZO1	piezo-type mechanosensitive ion channel component 1	9780	16	n/a	n/a	0.809
1101598	ENSG00000179583	4236	CIITA	class II, major histocompatibility complex, transactivator	4261	16	n/a	n/a	0.809
279932203	ENSG00000238279	0	BX470102.3	BX470102.3	0	1	n/a	n/a	0.809
279799996	ENSG00000226484	0	RP11-87M18.2	RP11-87M18.2	0	X	n/a	n/a	0.809
1089192	ENSG00000100439	40517	ABHD4	abhydrolase domain containing 4	63874	14	n/a	n/a	0.809
1101921	ENSG00000181523	6412	SGSH	N-sulfoglucosamine sulfohydrolase	6448	17	n/a	n/a	0.809
1101851	ENSG00000181031	9360	RPH3AL	rabphilin 3A-like (without C2 domains)	9501	17	n/a	n/a	0.809
1092837	ENSG00000127528	10218	KLF2	Kruppel-like factor 2 (lung)	10365	19	n/a	n/a	0.809
279998498	ENSG00000248178	0	AL049757.1	AL049757.1	0	22	n/a	n/a	0.809
1093719	ENSG00000133943	55819	C14orf159	chromosome 14 open reading frame 159	80017	14	n/a	n/a	0.809
1089067	ENSG00000100097	3931	LGALS1	lectin, galactoside-binding, soluble, 1	3956	22	n/a	n/a	0.809
1103219	ENSG00000186994	90379	KANK3	KN motif and ankyrin repeat domains 3	256949	19	n/a	n/a	0.809
1092055	ENSG00000121310	34557	ECHDC2	enoyl CoA hydratase domain containing 2	55268	1	n/a	n/a	0.808
1102846	ENSG00000185499	4556	MUC1	mucin 1, cell surface associated	4582	1	n/a	n/a	0.808
1097833	ENSG00000162976	79446	PQLC3	PQ loop repeat containing 3	130814	2	n/a	n/a	0.808
1089941	ENSG00000105219	55737	CNTD2	cyclin N-terminal domain containing 2	79935	19	n/a	n/a	0.808
1099799	ENSG00000170482	9819	SLC23A1	solute carrier family 23 (nucleobase transporters), member 1	9963	5	n/a	n/a	0.808
1087223	ENSG00000015285	7411	WAS	Wiskott-Aldrich syndrome (eczema-thrombocytopenia)	7454	X	n/a	n/a	0.808
1094892	ENSG00000140459	1571	CYP11A1	cytochrome P450, family 11, subfamily A, polypeptide 1	1583	15	n/a	n/a	0.808
279793586	ENSG00000225928	0	RP11-122F14.4	RP11-122F14.4	0	10	n/a	n/a	0.807
1103742	ENSG00000189157	157125769	FAM47E	family with sequence similarity 47, member E	100631383	4	n/a	n/a	0.807
1097641	ENSG00000162144	85610	CYBASC3	cytochrome b, ascorbate dependent 3	220002	11	n/a	n/a	0.807
1096158	ENSG00000149564	59988	ESAM	endothelial cell adhesion molecule	90952	11	n/a	n/a	0.807
279869483	ENSG00000232698	0	AP001058.3	AP001058.3	0	21	n/a	n/a	0.807
1087324	ENSG00000026297	8566	RNASET2	ribonuclease T2	8635	6	n/a	n/a	0.807
279820326	ENSG00000228322	0	RP11-358M14.2	RP11-358M14.2	0	9	n/a	n/a	0.807
1091894	ENSG00000119986	37831	AVPI1	arginine vasopressin-induced 1	60370	10	n/a	n/a	0.807
1102472	ENSG00000183914	80546	DNAH2	dynein, axonemal, heavy chain 2	146754	17	n/a	n/a	0.807
1092270	ENSG00000123243	56534	ITIH5	inter-alpha (globulin) inhibitor H5	80760	10	n/a	n/a	0.807
1093381	ENSG00000131634	55455	TMEM204	transmembrane protein 204	79652	16	n/a	n/a	0.807
1088333	ENSG00000079308	7102	TNS1	tensin 1	7145	2	n/a	n/a	0.807
1090532	ENSG00000109113	58105	RAB34	RAB34, member RAS oncogene family	83871	17	n/a	n/a	0.807
279783276	ENSG00000225032	0	RP11-228B15.4	RP11-228B15.4	0	9	n/a	n/a	0.807
1089152	ENSG00000100342	8476	APOL1	apolipoprotein L, 1	8542	22	n/a	n/a	0.806
1107302	ENSG00000227908	134195	CTD-2031P19.3	Uncharacterized protein	441072	5	n/a	n/a	0.806
1097327	ENSG00000159713	31153	TPPP3	tubulin polymerization-promoting protein family member 3	51673	16	n/a	n/a	0.806
279988634	ENSG00000244769	0	BX255925.1	BX255925.1	0	9	n/a	n/a	0.806
1098896	ENSG00000166816	83463	LDHD	lactate dehydrogenase D	197257	16	n/a	n/a	0.806
1093927	ENSG00000135111	6886	TBX3	T-box 3	6926	12	n/a	n/a	0.806
1103180	ENSG00000186838	110381	SELV	selenoprotein V	348303	19	n/a	n/a	0.806
1096659	ENSG00000154102	126670	C16orf74	chromosome 16 open reading frame 74	404550	16	n/a	n/a	0.805
1102780	ENSG00000185201	10434	IFITM2	interferon induced transmembrane protein 2 (1-8D)	10581	11	n/a	n/a	0.805
1093174	ENSG00000130402	78	ACTN4	actinin, alpha 4	81	19	n/a	n/a	0.805
1093032	ENSG00000129244	479	ATP1B2	ATPase, Na+/K+ transporting, beta 2 polypeptide	482	17	n/a	n/a	0.805
1097328	ENSG00000159714	29535	ZDHHC1	zinc finger, DHHC-type containing 1	29800	16	n/a	n/a	0.805
280101152	ENSG00000257057	0	RP11-867G2.2	RP11-867G2.2	0	11	n/a	n/a	0.805
1090013	ENSG00000105516	1616	DBP	D site of albumin promoter (albumin D-box) binding protein	1628	19	n/a	n/a	0.805
280078433	ENSG00000254964	0	RP11-831H9.3	RP11-831H9.3	0	11	n/a	n/a	0.805
1100929	ENSG00000175877	79650	WBSCR28	Williams-Beuren syndrome chromosome region 28	135886	7	n/a	n/a	0.805
1096897	ENSG00000156206	81515	C15orf26	chromosome 15 open reading frame 26	161502	15	n/a	n/a	0.805
1103575	ENSG00000188523	123588	C9orf171	chromosome 9 open reading frame 171	389799	9	n/a	n/a	0.805
1097459	ENSG00000160685	30525	ZBTB7B	zinc finger and BTB domain containing 7B	51043	1	n/a	n/a	0.805
1098757	ENSG00000166246	80537	C16orf71	chromosome 16 open reading frame 71	146562	16	n/a	n/a	0.805
1093425	ENSG00000131941	59574	RHPN2	rhophilin, Rho GTPase binding protein 2	85415	19	n/a	n/a	0.805
1093704	ENSG00000133805	269	AMPD3	adenosine monophosphate deaminase 3	272	11	n/a	n/a	0.804
1093533	ENSG00000132613	60144	MTSS1L	metastasis suppressor 1-like	92154	16	n/a	n/a	0.804
280009840	ENSG00000249124	0	C16orf13	chromosome 16 open reading frame 13	0	16	n/a	n/a	0.804
1103229	ENSG00000187024	79742	PTRH1	peptidyl-tRNA hydrolase 1 homolog (S. cerevisiae)	138428	9	n/a	n/a	0.804
280032223	ENSG00000250934	0	RP11-71E19.1	RP11-71E19.1	0	3	n/a	n/a	0.804
1097796	ENSG00000162840	0	MT1P2	metallothionein 1 pseudogene 2	0	4	n/a	n/a	0.804
1105157	ENSG00000204482	7894	LST1	leukocyte specific transcript 1	7940	6	n/a	n/a	0.804
1095145	ENSG00000142227	1999	EMP3	epithelial membrane protein 3	2014	19	n/a	n/a	0.804
1098067	ENSG00000163734	2904	CXCL3	chemokine (C-X-C motif) ligand 3	2921	4	n/a	n/a	0.804
1093099	ENSG00000129946	25510	SHC2	SHC (Src homology 2 domain containing) transforming protein 2	25759	19	n/a	n/a	0.804
1095812	ENSG00000146828	36275	SLC12A9	solute carrier family 12 (potassium/chloride transporters), member 9	56996	7	n/a	n/a	0.803
1102593	ENSG00000184451	2809	CCR10	chemokine (C-C motif) receptor 10	2826	17	n/a	n/a	0.803
1097225	ENSG00000158869	2192	FCER1G	Fc fragment of IgE, high affinity I, receptor for; gamma polypeptide	2207	1	n/a	n/a	0.803
1105828	ENSG00000213203	81895	GIMAP1	GTPase, IMAP family member 1	170575	7	n/a	n/a	0.803
279927498	ENSG00000237886	0	RP11-611D20.2	RP11-611D20.2	0	9	n/a	n/a	0.803
279790151	ENSG00000225649	157122261	AC064875.2	AC064875.2	100506474	2	n/a	n/a	0.803
1099396	ENSG00000168765	2931	GSTM4	glutathione S-transferase mu 4	2948	1	n/a	n/a	0.803
279669404	ENSG00000203472	0	AC009163.1	AC009163.1	0	16	n/a	n/a	0.803
1100829	ENSG00000175318	83453	GRAMD2	GRAM domain containing 2	196996	15	n/a	n/a	0.803
280072512	ENSG00000254561	0	RP11-196E1.3	RP11-196E1.3	0	11	n/a	n/a	0.802
279945943	ENSG00000240173	0	AC006452.2	AC006452.2	0	7	n/a	n/a	0.802
1099701	ENSG00000170075	9152	GPR37L1	G protein-coupled receptor 37 like 1	9283	1	n/a	n/a	0.802
1097158	ENSG00000158423	81417	RIBC1	RIB43A domain with coiled-coils 1	158787	X	n/a	n/a	0.802
1097081	ENSG00000157766	173	ACAN	aggrecan	176	15	n/a	n/a	0.802
1091526	ENSG00000116819	109688	TFAP2E	transcription factor AP-2 epsilon (activating enhancer binding protein 2 epsilon)	339488	1	n/a	n/a	0.802
280134149	ENSG00000259508	0	RP11-661D19.3	RP11-661D19.3	0	14	n/a	n/a	0.802
1098085	ENSG00000163794	7306	UCN	urocortin	7349	2	n/a	n/a	0.802
1097795	ENSG00000162836	30687	ACP6	acid phosphatase 6, lysophosphatidic	51205	1	n/a	n/a	0.802
1094268	ENSG00000136859	23207	ANGPTL2	angiopoietin-like 2	23452	9	n/a	n/a	0.802
1091419	ENSG00000116032	77776	GRIN3B	glutamate receptor, ionotropic, N-methyl-D-aspartate 3B	116444	19	n/a	n/a	0.802
1087871	ENSG00000067113	8544	PPAP2A	phosphatidic acid phosphatase type 2A	8611	5	n/a	n/a	0.801
1091225	ENSG00000114786	0	RP11-155D18.11	Uncharacterized protein	0	3	n/a	n/a	0.801
280025770	ENSG00000250410	0	RP11-714G18.1	RP11-714G18.1	0	4	n/a	n/a	0.801
1090265	ENSG00000106991	2007	ENG	endoglin	2022	9	n/a	n/a	0.801
1100460	ENSG00000173338	9944	KCNK7	potassium channel, subfamily K, member 7	10089	11	n/a	n/a	0.801
1090702	ENSG00000110723	22841	EXPH5	exophilin 5	23086	11	n/a	n/a	0.801
1094808	ENSG00000139832	34936	RAB20	RAB20, member RAS oncogene family	55647	13	n/a	n/a	0.801
1086924	ENSG00000004838	30845	ZMYND10	zinc finger, MYND-type containing 10	51364	3	n/a	n/a	0.801
1092839	ENSG00000127530	26411	OR7C1	olfactory receptor, family 7, subfamily C, member 1	26664	19	n/a	n/a	0.801
279783855	ENSG00000225098	0	BCRP1	breakpoint cluster region pseudogene 1	0	22	n/a	n/a	0.801
1102840	ENSG00000185475	119466	TMEM179B	transmembrane protein 179B	374395	11	n/a	n/a	0.8
1101093	ENSG00000176753	151516	C15orf56	chromosome 15 open reading frame 56	644809	15	n/a	n/a	0.8
1092094	ENSG00000121743	2684	GJA3	gap junction protein, alpha 3, 46kDa	2700	13	n/a	n/a	0.8
1099965	ENSG00000171174	40713	RBKS	ribokinase	64080	2	n/a	n/a	0.8
1108156	ENSG00000233389	0	AC005071.3	Uncharacterized protein	0	7	n/a	n/a	0.8
279734867	ENSG00000214922	94699	HLA-F-AS1	HLA-F antisense RNA 1 (non-protein coding)	285830	6	n/a	n/a	0.8
1090951	ENSG00000112343	10328	TRIM38	tripartite motif containing 38	10475	6	n/a	n/a	0.8
279860645	ENSG00000231920	1002466	RP11-565H13.2	RP11-565H13.2	100128511	10	n/a	n/a	0.8
1098118	ENSG00000163885	110406	CCDC37	coiled-coil domain containing 37	348807	3	n/a	n/a	0.8
1094952	ENSG00000140853	58377	NLRC5	NLR family, CARD domain containing 5	84166	16	n/a	n/a	0.8
1090003	ENSG00000105479	60268	CCDC114	coiled-coil domain containing 114	93233	19	n/a	n/a	0.8
279750708	ENSG00000220557	0	HMGB1P13	high mobility group box 1 pseudogene 13	0	6	n/a	n/a	0.8
1092013	ENSG00000120896	10029	SORBS3	sorbin and SH3 domain containing 3	10174	8	n/a	n/a	0.8
1087083	ENSG00000008394	4232	MGST1	microsomal glutathione S-transferase 1	4257	12	n/a	n/a	0.799
1092555	ENSG00000125434	124776	SLC25A35	solute carrier family 25, member 35	399512	17	n/a	n/a	0.799
1097100	ENSG00000157911	5160	PEX10	peroxisomal biogenesis factor 10	5192	1	n/a	n/a	0.799
1098165	ENSG00000164039	36177	BDH2	3-hydroxybutyrate dehydrogenase, type 2	56898	4	n/a	n/a	0.799
1104629	ENSG00000198520	109699	C1orf228	chromosome 1 open reading frame 228	339541	1	n/a	n/a	0.799
1097159	ENSG00000158428	119571	C2orf62	chromosome 2 open reading frame 62	375307	2	n/a	n/a	0.799
1088607	ENSG00000087250	4478	MT3	metallothionein 3	4504	16	n/a	n/a	0.799
1088081	ENSG00000072818	9600	ACAP1	ArfGAP with coiled-coil, ankyrin repeat and PH domains 1	9744	17	n/a	n/a	0.799
1094390	ENSG00000137473	58128	TTC29	tetratricopeptide repeat domain 29	83894	4	n/a	n/a	0.799
1104183	ENSG00000197142	31183	ACSL5	acyl-CoA synthetase long-chain family member 5	51703	10	n/a	n/a	0.799
1091591	ENSG00000117305	3135	HMGCL	3-hydroxymethyl-3-methylglutaryl-CoA lyase	3155	1	n/a	n/a	0.799
1089049	ENSG00000100033	5593	PRODH	proline dehydrogenase (oxidase) 1	5625	22	n/a	n/a	0.799
1099016	ENSG00000167261	40807	DPEP2	dipeptidase 2	64174	16	n/a	n/a	0.799
1089039	ENSG00000100003	23295	SEC14L2	SEC14-like 2 (S. cerevisiae)	23541	22	n/a	n/a	0.798
279825668	ENSG00000228791	0	AC012087.2	AC012087.2	0	3	n/a	n/a	0.798
1094708	ENSG00000139193	934	CD27	CD27 molecule	939	12	n/a	n/a	0.798
1102829	ENSG00000185404	60273	SP140L	SP140 nuclear body protein-like	93349	2	n/a	n/a	0.798
280068882	ENSG00000254295	0	CTC-308K20.2	CTC-308K20.2	0	5	n/a	n/a	0.798
1102869	ENSG00000185610	133317	DBX2	developing brain homeobox 2	440097	12	n/a	n/a	0.798
1098872	ENSG00000166710	564	B2M	beta-2-microglobulin	567	15	n/a	n/a	0.798
279888832	ENSG00000234424	0	RP11-213G2.1	RP11-213G2.1	0	9	n/a	n/a	0.798
1106087	ENSG00000214456	133671	PLIN5	perilipin 5	440503	19	n/a	n/a	0.798
1088145	ENSG00000074660	8512	SCARF1	scavenger receptor class F, member 1	8578	17	n/a	n/a	0.798
1094636	ENSG00000138696	654	BMPR1B	bone morphogenetic protein receptor, type IB	658	4	n/a	n/a	0.797
1087013	ENSG00000006638	6875	TBXA2R	thromboxane A2 receptor	6915	19	n/a	n/a	0.797
1102938	ENSG00000185885	8453	IFITM1	interferon induced transmembrane protein 1 (9-27)	8519	11	n/a	n/a	0.797
1096282	ENSG00000151023	85550	ENKUR	enkurin, TRPC channel interacting protein	219670	10	n/a	n/a	0.797
279797156	ENSG00000226239	0	RP1-310O13.7	RP1-310O13.7	0	20	n/a	n/a	0.797
280081327	ENSG00000255120	0	RP11-770G2.4	RP11-770G2.4	0	11	n/a	n/a	0.797
1099485	ENSG00000169129	58831	AFAP1L2	actin filament associated protein 1-like 2	84632	10	n/a	n/a	0.797
1097620	ENSG00000161999	109618	JMJD8	jumonji domain containing 8	339123	16	n/a	n/a	0.797
1095682	ENSG00000145832	81114	SLC25A48	solute carrier family 25, member 48	153328	5	n/a	n/a	0.797
1096099	ENSG00000149150	8435	SLC43A1	solute carrier family 43, member 1	8501	11	n/a	n/a	0.797
1099094	ENSG00000167613	3878	LAIR1	leukocyte-associated immunoglobulin-like receptor 1	3903	19	n/a	n/a	0.797
1097573	ENSG00000161642	25695	ZNF385A	zinc finger protein 385A	25946	12	n/a	n/a	0.796
1104279	ENSG00000197448	119414	GSTK1	glutathione S-transferase kappa 1	373156	7	n/a	n/a	0.796
1096375	ENSG00000151715	78782	TMEM45B	transmembrane protein 45B	120224	11	n/a	n/a	0.796
1102514	ENSG00000184154	85619	LRTOMT	leucine rich transmembrane and 0-methyltransferase domain containing	220074	11	n/a	n/a	0.796
1097431	ENSG00000160401	94826	C9orf117	chromosome 9 open reading frame 117	286207	9	n/a	n/a	0.796
1101109	ENSG00000176857	0	CTC-298B17.1	CTC-298B17.1	0	5	n/a	n/a	0.796
1088783	ENSG00000090971	36384	NAT14	N-acetyltransferase 14 (GCN5-related, putative)	57106	19	n/a	n/a	0.796
279854560	ENSG00000231393	0	RP11-331F9.3	RP11-331F9.3	0	9	n/a	n/a	0.796
1087269	ENSG00000020633	860	RUNX3	runt-related transcription factor 3	864	1	n/a	n/a	0.796
279979513	ENSG00000243836	1002643	RP4-555L14.5	RP4-555L14.5	100131176	7	n/a	n/a	0.796
1099110	ENSG00000167646	110465	C19orf51	chromosome 19 open reading frame 51	352909	19	n/a	n/a	0.795
1098545	ENSG00000165424	85547	ZCCHC24	zinc finger, CCHC domain containing 24	219654	10	n/a	n/a	0.795
1097989	ENSG00000163520	2184	FBLN2	fibulin 2	2199	3	n/a	n/a	0.795
279888388	ENSG00000234392	0	XXbac-BPG248L24.12	XXbac-BPG248L24.12	0	6	n/a	n/a	0.795
1088827	ENSG00000091986	81022	CCDC80	coiled-coil domain containing 80	151887	3	n/a	n/a	0.795
279849751	ENSG00000230970	0	HHATL-AS1	HHATL antisense RNA 1 (non-protein coding)	0	3	n/a	n/a	0.795
279798396	ENSG00000226334	0	RP11-217B7.2	RP11-217B7.2	0	9	n/a	n/a	0.795
1092345	ENSG00000123992	23303	DNPEP	aspartyl aminopeptidase	23549	2	n/a	n/a	0.795
1089139	ENSG00000100311	5123	PDGFB	platelet-derived growth factor beta polypeptide	5155	22	n/a	n/a	0.795
1097696	ENSG00000162482	22732	AKR7A3	aldo-keto reductase family 7, member A3 (aflatoxin aldehyde reductase)	22977	1	n/a	n/a	0.794
1101959	ENSG00000181781	94311	ODF3L2	outer dense fiber of sperm tails 3-like 2	284451	19	n/a	n/a	0.794
279894418	ENSG00000234886	0	MTND5P26	MT-ND5 pseudogene 26	0	X	n/a	n/a	0.794
1093885	ENSG00000134873	8949	CLDN10	claudin 10	9071	13	n/a	n/a	0.794
1103114	ENSG00000186517	90394	ARHGAP30	Rho GTPase activating protein 30	257106	1	n/a	n/a	0.794
280092906	ENSG00000256073	59186	C21orf119	chromosome 21 open reading frame 119	84996	21	n/a	n/a	0.794
1097095	ENSG00000157873	8691	TNFRSF14	tumor necrosis factor receptor superfamily, member 14	8764	1	n/a	n/a	0.793
279841042	ENSG00000230191	0	RP4-725G10.3	RP4-725G10.3	0	7	n/a	n/a	0.793
1105091	ENSG00000204323	166985	C17orf109	chromosome 17 open reading frame 109	643008	17	n/a	n/a	0.793
1096485	ENSG00000152527	79412	PLEKHH2	pleckstrin homology domain containing, family H (with MyTH4 domain) member 2	130271	2	n/a	n/a	0.793
1104157	ENSG00000197057	125470	DTHD1	death domain containing 1	401124	4	n/a	n/a	0.793
1107834	ENSG00000231360	0	AL592284.1	Uncharacterized protein	0	1	n/a	n/a	0.793
279974834	ENSG00000243422	0	RP11-413E6.1	RP11-413E6.1	0	3	n/a	n/a	0.793
279954849	ENSG00000241213	0	RP11-768G7.2	RP11-768G7.2	0	3	n/a	n/a	0.793
280117115	ENSG00000258531	0	RP11-226F19.4	RP11-226F19.4	0	14	n/a	n/a	0.793
1095082	ENSG00000141639	5564	MAPK4	mitogen-activated protein kinase 4	5596	18	n/a	n/a	0.793
1089672	ENSG00000103253	58474	HAGHL	hydroxyacylglutathione hydrolase-like	84264	16	n/a	n/a	0.793
279736838	ENSG00000215068	81144	AC025171.1	AC025171.1	153684	5	n/a	n/a	0.793
1095607	ENSG00000145287	30797	PLAC8	placenta-specific 8	51316	4	n/a	n/a	0.793
279826612	ENSG00000228878	0	AC007551.3	AC007551.3	0	7	n/a	n/a	0.793
1104761	ENSG00000198832	79976	RP3-412A9.11	Selenoprotein M	140606	22	n/a	n/a	0.793
1108908	ENSG00000239697	8671	TNFSF12	tumor necrosis factor (ligand) superfamily, member 12	8742	17	n/a	n/a	0.792
1090974	ENSG00000112561	7896	TFEB	transcription factor EB	7942	6	n/a	n/a	0.792
1097806	ENSG00000162882	23253	HAAO	3-hydroxyanthranilate 3,4-dioxygenase	23498	2	n/a	n/a	0.792
1100342	ENSG00000172771	59879	C3orf25	chromosome 3 open reading frame 25	90288	3	n/a	n/a	0.792
1087132	ENSG00000010610	915	CD4	CD4 molecule	920	12	n/a	n/a	0.792
1096474	ENSG00000152463	34590	OLAH	oleoyl-ACP hydrolase	55301	10	n/a	n/a	0.792
279850595	ENSG00000231057	0	RP11-122M14.1	RP11-122M14.1	0	1	n/a	n/a	0.792
1087638	ENSG00000056736	34829	IL17RB	interleukin 17 receptor B	55540	3	n/a	n/a	0.792
1106522	ENSG00000221869	1045	CEBPD	CCAAT/enhancer binding protein (C/EBP), delta	1052	8	n/a	n/a	0.792
1089358	ENSG00000101222	25625	SPEF1	sperm flagellar 1	25876	20	n/a	n/a	0.792
1095741	ENSG00000146205	30126	ANO7	anoctamin 7	50636	2	n/a	n/a	0.792
1095046	ENSG00000141469	6527	SLC14A1	solute carrier family 14 (urea transporter), member 1 (Kidd blood group)	6563	18	n/a	n/a	0.791
1102281	ENSG00000183196	4141	CHST6	carbohydrate (N-acetylglucosamine 6-O) sulfotransferase 6	4166	16	n/a	n/a	0.791
1103580	ENSG00000188549	122833	C15orf52	chromosome 15 open reading frame 52	388115	15	n/a	n/a	0.791
279619131	ENSG00000197180	0	BX936347.1	BX936347.1	0	X	n/a	n/a	0.791
1095312	ENSG00000143382	33798	ADAMTSL4	ADAMTS-like 4	54507	1	n/a	n/a	0.791
279916117	ENSG00000236935	0	AP003774.1	AP003774.1	0	11	n/a	n/a	0.791
1094875	ENSG00000140368	8931	PSTPIP1	proline-serine-threonine phosphatase interacting protein 1	9051	15	n/a	n/a	0.791
1101638	ENSG00000179855	79133	GIPC3	GIPC PDZ domain containing family, member 3	126326	19	n/a	n/a	0.791
280091116	ENSG00000255885	0	RP11-815D16.1	RP11-815D16.1	0	12	n/a	n/a	0.791
1093674	ENSG00000133488	94425	SEC14L4	SEC14-like 4 (S. cerevisiae)	284904	22	n/a	n/a	0.791
1099116	ENSG00000167664	79122	TMIGD2	transmembrane and immunoglobulin domain containing 2	126259	19	n/a	n/a	0.79
1096695	ENSG00000154319	57890	FAM167A	family with sequence similarity 167, member A	83648	8	n/a	n/a	0.79
1089069	ENSG00000100100	76689	PIK3IP1	phosphoinositide-3-kinase interacting protein 1	113791	22	n/a	n/a	0.79
1101371	ENSG00000178199	109807	ZC3H12D	zinc finger CCCH-type containing 12D	340152	6	n/a	n/a	0.79
1102296	ENSG00000183273	81480	CCDC60	coiled-coil domain containing 60	160777	12	n/a	n/a	0.79
1087304	ENSG00000023892	30109	DEF6	differentially expressed in FDCP 6 homolog (mouse)	50619	6	n/a	n/a	0.79
279963718	ENSG00000242194	0	RP11-56D16.8	RP11-56D16.8	0	9	n/a	n/a	0.79
1097333	ENSG00000159761	122910	C16orf86	chromosome 16 open reading frame 86	388284	16	n/a	n/a	0.79
1087784	ENSG00000065054	9216	SLC9A3R2	solute carrier family 9 (sodium/hydrogen exchanger), member 3 regulator 2	9351	16	n/a	n/a	0.79
1097451	ENSG00000160602	94174	NEK8	NIMA (never in mitosis gene a)- related kinase 8	284086	17	n/a	n/a	0.79
1094535	ENSG00000138135	8903	CH25H	cholesterol 25-hydroxylase	9023	10	n/a	n/a	0.79
1102327	ENSG00000183401	79105	CCDC159	coiled-coil domain containing 159	126075	19	n/a	n/a	0.79
1087464	ENSG00000043039	8472	BARX2	BARX homeobox 2	8538	11	n/a	n/a	0.79
1089784	ENSG00000104324	10257	PGCP	Plasma glutamate carboxypeptidase	10404	8	n/a	n/a	0.79
1106513	ENSG00000221845	125583	C7orf65	chromosome 7 open reading frame 65	401335	7	n/a	n/a	0.789
279783503	ENSG00000225062	0	AC021016.6	AC021016.6	0	2	n/a	n/a	0.789
1087992	ENSG00000070540	34351	WIPI1	WD repeat domain, phosphoinositide interacting 1	55062	17	n/a	n/a	0.789
1088737	ENSG00000090013	642	BLVRB	biliverdin reductase B (flavin reductase (NADPH))	645	19	n/a	n/a	0.789
279973875	ENSG00000243321	0	RP11-167H9.3	RP11-167H9.3	0	3	n/a	n/a	0.789
279999761	ENSG00000248306	0	RP11-13E1.3	RP11-13E1.3	0	10	n/a	n/a	0.789
1092513	ENSG00000124939	4221	SCGB2A1	secretoglobin, family 2A, member 1	4246	11	n/a	n/a	0.789
1102184	ENSG00000182796	133322	AC023055.2	AC023055.2	440104	12	n/a	n/a	0.789
1104414	ENSG00000197859	9575	ADAMTSL2	ADAMTS-like 2	9719	9	n/a	n/a	0.789
1099429	ENSG00000168899	10633	VAMP5	vesicle-associated membrane protein 5 (myobrevin)	10791	2	n/a	n/a	0.789
1093297	ENSG00000131044	81634	TTLL9	tubulin tyrosine ligase-like family, member 9	164395	20	n/a	n/a	0.788
1088227	ENSG00000076662	3365	ICAM3	intercellular adhesion molecule 3	3385	19	n/a	n/a	0.788
1105413	ENSG00000205220	5667	PSMB10	proteasome (prosome, macropain) subunit, beta type, 10	5699	16	n/a	n/a	0.788
1099622	ENSG00000169738	30663	DCXR	dicarbonyl/L-xylulose reductase	51181	17	n/a	n/a	0.788
279777538	ENSG00000224525	0	RP11-561I11.2	RP11-561I11.2	0	1	n/a	n/a	0.788
1097743	ENSG00000162643	79175	WDR63	WD repeat domain 63	126820	1	n/a	n/a	0.788
1104856	ENSG00000203392	0	AC105020.1	Uncharacterized proteincDNA FLJ12988 fis, clone NT2RP3000080	0	15	n/a	n/a	0.788
1093445	ENSG00000132122	33849	SPATA6	spermatogenesis associated 6	54558	1	n/a	n/a	0.787
279722569	ENSG00000213493	0	RP11-55L3.2	RP11-55L3.2	0	4	n/a	n/a	0.787
1092147	ENSG00000122188	34189	LAX1	lymphocyte transmembrane adaptor 1	54900	1	n/a	n/a	0.787
1089189	ENSG00000100427	22964	MLC1	megalencephalic leukoencephalopathy with subcortical cysts 1	23209	22	n/a	n/a	0.787
1107548	ENSG00000229474	83459	PATL2	protein associated with topoisomerase II homolog 2 (yeast)	197135	15	n/a	n/a	0.787
1093045	ENSG00000129353	36429	SLC44A2	solute carrier family 44, member 2	57153	19	n/a	n/a	0.787
1103782	ENSG00000189350	81657	FAM179A	family with sequence similarity 179, member A	165186	2	n/a	n/a	0.787
1088204	ENSG00000075914	22771	EXOSC7	exosome component 7	23016	3	n/a	n/a	0.787
1088935	ENSG00000096088	5193	PGC	progastricsin (pepsinogen C)	5225	6	n/a	n/a	0.787
1096243	ENSG00000150628	79533	SPATA4	spermatogenesis associated 4	132851	4	n/a	n/a	0.787
1088349	ENSG00000079691	34893	LRRC16A	leucine rich repeat containing 16A	55604	6	n/a	n/a	0.787
1095182	ENSG00000142583	6482	SLC2A5	solute carrier family 2 (facilitated glucose/fructose transporter), member 5	6518	1	n/a	n/a	0.786
1095012	ENSG00000141295	59927	SCRN2	secernin 2	90507	17	n/a	n/a	0.786
1098424	ENSG00000164904	498	ALDH7A1	aldehyde dehydrogenase 7 family, member A1	501	5	n/a	n/a	0.786
[truncated: 1,142 more rows]

## Sheet: Sheet4
Workbook 1. COMT negative gene correlates
[truncated: 921 more rows]

[truncated: 2 more sheets: Sheet5, Sheet6]
