# Supplementary material for: Connecting DCX, COMT and FMR1 in social behavior and cognitive impairment
Source: Behav Brain Funct. 2022 May 19;18:7. doi: 10.1186/s12993-022-00191-7 (PMC9121553; doi:10.1186/s12993-022-00191-7)
Supplement: Supplementary file 2 — Additional file 2: Workbook S2. Gene Ontology analysis of DCX, COMT, and FMR1 hippocampal gene correlates. [file 12993_2022_191_MOESM2_ESM.xlsx]

## Sheet: COMT POS
Workbook 2. COMT positive correlates
ID	Gene Name	Species	GOTERM_BP_DIRECT	GOTERM_CC_DIRECT	GOTERM_MF_DIRECT	INTERPRO	KEGG_PATHWAY	OMIM_DISEASE	PIR_SUPERFAMILY	SMART	UP_KEYWORDS	UP_SEQ_FEATURE
OAS2	2'-5'-oligoadenylate synthetase 2(OAS2)	Homo sapiens	GO:0006139~nucleobase-containing compound metabolic process,GO:0006164~purine nucleotide biosynthetic process,GO:0006401~RNA catabolic process,GO:0006486~protein glycosylation,GO:0006955~immune response,GO:0009615~response to virus,GO:0018377~protein myristoylation,GO:0051607~defense response to virus,GO:0060333~interferon-gamma-mediated signaling pathway,GO:0060337~type I interferon signaling pa…	GO:0005634~nucleus,GO:0005737~cytoplasm,GO:0005739~mitochondrion,GO:0005783~endoplasmic reticulum,GO:0005829~cytosol,GO:0016020~membrane,GO:0043231~intracellular membrane-bounded organelle,GO:0048471~perinuclear region of cytoplasm,	GO:0001730~2'-5'-oligoadenylate synthetase activity,GO:0003725~double-stranded RNA binding,GO:0005515~protein binding,GO:0005524~ATP binding,GO:0008270~zinc ion binding,GO:0016740~transferase activity,GO:0016779~nucleotidyltransferase activity,GO:0046872~metal ion binding,	IPR002934:Nucleotidyl transferase domain,IPR006116:2-5-oligoadenylate synthetase, N-terminal,IPR006117:2-5-oligoadenylate synthetase, conserved site,IPR018952:2'-5'-oligoadenylate synthetase 1, domain 2/C-terminal,IPR026774:2'-5'-oligoadenylate synthase,	hsa05160:Hepatitis C,hsa05162:Measles,hsa05164:Influenza A,hsa05168:Herpes simplex infection,				Acetylation,Alternative splicing,Antiviral defense,ATP-binding,Complete proteome,Cytoplasm,Direct protein sequencing,Endoplasmic reticulum,Glycoprotein,Immunity,Innate immunity,Lipoprotein,Magnesium,Metal-binding,Microsome,Mitochondrion,Myristate,Nucleotide-binding,Nucleotidyltransferase,Nucleus,Proteomics identification,Reference proteome,Repeat,RNA-binding,Transferase,	chain:2'-5'-oligoadenylate synthetase 2,compositionally biased region:Pro-rich (linker),lipid moiety-binding region:N-myristoyl glycine,modified residue,mutagenesis site,region of interest:OAS domain 1,region of interest:OAS domain 2,sequence conflict,splice variant,
OAS3	2'-5'-oligoadenylate synthetase 3(OAS3)	Homo sapiens	GO:0006139~nucleobase-containing compound metabolic process,GO:0006955~immune response,GO:0009615~response to virus,GO:0045071~negative regulation of viral genome replication,GO:0051607~defense response to virus,GO:0060333~interferon-gamma-mediated signaling pathway,GO:0060337~type I interferon signaling pathway,GO:0060700~regulation of ribonuclease activity,	GO:0005615~extracellular space,GO:0005654~nucleoplasm,GO:0005737~cytoplasm,GO:0005829~cytosol,GO:0005886~plasma membrane,GO:0016021~integral component of membrane,GO:0043231~intracellular membrane-bounded organelle,	GO:0001730~2'-5'-oligoadenylate synthetase activity,GO:0003725~double-stranded RNA binding,GO:0005515~protein binding,GO:0005524~ATP binding,GO:0016740~transferase activity,GO:0016779~nucleotidyltransferase activity,GO:0046872~metal ion binding,	IPR002934:Nucleotidyl transferase domain,IPR006116:2-5-oligoadenylate synthetase, N-terminal,IPR006117:2-5-oligoadenylate synthetase, conserved site,IPR018952:2'-5'-oligoadenylate synthetase 1, domain 2/C-terminal,IPR026774:2'-5'-oligoadenylate synthase,	hsa05160:Hepatitis C,hsa05162:Measles,hsa05164:Influenza A,hsa05168:Herpes simplex infection,				3D-structure,Acetylation,Antiviral defense,ATP-binding,Complete proteome,Cytoplasm,Direct protein sequencing,Immunity,Innate immunity,Magnesium,Membrane,Metal-binding,Nucleotide-binding,Nucleotidyltransferase,Nucleus,Phosphoprotein,Polymorphism,Proteomics identification,Reference proteome,Repeat,RNA-binding,Transferase,Transmembrane,Transmembrane helix,	chain:2'-5'-oligoadenylate synthetase 3,modified residue,region of interest:Linker,region of interest:OAS domain 1,region of interest:OAS domain 2,region of interest:OAS domain 3,sequence conflict,sequence variant,
OASL	2'-5'-oligoadenylate synthetase like(OASL)	Homo sapiens	GO:0009615~response to virus,GO:0045071~negative regulation of viral genome replication,GO:0051607~defense response to virus,GO:0060333~interferon-gamma-mediated signaling pathway,GO:0060337~type I interferon signaling pathway,	GO:0005730~nucleolus,GO:0005737~cytoplasm,GO:0005829~cytosol,GO:0016020~membrane,	GO:0001730~2'-5'-oligoadenylate synthetase activity,GO:0003677~DNA binding,GO:0003725~double-stranded RNA binding,GO:0005524~ATP binding,GO:0016740~transferase activity,GO:0044822~poly(A) RNA binding,GO:0046966~thyroid hormone receptor binding,	IPR000626:Ubiquitin,IPR006116:2-5-oligoadenylate synthetase, N-terminal,IPR006117:2-5-oligoadenylate synthetase, conserved site,IPR018952:2'-5'-oligoadenylate synthetase 1, domain 2/C-terminal,IPR026774:2'-5'-oligoadenylate synthase,				SM00213:UBQ,	3D-structure,Acetylation,Alternative splicing,Antiviral defense,Complete proteome,Cytoplasm,Immunity,Innate immunity,Nucleus,Polymorphism,Proteomics identification,Reference proteome,Repeat,RNA-binding,	chain:59 kDa 2'-5'-oligoadenylate synthetase- like protein,domain:Ubiquitin-like 1,domain:Ubiquitin-like 2,helix,sequence conflict,sequence variant,splice variant,strand,turn,
HAAO	3-hydroxyanthranilate 3,4-dioxygenase(HAAO)	Homo sapiens	GO:0006569~tryptophan catabolic process,GO:0010043~response to zinc ion,GO:0019805~quinolinate biosynthetic process,GO:0034354~'de novo' NAD biosynthetic process from tryptophan,GO:0043420~anthranilate metabolic process,GO:0046686~response to cadmium ion,GO:0046874~quinolinate metabolic process,GO:0055114~oxidation-reduction process,GO:0070050~neuron cellular homeostasis,	GO:0005829~cytosol,GO:0070062~extracellular exosome,	GO:0000334~3-hydroxyanthranilate 3,4-dioxygenase activity,GO:0005506~iron ion binding,GO:0005515~protein binding,GO:0008198~ferrous iron binding,GO:0009055~electron carrier activity,	IPR010329:3-hydroxyanthranilic acid dioxygenase,IPR011051:RmlC-like cupin domain,IPR014710:RmlC-like jelly roll fold,IPR016700:3-hydroxyanthranilate 3, 4-dioxygenase, metazoan,	hsa00380:Tryptophan metabolism,hsa01100:Metabolic pathways,		PIRSF017681:3-hydroxyanthranilate 3,4-dioxygenase, animal type,		3D-structure,Alternative splicing,Complete proteome,Cytoplasm,Dioxygenase,Iron,Metal-binding,Oxidoreductase,Polymorphism,Proteomics identification,Pyridine nucleotide biosynthesis,Reference proteome,	binding site:Dioxygen,binding site:Substrate,chain:3-hydroxyanthranilate 3,4-dioxygenase,helix,metal ion-binding site:Iron; catalytic,sequence variant,splice variant,strand,turn,
BDH2	3-hydroxybutyrate dehydrogenase, type 2(BDH2)	Homo sapiens	GO:0006635~fatty acid beta-oxidation,GO:0019290~siderophore biosynthetic process,GO:0030855~epithelial cell differentiation,GO:0042168~heme metabolic process,GO:0046951~ketone body biosynthetic process,GO:0055072~iron ion homeostasis,	GO:0005737~cytoplasm,GO:0005739~mitochondrion,GO:0005829~cytosol,GO:0070062~extracellular exosome,	GO:0003858~3-hydroxybutyrate dehydrogenase activity,GO:0008667~2,3-dihydro-2,3-dihydroxybenzoate dehydrogenase activity,GO:0016491~oxidoreductase activity,GO:0016628~oxidoreductase activity, acting on the CH-CH group of donors, NAD or NADP as acceptor,GO:0051287~NAD binding,	IPR002347:Glucose/ribitol dehydrogenase,IPR003560:2,3-dihydro-2,3-dihydroxybenzoate dehydrogenase,IPR016040:NAD(P)-binding domain,IPR020904:Short-chain dehydrogenase/reductase, conserved site,	hsa00072:Synthesis and degradation of ketone bodies,hsa00650:Butanoate metabolism,hsa01100:Metabolic pathways,				3D-structure,Alternative splicing,Complete proteome,Cytoplasm,NAD,Oxidoreductase,Polymorphism,Proteomics identification,Reference proteome,	active site:Proton acceptor,binding site:NAD,binding site:Substrate,chain:3-hydroxybutyrate dehydrogenase type 2,helix,modified residue,nucleotide phosphate-binding region:NAD,sequence conflict,sequence variant,splice variant,strand,turn,
HMGCL	3-hydroxymethyl-3-methylglutaryl-CoA lyase(HMGCL)	Homo sapiens	GO:0001889~liver development,GO:0006552~leucine catabolic process,GO:0006629~lipid metabolic process,GO:0006637~acyl-CoA metabolic process,GO:0007005~mitochondrion organization,GO:0007584~response to nutrient,GO:0042594~response to starvation,GO:0046951~ketone body biosynthetic process,GO:0051262~protein tetramerization,GO:0070542~response to fatty acid,	GO:0005739~mitochondrion,GO:0005743~mitochondrial inner membrane,GO:0005759~mitochondrial matrix,GO:0005777~peroxisome,	GO:0000062~fatty-acyl-CoA binding,GO:0000287~magnesium ion binding,GO:0004419~hydroxymethylglutaryl-CoA lyase activity,GO:0005102~receptor binding,GO:0016829~lyase activity,GO:0030145~manganese ion binding,GO:0031406~carboxylic acid binding,GO:0042803~protein homodimerization activity,GO:0046872~metal ion binding,	IPR000138:Hydroxymethylglutaryl-CoA lyase, active site,IPR000891:Pyruvate carboxyltransferase,IPR013785:Aldolase-type TIM barrel,	hsa00072:Synthesis and degradation of ketone bodies,hsa00280:Valine, leucine and isoleucine degradation,hsa00650:Butanoate metabolism,hsa01100:Metabolic pathways,hsa04146:Peroxisome,	246450~HMG-CoA lyase deficiency,			3D-structure,Acetylation,Alternative splicing,Complete proteome,Disease mutation,Disulfide bond,Lyase,Metal-binding,Mitochondrion,Peroxisome,Proteomics identification,Reference proteome,Transit peptide,	binding site:Substrate,chain:Hydroxymethylglutaryl-CoA lyase, mitochondrial,helix,metal ion-binding site:Divalent metal cation,modified residue,mutagenesis site,sequence conflict,sequence variant,strand,transit peptide:Mitochondrion,turn,
HOGA1	4-hydroxy-2-oxoglutarate aldolase 1(HOGA1)	Homo sapiens	GO:0008152~metabolic process,GO:0009436~glyoxylate catabolic process,GO:0019470~4-hydroxyproline catabolic process,GO:0033609~oxalate metabolic process,GO:0042866~pyruvate biosynthetic process,GO:0046487~glyoxylate metabolic process,	GO:0005739~mitochondrion,GO:0016021~integral component of membrane,GO:0070062~extracellular exosome,	GO:0008700~4-hydroxy-2-oxoglutarate aldolase activity,GO:0016829~lyase activity,GO:0042803~protein homodimerization activity,	IPR002220:Dihydrodipicolinate synthetase-like,IPR013785:Aldolase-type TIM barrel,IPR020625:Dihydrodipicolinate synthetase, active site,	hsa00330:Arginine and proline metabolism,hsa00630:Glyoxylate and dicarboxylate metabolism,hsa01100:Metabolic pathways,	613616~Hyperoxaluria, primary, type III,	PIRSF001365:dihydrodipicolinate synthase,	SM01130:SM01130,	3D-structure,Alternative splicing,Complete proteome,Disease mutation,Lyase,Membrane,Mitochondrion,Proteomics identification,Reference proteome,Schiff base,Transit peptide,Transmembrane,Transmembrane helix,	active site:Schiff-base intermediate with substrate,chain:Dihydrodipicolinate synthase-like, mitochondrial,region of interest:Substrate binding,site:Involved in proton transfer during cleavage,splice variant,transit peptide:Mitochondrion,
NT5E	5'-nucleotidase ecto(NT5E)	Homo sapiens	GO:0006195~purine nucleotide catabolic process,GO:0006196~AMP catabolic process,GO:0006259~DNA metabolic process,GO:0007159~leukocyte cell-cell adhesion,GO:0009166~nucleotide catabolic process,GO:0016311~dephosphorylation,GO:0046086~adenosine biosynthetic process,GO:0046135~pyrimidine nucleoside catabolic process,GO:0050728~negative regulation of inflammatory response,	GO:0005737~cytoplasm,GO:0005886~plasma membrane,GO:0009986~cell surface,GO:0016020~membrane,GO:0016021~integral component of membrane,GO:0031225~anchored component of membrane,GO:0070062~extracellular exosome,	GO:0000166~nucleotide binding,GO:0008253~5'-nucleotidase activity,GO:0016787~hydrolase activity,GO:0016788~hydrolase activity, acting on ester bonds,GO:0046872~metal ion binding,	IPR004843:Metallophosphoesterase domain,IPR006146:5'-Nucleotidase, conserved site,IPR006179:5'-Nucleotidase/apyrase,IPR008334:5'-Nucleotidase, C-terminal,	hsa00230:Purine metabolism,hsa00240:Pyrimidine metabolism,hsa00760:Nicotinate and nicotinamide metabolism,hsa01100:Metabolic pathways,	211800~Calcification of joints and arteries,			3D-structure,Alternative splicing,Cell membrane,Complete proteome,Direct protein sequencing,Disease mutation,Disulfide bond,Glycoprotein,GPI-anchor,Hydrolase,Lipoprotein,Membrane,Metal-binding,Nucleotide-binding,Polymorphism,Proteomics identification,Reference proteome,Signal,Transmembrane,Transmembrane helix,Zinc,	binding site:Substrate,chain:5'-nucleotidase,glycosylation site:N-linked (GlcNAc...),lipid moiety-binding region:GPI-anchor amidated serine,metal ion-binding site:Zinc 1,metal ion-binding site:Zinc 2,propeptide:Removed in mature form,region of interest:Substrate binding,sequence variant,signal peptide,site:Transition state stabilizer,
OPLAH	5-oxoprolinase (ATP-hydrolysing)(OPLAH)	Homo sapiens	GO:0006749~glutathione metabolic process,GO:0006750~glutathione biosynthetic process,	GO:0005829~cytosol,	GO:0005524~ATP binding,GO:0016787~hydrolase activity,GO:0017168~5-oxoprolinase (ATP-hydrolyzing) activity,	IPR002821:Hydantoinase/oxoprolinase,IPR003692:Hydantoinase B/oxoprolinase,IPR008040:Hydantoinaseoxoprolinase, N-terminal,	hsa00480:Glutathione metabolism,	260005~5-oxoprolinase deficiency,			ATP-binding,Complete proteome,Hydrolase,Nucleotide-binding,Phosphoprotein,Polymorphism,Proteomics identification,Reference proteome,	chain:5-oxoprolinase,sequence conflict,sequence variant,
ABI3BP	ABI family member 3 binding protein(ABI3BP)	Homo sapiens	GO:0010811~positive regulation of cell-substrate adhesion,GO:0030198~extracellular matrix organization,	GO:0005614~interstitial matrix,GO:0005615~extracellular space,GO:0031012~extracellular matrix,	GO:0005518~collagen binding,GO:0008201~heparin binding,	IPR003961:Fibronectin, type III,IPR013783:Immunoglobulin-like fold,				SM00060:FN3,	Alternative splicing,Complete proteome,Glycoprotein,Proteomics identification,Reference proteome,Repeat,Secreted,Signal,	chain:Target of Nesh-SH3,compositionally biased region:Pro-rich,domain:Fibronectin type-III 1,domain:Fibronectin type-III 2,glycosylation site:N-linked (GlcNAc...),signal peptide,splice variant,
ABI3	ABI family member 3(ABI3)	Homo sapiens	GO:0006928~movement of cell or subcellular component,GO:0018108~peptidyl-tyrosine phosphorylation,GO:0030334~regulation of cell migration,	GO:0005622~intracellular,GO:0005737~cytoplasm,GO:0016020~membrane,GO:0030027~lamellipodium,	GO:0005515~protein binding,	IPR001452:Src homology-3 domain,IPR012849:Abl-interactor, homeo-domain homologous domain,				SM00326:SH3,	Alternative splicing,Coiled coil,Complete proteome,Cytoplasm,Phosphoprotein,Polymorphism,Proteomics identification,Reference proteome,SH3 domain,	chain:ABI gene family member 3,compositionally biased region:Pro-rich,domain:SH3,sequence variant,
ADAM15	ADAM metallopeptidase domain 15(ADAM15)	Homo sapiens	GO:0001525~angiogenesis,GO:0001953~negative regulation of cell-matrix adhesion,GO:0006508~proteolysis,GO:0006915~apoptotic process,GO:0007160~cell-matrix adhesion,GO:0007229~integrin-mediated signaling pathway,GO:0008584~male gonad development,GO:0022617~extracellular matrix disassembly,GO:0030308~negative regulation of cell growth,GO:0030336~negative regulation of cell migration,GO:0030574~colla…	GO:0001669~acrosomal vesicle,GO:0005886~plasma membrane,GO:0005912~adherens junction,GO:0009986~cell surface,GO:0016021~integral component of membrane,GO:0042995~cell projection,GO:0070062~extracellular exosome,	GO:0004222~metalloendopeptidase activity,GO:0005178~integrin binding,GO:0005515~protein binding,GO:0008237~metallopeptidase activity,GO:0017124~SH3 domain binding,GO:0046872~metal ion binding,	IPR000742:Epidermal growth factor-like domain,IPR001590:Peptidase M12B, ADAM/reprolysin,IPR001762:Blood coagulation inhibitor, Disintegrin,IPR002870:Peptidase M12B, propeptide,IPR006586:ADAM, cysteine-rich,IPR013032:EGF-like, conserved site,IPR024079:Metallopeptidase, catalytic domain,				SM00050:DISIN,SM00608:ACR,	Alternative splicing,Angiogenesis,Cell adhesion,Cell junction,Cell projection,Cleavage on pair of basic residues,Collagen degradation,Complete proteome,Cytoplasmic vesicle,Disulfide bond,EGF-like domain,Glycoprotein,Hydrolase,Membrane,Metal-binding,Metalloprotease,Phosphoprotein,Polymorphism,Protease,Reference proteome,SH3-binding,Signal,Transmembrane,Transmembrane helix,Zinc,Zymogen,	chain:Disintegrin and metalloproteinase domain- containing protein 15,compositionally biased region:Cys-rich,disulfide bond,domain:Disintegrin,domain:EGF-like,domain:Peptidase M12B,glycosylation site:N-linked (GlcNAc...),metal ion-binding site:Zinc; catalytic,metal ion-binding site:Zinc; in inhibited form,modified residue,sequence conflict,sequence variant,short sequence motif:Cell attachment sit…
ADAM33	ADAM metallopeptidase domain 33(ADAM33)	Homo sapiens	GO:0006508~proteolysis,GO:0007229~integrin-mediated signaling pathway,	GO:0016021~integral component of membrane,	GO:0004222~metalloendopeptidase activity,GO:0008237~metallopeptidase activity,GO:0008270~zinc ion binding,	IPR000742:Epidermal growth factor-like domain,IPR001590:Peptidase M12B, ADAM/reprolysin,IPR001762:Blood coagulation inhibitor, Disintegrin,IPR002870:Peptidase M12B, propeptide,IPR006586:ADAM, cysteine-rich,IPR013032:EGF-like, conserved site,IPR018358:Disintegrin, conserved site,IPR024079:Metallopeptidase, catalytic domain,				SM00050:DISIN,SM00608:ACR,	3D-structure,Alternative splicing,Asthma,Cleavage on pair of basic residues,Complete proteome,Disulfide bond,EGF-like domain,Glycoprotein,Hydrolase,Integrin,Membrane,Metal-binding,Metalloprotease,Polymorphism,Protease,Reference proteome,Signal,Transmembrane,Transmembrane helix,Zinc,Zymogen,	chain:Disintegrin and metalloproteinase domain- containing protein 33,compositionally biased region:Cys-rich,disulfide bond,domain:Disintegrin,domain:EGF-like,domain:Peptidase M12B,glycosylation site:N-linked (GlcNAc...),helix,metal ion-binding site:Zinc; catalytic,metal ion-binding site:Zinc; in inhibited form,modified residue,sequence conflict,sequence variant,short sequence motif:Cysteine swit…
ADAM8	ADAM metallopeptidase domain 8(ADAM8)	Homo sapiens	GO:0000902~cell morphogenesis,GO:0001525~angiogenesis,GO:0002523~leukocyte migration involved in inflammatory response,GO:0002675~positive regulation of acute inflammatory response,GO:0006508~proteolysis,GO:0006954~inflammatory response,GO:0007229~integrin-mediated signaling pathway,GO:0010954~positive regulation of protein processing,GO:0016337~single organismal cell-cell adhesion,GO:0022407~reg…	GO:0002102~podosome,GO:0005737~cytoplasm,GO:0005886~plasma membrane,GO:0005887~integral component of plasma membrane,GO:0009986~cell surface,GO:0016021~integral component of membrane,GO:0032010~phagolysosome,GO:0032127~dense core granule membrane,GO:0042581~specific granule,GO:0070820~tertiary granule,GO:0071065~alpha9-beta1 integrin-vascular cell adhesion molecule-1 complex,GO:0071133~alpha9-bet…	GO:0004222~metalloendopeptidase activity,GO:0004252~serine-type endopeptidase activity,GO:0005509~calcium ion binding,GO:0005515~protein binding,GO:0008237~metallopeptidase activity,GO:0008270~zinc ion binding,GO:0043621~protein self-association,GO:0050839~cell adhesion molecule binding,	IPR000742:Epidermal growth factor-like domain,IPR001590:Peptidase M12B, ADAM/reprolysin,IPR001762:Blood coagulation inhibitor, Disintegrin,IPR002870:Peptidase M12B, propeptide,IPR006586:ADAM, cysteine-rich,IPR013032:EGF-like, conserved site,IPR018358:Disintegrin, conserved site,IPR024079:Metallopeptidase, catalytic domain,				SM00050:DISIN,SM00608:ACR,	3D-structure,Alternative splicing,Complete proteome,Disulfide bond,EGF-like domain,Glycoprotein,Hydrolase,Integrin,Membrane,Metal-binding,Metalloprotease,Polymorphism,Protease,Proteomics identification,Reference proteome,Signal,Transmembrane,Transmembrane helix,Zinc,	chain:Disintegrin and metalloproteinase domain- containing protein 8,disulfide bond,domain:Disintegrin,domain:Peptidase M12B,glycosylation site:N-linked (GlcNAc...),metal ion-binding site:Zinc; catalytic,sequence variant,signal peptide,topological domain:Cytoplasmic,topological domain:Extracellular,transmembrane region,
ADAMTSL2	ADAMTS like 2(ADAMTSL2)	Homo sapiens	GO:0006508~proteolysis,GO:0030198~extracellular matrix organization,GO:0030512~negative regulation of transforming growth factor beta receptor signaling pathway,GO:0060481~lobar bronchus epithelium development,	GO:0005578~proteinaceous extracellular matrix,	GO:0004222~metalloendopeptidase activity,GO:0005515~protein binding,GO:0008270~zinc ion binding,GO:0050436~microfibril binding,	IPR000884:Thrombospondin, type 1 repeat,IPR010294:ADAM-TS Spacer 1,IPR010909:PLAC,IPR013273:Peptidase M12B, ADAM-TS,		231050~Geleophysic dysplasia 1,		SM00209:TSP1,	Complete proteome,Disease mutation,Disulfide bond,Dwarfism,Glycoprotein,Polymorphism,Proteomics identification,Reference proteome,Repeat,Secreted,Signal,	chain:ADAMTS-like protein 2,disulfide bond,domain:PLAC,domain:TSP type-1 1,domain:TSP type-1 2,domain:TSP type-1 3,domain:TSP type-1 4,domain:TSP type-1 5,domain:TSP type-1 6,domain:TSP type-1 7,glycosylation site:N-linked (GlcNAc...),sequence conflict,sequence variant,signal peptide,
ADAMTSL4	ADAMTS like 4(ADAMTSL4)	Homo sapiens	GO:0002064~epithelial cell development,GO:0006508~proteolysis,GO:0006915~apoptotic process,GO:0030198~extracellular matrix organization,GO:0036066~protein O-linked fucosylation,GO:0043065~positive regulation of apoptotic process,	GO:0005614~interstitial matrix,GO:0005788~endoplasmic reticulum lumen,GO:0031012~extracellular matrix,	GO:0002020~protease binding,GO:0004222~metalloendopeptidase activity,GO:0005515~protein binding,GO:0008233~peptidase activity,	IPR000884:Thrombospondin, type 1 repeat,IPR010294:ADAM-TS Spacer 1,IPR010909:PLAC,		225100~Ectopia lentis, isolated, autosomal recessive,225200~Ectopia lentis et pupillae,		SM00209:TSP1,	Alternative splicing,Apoptosis,Complete proteome,Extracellular matrix,Glycoprotein,Polymorphism,Reference proteome,Repeat,Secreted,Signal,	chain:ADAMTS-like protein 4,compositionally biased region:Pro-rich,domain:PLAC,domain:TSP type-1 1,domain:TSP type-1 2,domain:TSP type-1 3,domain:TSP type-1 4,domain:TSP type-1 5,domain:TSP type-1 6,glycosylation site:N-linked (GlcNAc...),sequence variant,signal peptide,splice variant,
AEBP1	AE binding protein 1(AEBP1)	Homo sapiens	GO:0000122~negative regulation of transcription from RNA polymerase II promoter,GO:0001501~skeletal system development,GO:0006351~transcription, DNA-templated,GO:0006518~peptide metabolic process,GO:0007517~muscle organ development,GO:0016485~protein processing,	GO:0005615~extracellular space,GO:0005634~nucleus,GO:0005737~cytoplasm,GO:0031012~extracellular matrix,GO:0070062~extracellular exosome,	GO:0000977~RNA polymerase II regulatory region sequence-specific DNA binding,GO:0001227~transcriptional repressor activity, RNA polymerase II transcription regulatory region sequence-specific binding,GO:0003700~transcription factor activity, sequence-specific DNA binding,GO:0003714~transcription corepressor activity,GO:0004180~carboxypeptidase activity,GO:0004181~metallocarboxypeptidase activity,…	IPR000421:Coagulation factor 5/8 C-terminal type domain,IPR000834:Peptidase M14, carboxypeptidase A,IPR008969:Carboxypeptidase-like, regulatory domain,IPR008979:Galactose-binding domain-like,IPR014766:Carboxypeptidase, regulatory domain,				SM00231:FA58C,SM00631:Zn_pept,	Alternative splicing,Calmodulin-binding,Complete proteome,Cytoplasm,DNA-binding,Glycoprotein,Nucleus,Polymorphism,Proteomics identification,Reference proteome,Repressor,Secreted,Signal,Transcription,Transcription regulation,	chain:Adipocyte enhancer-binding protein 1,compositionally biased region:Glu-rich,compositionally biased region:Pro-rich,domain:F5/8 type C,glycosylation site:N-linked (GlcNAc...),region of interest:Interaction with MAPK1 and MAPK3,region of interest:Interaction with PTEN,region of interest:Required for DNA-binding and interaction with NFKBIA,region of interest:Required for transcriptional repres…
ALS2CL	ALS2 C-terminal like(ALS2CL)	Homo sapiens	GO:0007032~endosome organization,GO:0035023~regulation of Rho protein signal transduction,GO:0043547~positive regulation of GTPase activity,	GO:0005737~cytoplasm,	GO:0005089~Rho guanyl-nucleotide exchange factor activity,GO:0005096~GTPase activator activity,GO:0042802~identical protein binding,	IPR000219:Dbl homology (DH) domain,IPR003123:Vacuolar sorting protein 9,IPR003409:MORN motif,				SM00698:MORN,	Alternative splicing,Complete proteome,Cytoplasm,GTPase activation,Polymorphism,Proteomics identification,Reference proteome,Repeat,	chain:ALS2 C-terminal-like protein,domain:VPS9,repeat:MORN 1,repeat:MORN 2,repeat:MORN 3,repeat:MORN 4,repeat:MORN 5,repeat:MORN 6,repeat:MORN 7,repeat:MORN 8,sequence conflict,sequence variant,splice variant,
ARAP1-AS2	ARAP1 antisense RNA 2(ARAP1-AS2)	Homo sapiens
ARID5A	AT-rich interaction domain 5A(ARID5A)	Homo sapiens	GO:0006351~transcription, DNA-templated,GO:0006357~regulation of transcription from RNA polymerase II promoter,GO:0045892~negative regulation of transcription, DNA-templated,	GO:0005634~nucleus,GO:0005654~nucleoplasm,GO:0005730~nucleolus,	GO:0003677~DNA binding,GO:0005515~protein binding,GO:0044212~transcription regulatory region DNA binding,	IPR001606:ARID/BRIGHT DNA-binding domain,				SM00501:BRIGHT,	Complete proteome,DNA-binding,Nucleus,Phosphoprotein,Proteomics identification,Reference proteome,Repressor,Transcription,Transcription regulation,	chain:AT-rich interactive domain-containing protein 5A,domain:ARID,modified residue,
ABCB1	ATP binding cassette subfamily B member 1(ABCB1)	Homo sapiens	GO:0000086~G2/M transition of mitotic cell cycle,GO:0002481~antigen processing and presentation of exogenous protein antigen via MHC class Ib, TAP-dependent,GO:0002485~antigen processing and presentation of endogenous peptide antigen via MHC class I via ER pathway, TAP-dependent,GO:0002489~antigen processing and presentation of endogenous peptide antigen via MHC class Ib via ER pathway, TAP-depen…	GO:0005886~plasma membrane,GO:0009986~cell surface,GO:0016020~membrane,GO:0016021~integral component of membrane,GO:0016324~apical plasma membrane,GO:0070062~extracellular exosome,	GO:0005215~transporter activity,GO:0005515~protein binding,GO:0005524~ATP binding,GO:0008559~xenobiotic-transporting ATPase activity,GO:0042626~ATPase activity, coupled to transmembrane movement of substances,GO:0090554~phosphatidylcholine-translocating ATPase activity,GO:0090555~phosphatidylethanolamine-translocating ATPase activity,	IPR003439:ABC transporter-like,IPR003593:AAA+ ATPase domain,IPR011527:ABC transporter, transmembrane domain, type 1,IPR017871:ABC transporter, conserved site,IPR027417:P-loop containing nucleoside triphosphate hydrolase,	hsa02010:ABC transporters,hsa04976:Bile secretion,hsa05206:MicroRNAs in cancer,	120080~Colchicine resistance,612244~Inflammatory bowel disease 13,		SM00382:AAA,	Alternative splicing,ATP-binding,Cell membrane,Complete proteome,Glycoprotein,Hydrolase,Membrane,Nucleotide-binding,Polymorphism,Proteomics identification,Reference proteome,Repeat,Transmembrane,Transmembrane helix,Transport,	chain:Multidrug resistance protein 1,domain:ABC transmembrane type-1 1,domain:ABC transmembrane type-1 2,domain:ABC transporter 1,domain:ABC transporter 2,glycosylation site:N-linked (GlcNAc...),modified residue,nucleotide phosphate-binding region:ATP 1,nucleotide phosphate-binding region:ATP 2,sequence conflict,sequence variant,topological domain:Cytoplasmic,transmembrane region,
ABCC11	ATP binding cassette subfamily C member 11(ABCC11)	Homo sapiens	GO:0015711~organic anion transport,GO:0015865~purine nucleotide transport,GO:0055085~transmembrane transport,GO:0098656~anion transmembrane transport,	GO:0005886~plasma membrane,GO:0005887~integral component of plasma membrane,GO:0016021~integral component of membrane,GO:0070062~extracellular exosome,	GO:0005524~ATP binding,GO:0008514~organic anion transmembrane transporter activity,GO:0015216~purine nucleotide transmembrane transporter activity,GO:0042626~ATPase activity, coupled to transmembrane movement of substances,GO:0043225~anion transmembrane-transporting ATPase activity,	IPR003439:ABC transporter-like,IPR003593:AAA+ ATPase domain,IPR011527:ABC transporter, transmembrane domain, type 1,IPR017871:ABC transporter, conserved site,IPR027417:P-loop containing nucleoside triphosphate hydrolase,	hsa02010:ABC transporters,	117800~Axillary odor, variation in,117800~Colostrum secretion, variation in,117800~Earwax, wet/dry,		SM00382:AAA,	Alternative splicing,ATP-binding,Complete proteome,Glycoprotein,Membrane,Nucleotide-binding,Polymorphism,Proteomics identification,Reference proteome,Repeat,Transmembrane,Transmembrane helix,Transport,	chain:ATP-binding cassette transporter sub- family C member 11,domain:ABC transmembrane type-1 1,domain:ABC transmembrane type-1 2,domain:ABC transporter 1,domain:ABC transporter 2,glycosylation site:N-linked (GlcNAc...),nucleotide phosphate-binding region:ATP 1,nucleotide phosphate-binding region:ATP 2,sequence conflict,sequence variant,splice variant,topological domain:Cytoplasmic,transmembrane…
ABCC3	ATP binding cassette subfamily C member 3(ABCC3)	Homo sapiens	GO:0006810~transport,GO:0015721~bile acid and bile salt transport,GO:0055085~transmembrane transport,GO:0098656~anion transmembrane transport,	GO:0005886~plasma membrane,GO:0005887~integral component of plasma membrane,GO:0016020~membrane,	GO:0005524~ATP binding,GO:0008514~organic anion transmembrane transporter activity,GO:0015432~bile acid-exporting ATPase activity,GO:0042626~ATPase activity, coupled to transmembrane movement of substances,GO:0043225~anion transmembrane-transporting ATPase activity,	IPR003439:ABC transporter-like,IPR003593:AAA+ ATPase domain,IPR005292:Multi drug resistance-associated protein,IPR011527:ABC transporter, transmembrane domain, type 1,IPR017871:ABC transporter, conserved site,IPR027417:P-loop containing nucleoside triphosphate hydrolase,	hsa02010:ABC transporters,hsa04976:Bile secretion,			SM00382:AAA,	Alternative splicing,ATP-binding,Complete proteome,Glycoprotein,Membrane,Nucleotide-binding,Phosphoprotein,Polymorphism,Proteomics identification,Reference proteome,Repeat,Transmembrane,Transmembrane helix,Transport,	chain:Canalicular multispecific organic anion transporter 2,domain:ABC transmembrane type-1 1,domain:ABC transmembrane type-1 2,domain:ABC transporter 1,domain:ABC transporter 2,glycosylation site:N-linked (GlcNAc...),modified residue,nucleotide phosphate-binding region:ATP 1,nucleotide phosphate-binding region:ATP 2,sequence conflict,sequence variant,splice variant,topological domain:Cytoplasmic…
ABCC6	ATP binding cassette subfamily C member 6(ABCC6)	Homo sapiens	GO:0006810~transport,GO:0007601~visual perception,GO:0042493~response to drug,GO:0055085~transmembrane transport,GO:0098656~anion transmembrane transport,	GO:0005634~nucleus,GO:0005789~endoplasmic reticulum membrane,GO:0005886~plasma membrane,GO:0016021~integral component of membrane,GO:0016323~basolateral plasma membrane,GO:0016324~apical plasma membrane,GO:0016328~lateral plasma membrane,	GO:0005215~transporter activity,GO:0005524~ATP binding,GO:0042626~ATPase activity, coupled to transmembrane movement of substances,GO:0043225~anion transmembrane-transporting ATPase activity,	IPR003439:ABC transporter-like,IPR003593:AAA+ ATPase domain,IPR005292:Multi drug resistance-associated protein,IPR011527:ABC transporter, transmembrane domain, type 1,IPR017871:ABC transporter, conserved site,IPR027417:P-loop containing nucleoside triphosphate hydrolase,	hsa02010:ABC transporters,	177850~Pseudoxanthoma elasticum, forme fruste,264800~Pseudoxanthoma elasticum,614473~Arterial calcification, generalized, of infancy, 2,		SM00382:AAA,	Alternative splicing,ATP-binding,Cell membrane,Complete proteome,Disease mutation,Endoplasmic reticulum,Glycoprotein,Membrane,Nucleotide-binding,Phosphoprotein,Polymorphism,Reference proteome,Repeat,Sensory transduction,Transmembrane,Transmembrane helix,Transport,Vision,	chain:Multidrug resistance-associated protein 6,domain:ABC transmembrane type-1 1,domain:ABC transmembrane type-1 2,domain:ABC transporter 1,domain:ABC transporter 2,glycosylation site:N-linked (GlcNAc...),modified residue,nucleotide phosphate-binding region:ATP 1,nucleotide phosphate-binding region:ATP 2,sequence conflict,sequence variant,topological domain:Cytoplasmic,topological domain:Extrace…
ABCG2	ATP binding cassette subfamily G member 2 (Junior blood group)(ABCG2)	Homo sapiens	GO:0006810~transport,GO:0006855~drug transmembrane transport,GO:0006879~cellular iron ion homeostasis,GO:0015886~heme transport,GO:0042493~response to drug,GO:0042908~xenobiotic transport,GO:0046415~urate metabolic process,	GO:0005634~nucleus,GO:0005886~plasma membrane,GO:0016021~integral component of membrane,GO:0031966~mitochondrial membrane,	GO:0005215~transporter activity,GO:0005515~protein binding,GO:0005524~ATP binding,GO:0008559~xenobiotic-transporting ATPase activity,GO:0015232~heme transporter activity,GO:0016887~ATPase activity,GO:0042626~ATPase activity, coupled to transmembrane movement of substances,GO:0042803~protein homodimerization activity,	IPR003439:ABC transporter-like,IPR003593:AAA+ ATPase domain,IPR013525:ABC-2 type transporter,IPR027417:P-loop containing nucleoside triphosphate hydrolase,	hsa02010:ABC transporters,hsa04976:Bile secretion,	138900~Uric acid concentration, serum, QTL1,614490~Junior blood group system,		SM00382:AAA,	Alternative splicing,ATP-binding,Cell membrane,Complete proteome,Disulfide bond,Glycoprotein,Membrane,Mitochondrion,Nucleotide-binding,Polymorphism,Proteomics identification,Reference proteome,Transmembrane,Transmembrane helix,Transport,	chain:ATP-binding cassette sub-family G member 2,disulfide bond,domain:ABC transmembrane type-2,domain:ABC transporter,glycosylation site:N-linked (GlcNAc...),mutagenesis site,nucleotide phosphate-binding region:ATP,sequence conflict,sequence variant,site:Not glycosylated,splice variant,topological domain:Cytoplasmic,topological domain:Extracellular,transmembrane region,
ATP5D	ATP synthase, H+ transporting, mitochondrial F1 complex, delta subunit(ATP5D)	Homo sapiens	GO:0006119~oxidative phosphorylation,GO:0006754~ATP biosynthetic process,GO:0015986~ATP synthesis coupled proton transport,GO:0042776~mitochondrial ATP synthesis coupled proton transport,GO:0046688~response to copper ion,	GO:0000275~mitochondrial proton-transporting ATP synthase complex, catalytic core F(1),GO:0005739~mitochondrion,GO:0005743~mitochondrial inner membrane,GO:0005753~mitochondrial proton-transporting ATP synthase complex,GO:0005759~mitochondrial matrix,GO:0045261~proton-transporting ATP synthase complex, catalytic core F(1),	GO:0005215~transporter activity,GO:0005524~ATP binding,GO:0016887~ATPase activity,GO:0022857~transmembrane transporter activity,GO:0043531~ADP binding,GO:0046933~proton-transporting ATP synthase activity, rotational mechanism,GO:0046961~proton-transporting ATPase activity, rotational mechanism,	IPR001469:ATPase, F1 complex, delta/epsilon subunit,IPR020546:ATPase, F1 complex, delta/epsilon subunit, N-terminal,IPR020547:ATPase, F1 complex, delta/epsilon subunit, C-terminal,	hsa00190:Oxidative phosphorylation,hsa01100:Metabolic pathways,hsa05010:Alzheimer's disease,hsa05012:Parkinson's disease,hsa05016:Huntington's disease,				Acetylation,ATP synthesis,CF(1),Complete proteome,Direct protein sequencing,Hydrogen ion transport,Ion transport,Isopeptide bond,Membrane,Mitochondrion,Mitochondrion inner membrane,Proteomics identification,Reference proteome,Transit peptide,Transport,	chain:ATP synthase subunit delta, mitochondrial,cross-link:Glycyl lysine isopeptide (Lys-Gly) (interchain with G-Cter in ubiquitin),transit peptide:Mitochondrion,
ATP13A4	ATPase 13A4(ATP13A4)	Homo sapiens	GO:0006812~cation transport,GO:0006874~cellular calcium ion homeostasis,GO:0034220~ion transmembrane transport,GO:0098655~cation transmembrane transport,	GO:0005886~plasma membrane,GO:0005887~integral component of plasma membrane,GO:0016021~integral component of membrane,GO:0043231~intracellular membrane-bounded organelle,	GO:0005524~ATP binding,GO:0016887~ATPase activity,GO:0019829~cation-transporting ATPase activity,GO:0046872~metal ion binding,	IPR001757:Cation-transporting P-type ATPase,IPR004014:Cation-transporting P-type ATPase, N-terminal,IPR006544:Cation-transporting P-type ATPase, subfamily V,IPR008250:P-type ATPase, A domain,IPR018303:P-type ATPase, phosphorylation site,IPR023214:HAD-like domain,IPR023299:P-type ATPase, cytoplasmic domain N,				SM00831:SM00831,	Alternative splicing,ATP-binding,Chromosomal rearrangement,Complete proteome,Hydrolase,Magnesium,Membrane,Metal-binding,Nucleotide-binding,Polymorphism,Proteomics identification,Reference proteome,Transmembrane,Transmembrane helix,	active site:4-aspartylphosphate intermediate,chain:Probable cation-transporting ATPase 13A4,metal ion-binding site:Magnesium,sequence conflict,sequence variant,splice variant,topological domain:Cytoplasmic,topological domain:Extracellular,transmembrane region,
ATP4B	ATPase H+/K+ transporting beta subunit(ATP4B)	Homo sapiens	GO:0006813~potassium ion transport,GO:0006814~sodium ion transport,GO:0007155~cell adhesion,GO:0010243~response to organonitrogen compound,GO:0032496~response to lipopolysaccharide,GO:0034220~ion transmembrane transport,GO:1902600~hydrogen ion transmembrane transport,	GO:0005886~plasma membrane,GO:0005890~sodium:potassium-exchanging ATPase complex,	GO:0005515~protein binding,GO:0008900~hydrogen:potassium-exchanging ATPase activity,	IPR000402:Sodium/potassium-transporting ATPase subunit beta,	hsa00190:Oxidative phosphorylation,hsa04966:Collecting duct acid secretion,hsa04971:Gastric acid secretion,				Cell adhesion,Cell membrane,Complete proteome,Disulfide bond,Glycoprotein,Hydrogen ion transport,Ion transport,Membrane,Potassium,Potassium transport,Reference proteome,Signal-anchor,Transmembrane,Transmembrane helix,Transport,	chain:Potassium-transporting ATPase subunit beta,disulfide bond,glycosylation site:N-linked (GlcNAc...),topological domain:Cytoplasmic,topological domain:Extracellular,transmembrane region,
ATP1A2	ATPase Na+/K+ transporting subunit alpha 2(ATP1A2)	Homo sapiens	GO:0001504~neurotransmitter uptake,GO:0002026~regulation of the force of heart contraction,GO:0002087~regulation of respiratory gaseous exchange by neurological system process,GO:0006813~potassium ion transport,GO:0006814~sodium ion transport,GO:0006883~cellular sodium ion homeostasis,GO:0006940~regulation of smooth muscle contraction,GO:0006942~regulation of striated muscle contraction,GO:000821…	GO:0005737~cytoplasm,GO:0005768~endosome,GO:0005886~plasma membrane,GO:0005890~sodium:potassium-exchanging ATPase complex,GO:0005901~caveola,GO:0014704~intercalated disc,GO:0016020~membrane,GO:0016021~integral component of membrane,GO:0030315~T-tubule,GO:0043197~dendritic spine,GO:0043209~myelin sheath,GO:0043231~intracellular membrane-bounded organelle,GO:1903561~extracellular vesicle,	GO:0000166~nucleotide binding,GO:0005391~sodium:potassium-exchanging ATPase activity,GO:0005515~protein binding,GO:0005524~ATP binding,GO:0008144~drug binding,GO:0016887~ATPase activity,GO:0030955~potassium ion binding,GO:0031402~sodium ion binding,GO:0046872~metal ion binding,GO:0051087~chaperone binding,GO:1990239~steroid hormone binding,	IPR001757:Cation-transporting P-type ATPase,IPR004014:Cation-transporting P-type ATPase, N-terminal,IPR005775:Sodium/potassium-transporting P-type ATPase, subfamily IIC,IPR006068:Cation-transporting P-type ATPase, C-terminal,IPR008250:P-type ATPase, A domain,IPR018303:P-type ATPase, phosphorylation site,IPR023214:HAD-like domain,IPR023298:P-type ATPase, transmembrane domain,IPR023299:P-type ATPas…	hsa04022:cGMP-PKG signaling pathway,hsa04024:cAMP signaling pathway,hsa04260:Cardiac muscle contraction,hsa04261:Adrenergic signaling in cardiomyocytes,hsa04911:Insulin secretion,hsa04918:Thyroid hormone synthesis,hsa04919:Thyroid hormone signaling pathway,hsa04960:Aldosterone-regulated sodium reabsorption,hsa04961:Endocrine and other factor-regulated calcium reabsorption,hsa04964:Proximal tubule…	104290~Alternating hemiplegia of childhood,602481~Migraine, familial basilar,602481~Migraine, familial hemiplegic, 2,		SM00831:SM00831,	ATP-binding,Cell membrane,Coiled coil,Complete proteome,Disease mutation,Hydrolase,Ion transport,Magnesium,Membrane,Metal-binding,Nucleotide-binding,Phosphoprotein,Potassium,Potassium transport,Proteomics identification,Reference proteome,Sodium,Sodium transport,Sodium/potassium transport,Transmembrane,Transmembrane helix,Transport,	active site:4-aspartylphosphate intermediate,chain:Sodium/potassium-transporting ATPase subunit alpha-2,metal ion-binding site:Magnesium,modified residue,region of interest:Interaction with phosphoinositide-3 kinase,sequence variant,topological domain:Cytoplasmic,topological domain:Lumenal,transmembrane region,
ATP1B2	ATPase Na+/K+ transporting subunit beta 2(ATP1B2)	Homo sapiens	GO:0006810~transport,GO:0006813~potassium ion transport,GO:0006814~sodium ion transport,GO:0006883~cellular sodium ion homeostasis,GO:0007155~cell adhesion,GO:0010107~potassium ion import,GO:0010248~establishment or maintenance of transmembrane electrochemical gradient,GO:0030007~cellular potassium ion homeostasis,GO:0032781~positive regulation of ATPase activity,GO:0034220~ion transmembrane tran…	GO:0005737~cytoplasm,GO:0005886~plasma membrane,GO:0005890~sodium:potassium-exchanging ATPase complex,GO:0016324~apical plasma membrane,	GO:0001671~ATPase activator activity,GO:0005391~sodium:potassium-exchanging ATPase activity,GO:0005515~protein binding,GO:0051117~ATPase binding,	IPR000402:Sodium/potassium-transporting ATPase subunit beta,	hsa04022:cGMP-PKG signaling pathway,hsa04024:cAMP signaling pathway,hsa04260:Cardiac muscle contraction,hsa04261:Adrenergic signaling in cardiomyocytes,hsa04911:Insulin secretion,hsa04918:Thyroid hormone synthesis,hsa04919:Thyroid hormone signaling pathway,hsa04960:Aldosterone-regulated sodium reabsorption,hsa04961:Endocrine and other factor-regulated calcium reabsorption,hsa04964:Proximal tubule…				Cell adhesion,Cell membrane,Complete proteome,Disulfide bond,Glycoprotein,Ion transport,Membrane,Polymorphism,Potassium,Potassium transport,Proteomics identification,Reference proteome,Signal-anchor,Sodium,Sodium transport,Sodium/potassium transport,Transmembrane,Transmembrane helix,Transport,	chain:Sodium/potassium-transporting ATPase subunit beta-2,disulfide bond,glycosylation site:N-linked (GlcNAc...),sequence conflict,sequence variant,topological domain:Cytoplasmic,topological domain:Extracellular,transmembrane region,
ATP10A	ATPase phospholipid transporting 10A (putative)(ATP10A)	Homo sapiens	GO:0008360~regulation of cell shape,GO:0034220~ion transmembrane transport,GO:0045332~phospholipid translocation,	GO:0005783~endoplasmic reticulum,GO:0005789~endoplasmic reticulum membrane,GO:0005886~plasma membrane,GO:0016021~integral component of membrane,	GO:0000287~magnesium ion binding,GO:0004012~phospholipid-translocating ATPase activity,GO:0005515~protein binding,GO:0005524~ATP binding,	IPR001757:Cation-transporting P-type ATPase,IPR006539:Phospholipid-transporting P-type ATPase, subfamily IV,IPR008250:P-type ATPase, A domain,IPR018303:P-type ATPase, phosphorylation site,IPR023214:HAD-like domain,IPR023299:P-type ATPase, cytoplasmic domain N,					Alternative splicing,ATP-binding,Cell membrane,Complete proteome,Endoplasmic reticulum,Hydrolase,Lipid transport,Magnesium,Membrane,Metal-binding,Nucleotide-binding,Phosphoprotein,Polymorphism,Proteomics identification,Reference proteome,Transmembrane,Transmembrane helix,Transport,	active site:4-aspartylphosphate intermediate,chain:Probable phospholipid-transporting ATPase VA,compositionally biased region:Poly-Glu,metal ion-binding site:Magnesium,modified residue,sequence conflict,sequence variant,topological domain:Cytoplasmic,topological domain:Extracellular,transmembrane region,
ATP8B3	ATPase phospholipid transporting 8B3(ATP8B3)	Homo sapiens	GO:0007030~Golgi organization,GO:0007339~binding of sperm to zona pellucida,GO:0045332~phospholipid translocation,	GO:0002080~acrosomal membrane,GO:0005789~endoplasmic reticulum membrane,GO:0005794~Golgi apparatus,GO:0005886~plasma membrane,GO:0016021~integral component of membrane,	GO:0000287~magnesium ion binding,GO:0004012~phospholipid-translocating ATPase activity,GO:0005524~ATP binding,	IPR001757:Cation-transporting P-type ATPase,IPR006539:Phospholipid-transporting P-type ATPase, subfamily IV,IPR008250:P-type ATPase, A domain,IPR018303:P-type ATPase, phosphorylation site,IPR023214:HAD-like domain,IPR023299:P-type ATPase, cytoplasmic domain N,					Alternative splicing,ATP-binding,Complete proteome,Cytoplasmic vesicle,Endoplasmic reticulum,Hydrolase,Lipid transport,Magnesium,Membrane,Metal-binding,Nucleotide-binding,Polymorphism,Reference proteome,Transmembrane,Transmembrane helix,Transport,	active site:4-aspartylphosphate intermediate,chain:Probable phospholipid-transporting ATPase IK,metal ion-binding site:Magnesium,sequence variant,splice variant,topological domain:Cytoplasmic,topological domain:Extracellular,transmembrane region,
AXL	AXL receptor tyrosine kinase(AXL)	Homo sapiens	GO:0001764~neuron migration,GO:0001779~natural killer cell differentiation,GO:0001961~positive regulation of cytokine-mediated signaling pathway,GO:0001974~blood vessel remodeling,GO:0006909~phagocytosis,GO:0006954~inflammatory response,GO:0007165~signal transduction,GO:0007283~spermatogenesis,GO:0018108~peptidyl-tyrosine phosphorylation,GO:0021885~forebrain cell migration,GO:0030168~platelet act…	GO:0005615~extracellular space,GO:0005622~intracellular,GO:0005886~plasma membrane,GO:0005887~integral component of plasma membrane,GO:0009986~cell surface,GO:0016021~integral component of membrane,GO:0044228~host cell surface,GO:0070062~extracellular exosome,	GO:0001618~virus receptor activity,GO:0001786~phosphatidylserine binding,GO:0004713~protein tyrosine kinase activity,GO:0004714~transmembrane receptor protein tyrosine kinase activity,GO:0005515~protein binding,GO:0005524~ATP binding,GO:0032036~myosin heavy chain binding,GO:0043548~phosphatidylinositol 3-kinase binding,GO:0046982~protein heterodimerization activity,	IPR000719:Protein kinase, catalytic domain,IPR001245:Serine-threonine/tyrosine-protein kinase catalytic domain,IPR003599:Immunoglobulin subtype,IPR003961:Fibronectin, type III,IPR007110:Immunoglobulin-like domain,IPR008266:Tyrosine-protein kinase, active site,IPR011009:Protein kinase-like domain,IPR013783:Immunoglobulin-like fold,IPR017441:Protein kinase, ATP binding site,IPR020635:Tyrosine-prote…				SM00060:FN3,SM00219:TyrKc,SM00409:IG,	3D-structure,Alternative splicing,ATP-binding,Cell membrane,Complete proteome,Differentiation,Disulfide bond,Glycoprotein,Host cell receptor for virus entry,Host-virus interaction,Immunity,Immunoglobulin domain,Innate immunity,Kinase,Membrane,Nucleotide-binding,Oncogene,Phosphoprotein,Polymorphism,Proteomics identification,Proto-oncogene,Receptor,Reference proteome,Repeat,Signal,Transferase,Trans…	active site:Proton acceptor,binding site:ATP,chain:Tyrosine-protein kinase receptor UFO,disulfide bond,domain:Fibronectin type-III 1,domain:Fibronectin type-III 2,domain:Ig-like C2-type 1,domain:Ig-like C2-type 2,domain:Protein kinase,glycosylation site:N-linked (GlcNAc...),modified residue,mutagenesis site,nucleotide phosphate-binding region:ATP,region of interest:Interaction with SKP1 and GAS6,…
AGFG2	ArfGAP with FG repeats 2(AGFG2)	Homo sapiens	GO:0043547~positive regulation of GTPase activity,	GO:0016020~membrane,	GO:0005096~GTPase activator activity,GO:0046872~metal ion binding,	IPR001164:Arf GTPase activating protein,				SM00105:ArfGap,	Acetylation,Alternative splicing,Complete proteome,Metal-binding,Polymorphism,Proteomics identification,Reference proteome,Repeat,Zinc,Zinc-finger,	chain:Arf-GAP domain and FG repeats-containing protein 2,compositionally biased region:Pro-rich,domain:Arf-GAP,modified residue,sequence conflict,sequence variant,splice variant,zinc finger region:C4-type,
ARAP1	ArfGAP with RhoGAP domain, ankyrin repeat and PH domain 1(ARAP1)	Homo sapiens	GO:0001921~positive regulation of receptor recycling,GO:0007165~signal transduction,GO:0008360~regulation of cell shape,GO:0030037~actin filament reorganization involved in cell cycle,GO:0043547~positive regulation of GTPase activity,GO:0045742~positive regulation of epidermal growth factor receptor signaling pathway,GO:0051056~regulation of small GTPase mediated signal transduction,GO:0051270~re…	GO:0005794~Golgi apparatus,GO:0005802~trans-Golgi network,GO:0005829~cytosol,GO:0005886~plasma membrane,GO:0031410~cytoplasmic vesicle,GO:0032580~Golgi cisterna membrane,	GO:0005096~GTPase activator activity,GO:0005515~protein binding,GO:0005547~phosphatidylinositol-3,4,5-trisphosphate binding,GO:0031702~type 1 angiotensin receptor binding,GO:0046872~metal ion binding,	IPR000159:Ras-association,IPR000198:Rho GTPase-activating protein domain,IPR001164:Arf GTPase activating protein,IPR001660:Sterile alpha motif domain,IPR001849:Pleckstrin homology domain,IPR008936:Rho GTPase activation protein,IPR011993:Pleckstrin homology-like domain,IPR013761:Sterile alpha motif/pointed domain,	hsa04144:Endocytosis,			SM00105:ArfGap,SM00233:PH,SM00324:RhoGAP,SM00454:SAM,	3D-structure,Alternative splicing,Cell membrane,Complete proteome,Cytoplasm,Golgi apparatus,GTPase activation,Membrane,Metal-binding,Phosphoprotein,Polymorphism,Proteomics identification,Reference proteome,Repeat,Zinc,Zinc-finger,	chain:Arf-GAP with Rho-GAP domain, ANK repeat and PH domain-containing protein 1,domain:Arf-GAP,domain:PH 1,domain:PH 2,domain:PH 3,domain:PH 4,domain:Ras-associating,domain:Rho-GAP,domain:SAM,modified residue,sequence conflict,sequence variant,splice variant,zinc finger region:C4-type,
ACAP1	ArfGAP with coiled-coil, ankyrin repeat and PH domains 1(ACAP1)	Homo sapiens	GO:0015031~protein transport,GO:0043547~positive regulation of GTPase activity,	GO:0016020~membrane,GO:0055038~recycling endosome membrane,	GO:0005096~GTPase activator activity,GO:0005515~protein binding,GO:0046872~metal ion binding,	IPR000909:Phospholipase C, phosphatidylinositol-specific , X domain,IPR001164:Arf GTPase activating protein,IPR001849:Pleckstrin homology domain,IPR002110:Ankyrin repeat,IPR011993:Pleckstrin homology-like domain,IPR020683:Ankyrin repeat-containing domain,IPR027267:Arfaptin homology (AH) domain/BAR domain,	hsa04144:Endocytosis,			SM00105:ArfGap,SM00233:PH,SM00248:ANK,	3D-structure,ANK repeat,Complete proteome,Endosome,GTPase activation,Membrane,Metal-binding,Nitration,Phosphoprotein,Polymorphism,Protein transport,Proteomics identification,Reference proteome,Repeat,Transport,Zinc,Zinc-finger,	chain:Arf-GAP with coiled-coil, ANK repeat and PH domain-containing protein 1,domain:Arf-GAP,domain:BAR,domain:PH,modified residue,mutagenesis site,region of interest:Required for formation of endosomal tubules when overexpressed with PIP5K1C,region of interest:Required for interaction with GULP1,repeat:ANK 1,repeat:ANK 2,repeat:ANK 3,sequence variant,zinc finger region:C4-type,
BCL3	B-cell CLL/lymphoma 3(BCL3)	Homo sapiens	GO:0000060~protein import into nucleus, translocation,GO:0002268~follicular dendritic cell differentiation,GO:0002315~marginal zone B cell differentiation,GO:0002455~humoral immune response mediated by circulating immunoglobulin,GO:0002467~germinal center formation,GO:0006351~transcription, DNA-templated,GO:0006974~cellular response to DNA damage stimulus,GO:0007249~I-kappaB kinase/NF-kappaB sign…	GO:0005634~nucleus,GO:0005654~nucleoplasm,GO:0005737~cytoplasm,GO:0032996~Bcl3-Bcl10 complex,GO:0033257~Bcl3/NF-kappaB2 complex,GO:0043234~protein complex,GO:0045171~intercellular bridge,GO:0048471~perinuclear region of cytoplasm,	GO:0003677~DNA binding,GO:0003700~transcription factor activity, sequence-specific DNA binding,GO:0005515~protein binding,GO:0008134~transcription factor binding,GO:0030674~protein binding, bridging,	IPR002110:Ankyrin repeat,IPR020683:Ankyrin repeat-containing domain,	hsa04668:TNF signaling pathway,	Leukemia/lymphoma, B-cell, 3~Leukemia/lymphoma, B-cell, 3,		SM00248:ANK,	3D-structure,Activator,ANK repeat,Chromosomal rearrangement,Complete proteome,Cytoplasm,Nucleus,Phosphoprotein,Proteomics identification,Proto-oncogene,Reference proteome,Repeat,Transcription,Transcription regulation,Ubl conjugation,	chain:B-cell lymphoma 3 protein,compositionally biased region:Pro-rich,compositionally biased region:Pro/Ser-rich,helix,modified residue,repeat:ANK 1,repeat:ANK 2,repeat:ANK 3,repeat:ANK 4,repeat:ANK 5,repeat:ANK 6,repeat:ANK 7,turn,
BCL6	B-cell CLL/lymphoma 6(BCL6)	Homo sapiens	GO:0000060~protein import into nucleus, translocation,GO:0000122~negative regulation of transcription from RNA polymerase II promoter,GO:0000902~cell morphogenesis,GO:0001953~negative regulation of cell-matrix adhesion,GO:0002467~germinal center formation,GO:0002634~regulation of germinal center formation,GO:0002903~negative regulation of B cell apoptotic process,GO:0006351~transcription, DNA-tem…	GO:0005634~nucleus,GO:0005654~nucleoplasm,GO:0005657~replication fork,	GO:0000977~RNA polymerase II regulatory region sequence-specific DNA binding,GO:0001161~intronic transcription regulatory region sequence-specific DNA binding,GO:0001227~transcriptional repressor activity, RNA polymerase II transcription regulatory region sequence-specific binding,GO:0003676~nucleic acid binding,GO:0003682~chromatin binding,GO:0003700~transcription factor activity, sequence-speci…	IPR000210:BTB/POZ-like,IPR007087:Zinc finger, C2H2,IPR011333:BTB/POZ fold,IPR013087:Zinc finger C2H2-type/integrase DNA-binding domain,IPR015880:Zinc finger, C2H2-like,	hsa04068:FoxO signaling pathway,hsa05202:Transcriptional misregulation in cancer,	Lymphoma, B-cell~Lymphoma, B-cell,		SM00225:BTB,SM00355:ZnF_C2H2,	3D-structure,Acetylation,Activator,Alternative splicing,Chromosomal rearrangement,Complete proteome,DNA-binding,Immunity,Inflammatory response,Metal-binding,Nucleus,Phosphoprotein,Polymorphism,Proto-oncogene,Reference proteome,Repeat,Repressor,Transcription,Transcription regulation,Ubl conjugation,Zinc,Zinc-finger,	chain:B-cell lymphoma 6 protein,domain:BTB,helix,mutagenesis site,sequence conflict,sequence variant,strand,turn,zinc finger region:C2H2-type 1,zinc finger region:C2H2-type 2,zinc finger region:C2H2-type 3,zinc finger region:C2H2-type 4,zinc finger region:C2H2-type 5,zinc finger region:C2H2-type 6,
BCAP31	B-cell receptor-associated protein 31(BCAP31)	Homo sapiens	GO:0002474~antigen processing and presentation of peptide antigen via MHC class I,GO:0006886~intracellular protein transport,GO:0006888~ER to Golgi vesicle-mediated transport,GO:0006921~cellular component disassembly involved in execution phase of apoptosis,GO:0007204~positive regulation of cytosolic calcium ion concentration,GO:0007283~spermatogenesis,GO:0032471~negative regulation of endoplasmi…	GO:0005739~mitochondrion,GO:0005783~endoplasmic reticulum,GO:0005784~Sec61 translocon complex,GO:0005789~endoplasmic reticulum membrane,GO:0005811~lipid particle,GO:0005829~cytosol,GO:0005887~integral component of plasma membrane,GO:0016020~membrane,GO:0016021~integral component of membrane,GO:0030136~clathrin-coated vesicle,GO:0032580~Golgi cisterna membrane,GO:0033116~endoplasmic reticulum-Golg…	GO:0005515~protein binding,GO:0032403~protein complex binding,GO:0042288~MHC class I protein binding,	IPR008417:B-cell receptor-associated 31-like,	hsa04141:Protein processing in endoplasmic reticulum,	300475~Deafness, dystonia, and cerebral hypomyelination,			3D-structure,Alternative splicing,Apoptosis,Coiled coil,Complete proteome,Deafness,Direct protein sequencing,Dystonia,Endoplasmic reticulum,ER-Golgi transport,Membrane,Mental retardation,Protein transport,Proteomics identification,Reference proteome,Transmembrane,Transmembrane helix,Transport,	chain:B-cell receptor-associated protein 31,mutagenesis site,sequence conflict,short sequence motif:Di-lysine motif,site:Cleavage; by caspase-8,topological domain:Cytoplasmic,topological domain:Lumenal,transmembrane region,
BAIAP2L2	BAI1 associated protein 2 like 2(BAIAP2L2)	Homo sapiens	GO:0007009~plasma membrane organization,GO:0008286~insulin receptor signaling pathway,GO:0030838~positive regulation of actin filament polymerization,GO:0051017~actin filament bundle assembly,GO:0051764~actin crosslink formation,GO:0061024~membrane organization,GO:2000251~positive regulation of actin cytoskeleton reorganization,	GO:0005829~cytosol,GO:0005886~plasma membrane,GO:0012506~vesicle membrane,GO:0015629~actin cytoskeleton,GO:0030659~cytoplasmic vesicle membrane,GO:0044291~cell-cell contact zone,GO:0071439~clathrin complex,	GO:0005543~phospholipid binding,GO:0008093~cytoskeletal adaptor activity,	IPR001452:Src homology-3 domain,IPR013606:IRSp53/MIM homology domain (IMD),				SM00326:SH3,	Alternative splicing,Cell junction,Cell membrane,Complete proteome,Cytoplasmic vesicle,Lipid-binding,Membrane,Phosphoprotein,Proteomics identification,Reference proteome,SH3 domain,	chain:Brain-specific angiogenesis inhibitor 1- associated protein 2-like protein 2,domain:IMD,domain:SH3,sequence conflict,splice variant,
BAIAP3	BAI1 associated protein 3(BAIAP3)	Homo sapiens	GO:0007186~G-protein coupled receptor signaling pathway,GO:0007269~neurotransmitter secretion,	GO:0098793~presynapse,	GO:0008022~protein C-terminus binding,	IPR000008:C2 calcium-dependent membrane targeting,IPR014770:Munc13 homology 1,IPR014772:Mammalian uncoordinated homology 13, domain 2,IPR019558:Mammalian uncoordinated homology 13, subgroup, domain 2,	hsa05202:Transcriptional misregulation in cancer,			SM00239:C2,	Alternative splicing,Complete proteome,Polymorphism,Proteomics identification,Reference proteome,Repeat,	chain:BAI1-associated protein 3,domain:C2 1,domain:C2 2,domain:MHD1,domain:MHD2,sequence variant,splice variant,
BARX2	BARX homeobox 2(BARX2)	Homo sapiens	GO:0000122~negative regulation of transcription from RNA polymerase II promoter,GO:0001502~cartilage condensation,GO:0006366~transcription from RNA polymerase II promoter,GO:0007399~nervous system development,GO:0014902~myotube differentiation,GO:0045944~positive regulation of transcription from RNA polymerase II promoter,	GO:0005634~nucleus,GO:0005667~transcription factor complex,	GO:0000977~RNA polymerase II regulatory region sequence-specific DNA binding,GO:0001228~transcriptional activator activity, RNA polymerase II transcription regulatory region sequence-specific binding,GO:0003677~DNA binding,GO:0003682~chromatin binding,	IPR000047:Helix-turn-helix motif,IPR001356:Homeodomain,IPR009057:Homeodomain-like,IPR017970:Homeobox, conserved site,IPR020479:Homeodomain, metazoa,				SM00389:HOX,	Complete proteome,DNA-binding,Homeobox,Nucleus,Reference proteome,Transcription,Transcription regulation,	chain:Homeobox protein BarH-like 2,DNA-binding region:Homeobox,modified residue,
BAD	BCL2 associated agonist of cell death(BAD)	Homo sapiens	GO:0001666~response to hypoxia,GO:0001836~release of cytochrome c from mitochondria,GO:0001844~protein insertion into mitochondrial membrane involved in apoptotic signaling pathway,GO:0006007~glucose catabolic process,GO:0006915~apoptotic process,GO:0006919~activation of cysteine-type endopeptidase activity involved in apoptotic process,GO:0007283~spermatogenesis,GO:0008625~extrinsic apoptotic si…	GO:0005739~mitochondrion,GO:0005741~mitochondrial outer membrane,GO:0005829~cytosol,	GO:0005515~protein binding,GO:0005543~phospholipid binding,GO:0008289~lipid binding,GO:0008656~cysteine-type endopeptidase activator activity involved in apoptotic process,GO:0019901~protein kinase binding,GO:0030346~protein phosphatase 2B binding,GO:0043422~protein kinase B binding,GO:0046982~protein heterodimerization activity,GO:0071889~14-3-3 protein binding,	IPR018868:Pro-apoptotic Bcl-2 protein, BAD,	hsa04012:ErbB signaling pathway,hsa04014:Ras signaling pathway,hsa04022:cGMP-PKG signaling pathway,hsa04024:cAMP signaling pathway,hsa04151:PI3K-Akt signaling pathway,hsa04210:Apoptosis,hsa04370:VEGF signaling pathway,hsa04510:Focal adhesion,hsa04722:Neurotrophin signaling pathway,hsa04910:Insulin signaling pathway,hsa04919:Thyroid hormone signaling pathway,hsa05010:Alzheimer's disease,hsa05014:A…				3D-structure,Acetylation,Apoptosis,Complete proteome,Cytoplasm,Membrane,Methylation,Mitochondrion,Mitochondrion outer membrane,Phosphoprotein,Polymorphism,Proteomics identification,Reference proteome,	chain:Bcl2 antagonist of cell death,helix,modified residue,sequence variant,short sequence motif:BH3,strand,
BAG3	BCL2 associated athanogene 3(BAG3)	Homo sapiens	GO:0006457~protein folding,GO:0007420~brain development,GO:0008625~extrinsic apoptotic signaling pathway via death domain receptors,GO:0010664~negative regulation of striated muscle cell apoptotic process,GO:0021510~spinal cord development,GO:0043066~negative regulation of apoptotic process,GO:0050790~regulation of catalytic activity,GO:0050821~protein stabilization,GO:0071260~cellular response t…	GO:0005737~cytoplasm,GO:0005829~cytosol,GO:0005886~plasma membrane,GO:0005913~cell-cell adherens junction,GO:0030018~Z disc,GO:0043005~neuron projection,	GO:0000774~adenyl-nucleotide exchange factor activity,GO:0005515~protein binding,GO:0032403~protein complex binding,GO:0051087~chaperone binding,GO:0098641~cadherin binding involved in cell-cell adhesion,	IPR001202:WW domain,IPR003103:BAG domain,		612954~Myopathy, myofibrillar, 6,613881~Cardiomyopathy, dilated, 1HH,		SM00264:BAG,SM00456:WW,	Acetylation,Apoptosis,Cardiomyopathy,Chaperone,Complete proteome,Disease mutation,Isopeptide bond,Methylation,Myofibrillar myopathy,Phosphoprotein,Polymorphism,Proteomics identification,Reference proteome,Repeat,Ubl conjugation,	chain:BAG family molecular chaperone regulator 3,compositionally biased region:Poly-Ser,domain:BAG,domain:WW 1,domain:WW 2,modified residue,sequence conflict,sequence variant,
BTBD19	BTB domain containing 19(BTBD19)	Homo sapiens				IPR000210:BTB/POZ-like,IPR011333:BTB/POZ fold,IPR011705:BTB/Kelch-associated,				SM00225:BTB,SM00875:SM00875,	Alternative splicing,Complete proteome,Polymorphism,Reference proteome,
BTG4	BTG anti-proliferation factor 4(BTG4)	Homo sapiens	GO:0007050~cell cycle arrest,GO:0008285~negative regulation of cell proliferation,GO:0030182~neuron differentiation,GO:0045930~negative regulation of mitotic cell cycle,			IPR002087:Anti-proliferative protein,	hsa03018:RNA degradation,			SM00099:btg1,	Alternative splicing,Complete proteome,Reference proteome,	chain:Protein BTG4,
CCL2	C-C motif chemokine ligand 2(CCL2)	Homo sapiens	GO:0000165~MAPK cascade,GO:0001525~angiogenesis,GO:0001666~response to hypoxia,GO:0001912~positive regulation of leukocyte mediated cytotoxicity,GO:0001938~positive regulation of endothelial cell proliferation,GO:0002523~leukocyte migration involved in inflammatory response,GO:0002548~monocyte chemotaxis,GO:0002693~positive regulation of cellular extravasation,GO:0006468~protein phosphorylation,G…	GO:0005576~extracellular region,GO:0005615~extracellular space,GO:0005622~intracellular,GO:0005791~rough endoplasmic reticulum,GO:0030139~endocytic vesicle,GO:0030425~dendrite,GO:0043204~perikaryon,GO:0043679~axon terminus,GO:0044299~C-fiber,GO:0045202~synapse,GO:0048471~perinuclear region of cytoplasm,	GO:0004672~protein kinase activity,GO:0005102~receptor binding,GO:0008009~chemokine activity,GO:0008201~heparin binding,GO:0031727~CCR2 chemokine receptor binding,	IPR000827:CC chemokine, conserved site,IPR001811:Chemokine interleukin-8-like domain,	hsa04060:Cytokine-cytokine receptor interaction,hsa04062:Chemokine signaling pathway,hsa04621:NOD-like receptor signaling pathway,hsa04668:TNF signaling pathway,hsa05142:Chagas disease (American trypanosomiasis),hsa05144:Malaria,hsa05164:Influenza A,hsa05168:Herpes simplex infection,hsa05323:Rheumatoid arthritis,	182940~Spina bifida, susceptibility to,607948~Mycobacterium tuberculosis, susceptibility to,609423~HIV-1, resistance to,Coronary artery disease, modifier of~Coronary artery disease, modifier of,		SM00199:SCY,	3D-structure,Chemotaxis,Complete proteome,Cytokine,Direct protein sequencing,Disulfide bond,Glycoprotein,Inflammatory response,Pyrrolidone carboxylic acid,Reference proteome,Secreted,Signal,	chain:C-C motif chemokine 2,disulfide bond,glycosylation site:N-linked (GlcNAc...),helix,modified residue,mutagenesis site,signal peptide,site:Involved in dimerization,site:Involved in dimerization, receptor binding and signaling,site:Involved in GAG binding,site:Involved in GAG binding and receptor binding,strand,
CCR10	C-C motif chemokine receptor 10(CCR10)	Homo sapiens	GO:0006935~chemotaxis,GO:0006955~immune response,GO:0007186~G-protein coupled receptor signaling pathway,GO:0007204~positive regulation of cytosolic calcium ion concentration,GO:0070098~chemokine-mediated signaling pathway,	GO:0005886~plasma membrane,GO:0005887~integral component of plasma membrane,GO:0009986~cell surface,GO:0016021~integral component of membrane,	GO:0004930~G-protein coupled receptor activity,GO:0016493~C-C chemokine receptor activity,	IPR000276:G protein-coupled receptor, rhodopsin-like,IPR000355:Chemokine receptor family,IPR005382:CC chemokine receptor 10,IPR017452:GPCR, rhodopsin-like, 7TM,	hsa04060:Cytokine-cytokine receptor interaction,hsa04062:Chemokine signaling pathway,hsa04672:Intestinal immune network for IgA production,				Cell membrane,Complete proteome,Disulfide bond,G-protein coupled receptor,Membrane,Proteomics identification,Receptor,Reference proteome,Transducer,Transmembrane,Transmembrane helix,	chain:C-C chemokine receptor type 10,disulfide bond,modified residue,sequence conflict,topological domain:Cytoplasmic,topological domain:Extracellular,transmembrane region,
CCR7	C-C motif chemokine receptor 7(CCR7)	Homo sapiens	GO:0001768~establishment of T cell polarity,GO:0001954~positive regulation of cell-matrix adhesion,GO:0002407~dendritic cell chemotaxis,GO:0002408~myeloid dendritic cell chemotaxis,GO:0002606~positive regulation of dendritic cell antigen processing and presentation,GO:0002885~positive regulation of hypersensitivity,GO:0002922~positive regulation of humoral immune response,GO:0006935~chemotaxis,GO…	GO:0005622~intracellular,GO:0005886~plasma membrane,GO:0009897~external side of plasma membrane,GO:0009986~cell surface,GO:0016021~integral component of membrane,	GO:0004930~G-protein coupled receptor activity,GO:0016493~C-C chemokine receptor activity,GO:0035757~chemokine (C-C motif) ligand 19 binding,GO:0035758~chemokine (C-C motif) ligand 21 binding,GO:0038117~C-C motif chemokine 19 receptor activity,GO:0038121~C-C motif chemokine 21 receptor activity,	IPR000276:G protein-coupled receptor, rhodopsin-like,IPR000355:Chemokine receptor family,IPR001718:CC chemokine receptor 7,IPR017452:GPCR, rhodopsin-like, 7TM,	hsa04060:Cytokine-cytokine receptor interaction,hsa04062:Chemokine signaling pathway,				Cell membrane,Complete proteome,Disulfide bond,G-protein coupled receptor,Glycoprotein,Membrane,Polymorphism,Proteomics identification,Receptor,Reference proteome,Signal,Transducer,Transmembrane,Transmembrane helix,	chain:C-C chemokine receptor type 7,disulfide bond,glycosylation site:N-linked (GlcNAc...),modified residue,sequence conflict,sequence variant,signal peptide,topological domain:Cytoplasmic,topological domain:Extracellular,transmembrane region,
CXCL16	C-X-C motif chemokine ligand 16(CXCL16)	Homo sapiens	GO:0006898~receptor-mediated endocytosis,GO:0006935~chemotaxis,GO:0010818~T cell chemotaxis,GO:0030307~positive regulation of cell growth,GO:0030335~positive regulation of cell migration,GO:0034097~response to cytokine,GO:0034341~response to interferon-gamma,GO:0034612~response to tumor necrosis factor,GO:0071222~cellular response to lipopolysaccharide,	GO:0005576~extracellular region,GO:0005615~extracellular space,GO:0005886~plasma membrane,GO:0016020~membrane,GO:0016021~integral component of membrane,	GO:0005041~low-density lipoprotein receptor activity,GO:0005044~scavenger receptor activity,GO:0008009~chemokine activity,	IPR026296:CXC chemokine 16,	hsa04060:Cytokine-cytokine receptor interaction,hsa04062:Chemokine signaling pathway,				Cell membrane,Chemotaxis,Complete proteome,Cytokine,Disulfide bond,Glycoprotein,Membrane,Polymorphism,Proteomics identification,Reference proteome,Secreted,Signal,Transmembrane,Transmembrane helix,	chain:C-X-C motif chemokine 16,disulfide bond,glycosylation site:N-linked (GlcNAc...),region of interest:Chemokine,sequence conflict,sequence variant,signal peptide,topological domain:Cytoplasmic,topological domain:Extracellular,transmembrane region,
CXCL3	C-X-C motif chemokine ligand 3(CXCL3)	Homo sapiens	GO:0006954~inflammatory response,GO:0006955~immune response,GO:0007186~G-protein coupled receptor signaling pathway,GO:0030593~neutrophil chemotaxis,GO:0032496~response to lipopolysaccharide,GO:0042127~regulation of cell proliferation,GO:0070098~chemokine-mediated signaling pathway,GO:0090023~positive regulation of neutrophil chemotaxis,	GO:0005576~extracellular region,GO:0005615~extracellular space,	GO:0008009~chemokine activity,GO:0045236~CXCR chemokine receptor binding,	IPR001089:CXC chemokine,IPR001811:Chemokine interleukin-8-like domain,IPR018048:CXC chemokine, conserved site,	hsa04060:Cytokine-cytokine receptor interaction,hsa04062:Chemokine signaling pathway,hsa04668:TNF signaling pathway,hsa05132:Salmonella infection,hsa05134:Legionellosis,			SM00199:SCY,	Chemotaxis,Complete proteome,Cytokine,Direct protein sequencing,Disulfide bond,Inflammatory response,Polymorphism,Reference proteome,Secreted,Signal,	chain:C-X-C motif chemokine 3,chain:GRO-gamma(5-73),disulfide bond,sequence conflict,sequence variant,signal peptide,
CXCL5	C-X-C motif chemokine ligand 5(CXCL5)	Homo sapiens	GO:0002446~neutrophil mediated immunity,GO:0002690~positive regulation of leukocyte chemotaxis,GO:0006935~chemotaxis,GO:0006954~inflammatory response,GO:0006955~immune response,GO:0007165~signal transduction,GO:0007186~G-protein coupled receptor signaling pathway,GO:0007267~cell-cell signaling,GO:0008284~positive regulation of cell proliferation,GO:0032496~response to lipopolysaccharide,GO:006032…	GO:0005576~extracellular region,GO:0005615~extracellular space,	GO:0008009~chemokine activity,GO:0045236~CXCR chemokine receptor binding,	IPR001089:CXC chemokine,IPR001811:Chemokine interleukin-8-like domain,IPR018048:CXC chemokine, conserved site,	hsa04060:Cytokine-cytokine receptor interaction,hsa04062:Chemokine signaling pathway,hsa05133:Pertussis,hsa05323:Rheumatoid arthritis,			SM00199:SCY,	3D-structure,Chemotaxis,Complete proteome,Cytokine,Direct protein sequencing,Disulfide bond,Reference proteome,Secreted,Signal,	chain:C-X-C motif chemokine 5,chain:ENA-78(8-78),chain:ENA-78(9-78),disulfide bond,signal peptide,site:Cleavage; by cathepsin G,
CLEC1A	C-type lectin domain family 1 member A(CLEC1A)	Homo sapiens	GO:0006952~defense response,GO:0007166~cell surface receptor signaling pathway,	GO:0005622~intracellular,GO:0005887~integral component of plasma membrane,GO:0016021~integral component of membrane,	GO:0004888~transmembrane signaling receptor activity,GO:0030246~carbohydrate binding,	IPR001304:C-type lectin,IPR016186:C-type lectin-like,IPR016187:C-type lectin fold,				SM00034:CLECT,	Complete proteome,Disulfide bond,Glycoprotein,Lectin,Membrane,Polymorphism,Proteomics identification,Reference proteome,Signal-anchor,Transmembrane,Transmembrane helix,	chain:C-type lectin domain family 1 member A,disulfide bond,domain:C-type lectin,glycosylation site:N-linked (GlcNAc...),sequence conflict,sequence variant,topological domain:Cytoplasmic,topological domain:Extracellular,transmembrane region,
CLEC14A	C-type lectin domain family 14 member A(CLEC14A)	Homo sapiens		GO:0009897~external side of plasma membrane,GO:0016021~integral component of membrane,GO:0031012~extracellular matrix,GO:0070062~extracellular exosome,	GO:0030246~carbohydrate binding,GO:1990430~extracellular matrix protein binding,	IPR001304:C-type lectin,IPR016186:C-type lectin-like,IPR016187:C-type lectin fold,				SM00034:CLECT,	Complete proteome,Direct protein sequencing,Disulfide bond,EGF-like domain,Glycoprotein,Lectin,Membrane,Reference proteome,Signal,Transmembrane,Transmembrane helix,	chain:C-type lectin domain family 14 member A,disulfide bond,domain:C-type lectin,domain:EGF-like,glycosylation site:N-linked (GlcNAc...),sequence conflict,signal peptide,topological domain:Cytoplasmic,topological domain:Extracellular,transmembrane region,
CLEC2B	C-type lectin domain family 2 member B(CLEC2B)	Homo sapiens	GO:0050776~regulation of immune response,	GO:0005886~plasma membrane,GO:0005887~integral component of plasma membrane,	GO:0030246~carbohydrate binding,	IPR001304:C-type lectin,IPR016186:C-type lectin-like,IPR016187:C-type lectin fold,				SM00034:CLECT,	Complete proteome,Disulfide bond,Glycoprotein,Lectin,Membrane,Proteomics identification,Reference proteome,Signal-anchor,Transmembrane,Transmembrane helix,	chain:C-type lectin domain family 2 member B,disulfide bond,domain:C-type lectin,glycosylation site:N-linked (GlcNAc...),sequence conflict,topological domain:Cytoplasmic,topological domain:Extracellular,transmembrane region,
CLEC3B	C-type lectin domain family 3 member B(CLEC3B)	Homo sapiens	GO:0001503~ossification,GO:0002576~platelet degranulation,GO:0010756~positive regulation of plasminogen activation,GO:0030282~bone mineralization,GO:0071310~cellular response to organic substance,GO:0071560~cellular response to transforming growth factor beta stimulus,	GO:0001652~granular component,GO:0005576~extracellular region,GO:0005615~extracellular space,GO:0005737~cytoplasm,GO:0031012~extracellular matrix,GO:0031089~platelet dense granule lumen,GO:0070062~extracellular exosome,	GO:0005509~calcium ion binding,GO:0008201~heparin binding,GO:0030246~carbohydrate binding,GO:0036143~kringle domain binding,	IPR001304:C-type lectin,IPR016186:C-type lectin-like,IPR016187:C-type lectin fold,IPR018378:C-type lectin, conserved site,				SM00034:CLECT,	3D-structure,Complete proteome,Direct protein sequencing,Disulfide bond,Glycoprotein,Lectin,Polymorphism,Proteomics identification,Reference proteome,Secreted,Signal,	chain:Tetranectin,disulfide bond,domain:C-type lectin,glycosylation site:O-linked (GalNAc...),helix,sequence variant,signal peptide,strand,turn,
C1QTNF8	C1q and tumor necrosis factor related protein 8(C1QTNF8)	Homo sapiens		GO:0005576~extracellular region,GO:0005581~collagen trimer,	GO:0005515~protein binding,	IPR001073:Complement C1q protein,IPR008160:Collagen triple helix repeat,IPR008983:Tumour necrosis factor-like domain,				SM00110:C1Q,	Collagen,Complete proteome,Reference proteome,Secreted,Signal,	chain:Complement C1q tumor necrosis factor- related protein 8,domain:C1q,domain:Collagen-like,signal peptide,
CASKIN2	CASK interacting protein 2(CASKIN2)	Homo sapiens	GO:0007165~signal transduction,	GO:0005737~cytoplasm,		IPR001452:Src homology-3 domain,IPR001660:Sterile alpha motif domain,IPR002110:Ankyrin repeat,IPR011511:Variant SH3,IPR013761:Sterile alpha motif/pointed domain,IPR020683:Ankyrin repeat-containing domain,				SM00248:ANK,SM00326:SH3,SM00454:SAM,	3D-structure,Alternative splicing,ANK repeat,Complete proteome,Cytoplasm,Phosphoprotein,Polymorphism,Proteomics identification,Reference proteome,Repeat,SH3 domain,	chain:Caskin-2,compositionally biased region:Pro-rich,domain:SAM 1,domain:SAM 2,domain:SH3,modified residue,repeat:ANK 1,repeat:ANK 2,repeat:ANK 3,repeat:ANK 4,repeat:ANK 5,repeat:ANK 6,sequence variant,
CEBPA	CCAAT/enhancer binding protein alpha(CEBPA)	Homo sapiens	GO:0000050~urea cycle,GO:0000122~negative regulation of transcription from RNA polymerase II promoter,GO:0001889~liver development,GO:0001892~embryonic placenta development,GO:0006091~generation of precursor metabolites and energy,GO:0006351~transcription, DNA-templated,GO:0006360~transcription from RNA polymerase I promoter,GO:0006366~transcription from RNA polymerase II promoter,GO:0007005~mito…	GO:0005634~nucleus,GO:0005730~nucleolus,GO:0090575~RNA polymerase II transcription factor complex,	GO:0000978~RNA polymerase II core promoter proximal region sequence-specific DNA binding,GO:0001013~RNA polymerase I regulatory region DNA binding,GO:0001077~transcriptional activator activity, RNA polymerase II core promoter proximal region sequence-specific binding,GO:0001228~transcriptional activator activity, RNA polymerase II transcription regulatory region sequence-specific binding,GO:00036…	IPR004827:Basic-leucine zipper domain,IPR016468:CCAAT/enhancer-binding,	hsa04932:Non-alcoholic fatty liver disease (NAFLD),hsa05200:Pathways in cancer,hsa05202:Transcriptional misregulation in cancer,hsa05221:Acute myeloid leukemia,	601626~Leukemia, acute myeloid,601626~Leukemia, acute myeloid, somatic,	PIRSF005879:CCAAT/enhancer-binding protein,	SM00338:BRLZ,	Acetylation,Activator,Alternative initiation,Complete proteome,Developmental protein,Disease mutation,DNA-binding,Host-virus interaction,Isopeptide bond,Nucleus,Phosphoprotein,Reference proteome,Transcription,Transcription regulation,Ubl conjugation,	chain:CCAAT/enhancer-binding protein alpha,compositionally biased region:Poly-Gly,compositionally biased region:Poly-Pro,DNA-binding region:Basic motif,domain:Leucine-zipper,modified residue,sequence conflict,
CEBPB	CCAAT/enhancer binding protein beta(CEBPB)	Homo sapiens	GO:0001541~ovarian follicle development,GO:0001892~embryonic placenta development,GO:0002432~granuloma formation,GO:0006351~transcription, DNA-templated,GO:0006355~regulation of transcription, DNA-templated,GO:0006366~transcription from RNA polymerase II promoter,GO:0006953~acute-phase response,GO:0006954~inflammatory response,GO:0006955~immune response,GO:0007613~memory,GO:0030182~neuron differe…	GO:0000779~condensed chromosome, centromeric region,GO:0000790~nuclear chromatin,GO:0005634~nucleus,GO:0005654~nucleoplasm,GO:0005737~cytoplasm,GO:0016363~nuclear matrix,GO:0036488~CHOP-C/EBP complex,	GO:0000977~RNA polymerase II regulatory region sequence-specific DNA binding,GO:0000978~RNA polymerase II core promoter proximal region sequence-specific DNA binding,GO:0000979~RNA polymerase II core promoter sequence-specific DNA binding,GO:0001077~transcriptional activator activity, RNA polymerase II core promoter proximal region sequence-specific binding,GO:0003677~DNA binding,GO:0003682~chrom…	IPR004827:Basic-leucine zipper domain,IPR016468:CCAAT/enhancer-binding,	hsa04668:TNF signaling pathway,hsa05152:Tuberculosis,hsa05202:Transcriptional misregulation in cancer,		PIRSF005879:CCAAT/enhancer-binding protein,	SM00338:BRLZ,	3D-structure,Acetylation,Activator,Alternative initiation,Coiled coil,Complete proteome,Cytoplasm,Differentiation,DNA-binding,Glycoprotein,Isopeptide bond,Methylation,Nucleus,Phosphoprotein,Polymorphism,Reference proteome,Transcription,Transcription regulation,Ubl conjugation,	chain:CCAAT/enhancer-binding protein beta,compositionally biased region:Poly-Pro,cross-link:Glycyl lysine isopeptide (Lys-Gly) (interchain with G-Cter in SUMO),DNA-binding region:Basic motif,domain:Leucine-zipper,helix,modified residue,region of interest:Required for Lys-174 sumoylation,sequence conflict,sequence variant,turn,
CEBPD	CCAAT/enhancer binding protein delta(CEBPD)	Homo sapiens	GO:0002244~hematopoietic progenitor cell differentiation,GO:0006351~transcription, DNA-templated,GO:0006366~transcription from RNA polymerase II promoter,GO:0045444~fat cell differentiation,GO:0045669~positive regulation of osteoblast differentiation,GO:0045892~negative regulation of transcription, DNA-templated,GO:0045944~positive regulation of transcription from RNA polymerase II promoter,GO:00…	GO:0005634~nucleus,	GO:0000978~RNA polymerase II core promoter proximal region sequence-specific DNA binding,GO:0001077~transcriptional activator activity, RNA polymerase II core promoter proximal region sequence-specific binding,GO:0003700~transcription factor activity, sequence-specific DNA binding,GO:0005515~protein binding,GO:0042803~protein homodimerization activity,GO:0046982~protein heterodimerization activit…	IPR004827:Basic-leucine zipper domain,IPR016468:CCAAT/enhancer-binding,			PIRSF005879:CCAAT/enhancer-binding protein,	SM00338:BRLZ,	Acetylation,Activator,Complete proteome,DNA-binding,Isopeptide bond,Nucleus,Polymorphism,Reference proteome,Transcription,Transcription regulation,Ubl conjugation,	chain:CCAAT/enhancer-binding protein delta,cross-link:Glycyl lysine isopeptide (Lys-Gly) (interchain with G-Cter in SUMO),DNA-binding region:Basic motif,domain:Leucine-zipper,mutagenesis site,sequence conflict,sequence variant,
CD164L2	CD164 molecule like 2(CD164L2)	Homo sapiens		GO:0016021~integral component of membrane,		IPR007947:CD164-related protein,					Alternative splicing,Complete proteome,Direct protein sequencing,Glycoprotein,Membrane,Polymorphism,Reference proteome,Signal,Transmembrane,Transmembrane helix,	chain:CD164 sialomucin-like 2 protein,glycosylation site:N-linked (GlcNAc...),sequence variant,signal peptide,splice variant,topological domain:Cytoplasmic,topological domain:Extracellular,transmembrane region,
CD27	CD27 molecule(CD27)	Homo sapiens	GO:0006954~inflammatory response,GO:0006955~immune response,GO:0007166~cell surface receptor signaling pathway,GO:0007420~brain development,GO:0008588~release of cytoplasmic sequestered NF-kappaB,GO:0008625~extrinsic apoptotic signaling pathway via death domain receptors,GO:0016064~immunoglobulin mediated immune response,GO:0032496~response to lipopolysaccharide,GO:0033209~tumor necrosis factor-m…	GO:0005576~extracellular region,GO:0005634~nucleus,GO:0005886~plasma membrane,GO:0005887~integral component of plasma membrane,GO:0009897~external side of plasma membrane,GO:0043005~neuron projection,GO:0070062~extracellular exosome,	GO:0004888~transmembrane signaling receptor activity,GO:0005031~tumor necrosis factor-activated receptor activity,GO:0005515~protein binding,GO:0043027~cysteine-type endopeptidase inhibitor activity involved in apoptotic process,	IPR001368:TNFR/NGFR cysteine-rich region,IPR022328:Tumour necrosis factor receptor 7,	hsa04060:Cytokine-cytokine receptor interaction,	615122~Lymphoproliferative syndrome 2,		SM00208:TNFR,	Apoptosis,Complete proteome,Direct protein sequencing,Disease mutation,Disulfide bond,Glycoprotein,Membrane,Phosphoprotein,Polymorphism,Receptor,Reference proteome,Repeat,Signal,Transmembrane,Transmembrane helix,	chain:CD27 antigen,disulfide bond,glycosylation site:N-linked (GlcNAc...),modified residue,repeat:TNFR-Cys 1,repeat:TNFR-Cys 2,repeat:TNFR-Cys 3,sequence variant,signal peptide,topological domain:Cytoplasmic,topological domain:Extracellular,transmembrane region,
CD300LB	CD300 molecule like family member b(CD300LB)	Homo sapiens	GO:0045087~innate immune response,GO:0050776~regulation of immune response,	GO:0005886~plasma membrane,GO:0016021~integral component of membrane,		IPR003599:Immunoglobulin subtype,IPR007110:Immunoglobulin-like domain,IPR013106:Immunoglobulin V-set,IPR013783:Immunoglobulin-like fold,				SM00409:IG,	Cell membrane,Complete proteome,Disulfide bond,Immunity,Immunoglobulin domain,Membrane,Phosphoprotein,Receptor,Reference proteome,Signal,Transmembrane,Transmembrane helix,	chain:CMRF35-like molecule 7,disulfide bond,domain:Ig-like V-type,modified residue,mutagenesis site,sequence conflict,signal peptide,site:Interaction with TYROBP,topological domain:Cytoplasmic,topological domain:Extracellular,transmembrane region,
CD302	CD302 molecule(CD302)	Homo sapiens	GO:0006909~phagocytosis,	GO:0005902~microvillus,GO:0005938~cell cortex,GO:0016020~membrane,GO:0016021~integral component of membrane,GO:0030175~filopodium,	GO:0030246~carbohydrate binding,	IPR001304:C-type lectin,IPR016186:C-type lectin-like,IPR016187:C-type lectin fold,				SM00034:CLECT,	Alternative splicing,Cell projection,Complete proteome,Cytoplasm,Disulfide bond,Glycoprotein,Lectin,Membrane,Polymorphism,Receptor,Reference proteome,Signal,Transmembrane,Transmembrane helix,	chain:CD302 antigen,chain:Lymphocyte antigen 75,disulfide bond,domain:C-type lectin,domain:C-type lectin 1,domain:C-type lectin 10,domain:C-type lectin 2,domain:C-type lectin 3,domain:C-type lectin 4,domain:C-type lectin 5,domain:C-type lectin 6,domain:C-type lectin 7,domain:C-type lectin 8,domain:C-type lectin 9,domain:Fibronectin type-II,domain:Ricin B-type lectin,glycosylation site:N-linked (G…
CD34	CD34 molecule(CD34)	Homo sapiens	GO:0001894~tissue homeostasis,GO:0001935~endothelial cell proliferation,GO:0003094~glomerular filtration,GO:0003158~endothelium development,GO:0007155~cell adhesion,GO:0007160~cell-matrix adhesion,GO:0007165~signal transduction,GO:0008217~regulation of blood pressure,GO:0008283~cell proliferation,GO:0010628~positive regulation of gene expression,GO:0010629~negative regulation of gene expression,G…	GO:0005737~cytoplasm,GO:0005764~lysosome,GO:0005886~plasma membrane,GO:0005887~integral component of plasma membrane,GO:0009897~external side of plasma membrane,GO:0009925~basal plasma membrane,GO:0016021~integral component of membrane,GO:0016324~apical plasma membrane,GO:0036053~glomerular endothelium fenestra,GO:0045171~intercellular bridge,GO:0048471~perinuclear region of cytoplasm,	GO:0008134~transcription factor binding,GO:0030246~carbohydrate binding,GO:0043199~sulfate binding,	IPR008083:CD34 antigen,IPR013836:CD34/Podocalyxin,	hsa04514:Cell adhesion molecules (CAMs),hsa04640:Hematopoietic cell lineage,				Alternative splicing,Cell adhesion,Complete proteome,Direct protein sequencing,Glycoprotein,Membrane,Phosphoprotein,Polymorphism,Proteomics identification,Reference proteome,Signal,Transmembrane,Transmembrane helix,	chain:Hematopoietic progenitor cell antigen CD34,glycosylation site:N-linked (GlcNAc...),modified residue,sequence conflict,sequence variant,signal peptide,splice variant,topological domain:Cytoplasmic,topological domain:Extracellular,transmembrane region,
CD4	CD4 molecule(CD4)	Homo sapiens	GO:0001816~cytokine production,GO:0002250~adaptive immune response,GO:0006948~induction by virus of host cell-cell fusion,GO:0006955~immune response,GO:0007155~cell adhesion,GO:0007165~signal transduction,GO:0007166~cell surface receptor signaling pathway,GO:0007167~enzyme linked receptor protein signaling pathway,GO:0007169~transmembrane receptor protein tyrosine kinase signaling pathway,GO:0010…	GO:0005769~early endosome,GO:0005788~endoplasmic reticulum lumen,GO:0005789~endoplasmic reticulum membrane,GO:0005886~plasma membrane,GO:0009897~external side of plasma membrane,GO:0016020~membrane,GO:0016021~integral component of membrane,GO:0042101~T cell receptor complex,GO:0045121~membrane raft,	GO:0001618~virus receptor activity,GO:0001948~glycoprotein binding,GO:0004872~receptor activity,GO:0004888~transmembrane signaling receptor activity,GO:0005201~extracellular matrix structural constituent,GO:0005515~protein binding,GO:0008270~zinc ion binding,GO:0015026~coreceptor activity,GO:0019865~immunoglobulin binding,GO:0019899~enzyme binding,GO:0019901~protein kinase binding,GO:0042289~MHC …	IPR000973:T-cell surface antigen CD4,IPR003598:Immunoglobulin subtype 2,IPR003599:Immunoglobulin subtype,IPR007110:Immunoglobulin-like domain,IPR008424:Immunoglobulin C2-set,IPR013106:Immunoglobulin V-set,IPR013151:Immunoglobulin,IPR013783:Immunoglobulin-like fold,IPR015274:CD4, extracellular,IPR021963:T cell CD4 receptor C-terminal region,	hsa04514:Cell adhesion molecules (CAMs),hsa04612:Antigen processing and presentation,hsa04640:Hematopoietic cell lineage,hsa04660:T cell receptor signaling pathway,hsa05340:Primary immunodeficiency,	613949~OKT4 epitope deficiency,		SM00406:IGv,SM00408:IGc2,SM00409:IG,	3D-structure,Adaptive immunity,Cell membrane,Complete proteome,Direct protein sequencing,Disulfide bond,Glycoprotein,Host cell receptor for virus entry,Host-virus interaction,Immunity,Immunoglobulin domain,Lipoprotein,Membrane,Palmitate,Polymorphism,Proteomics identification,Receptor,Reference proteome,Repeat,Signal,Transmembrane,Transmembrane helix,	chain:T-cell surface glycoprotein CD4,disulfide bond,domain:Ig-like C2-type 1,domain:Ig-like C2-type 2,domain:Ig-like C2-type 3,domain:Ig-like V-type,glycosylation site:N-linked (GlcNAc...),helix,lipid moiety-binding region:S-palmitoyl cysteine,mutagenesis site,region of interest:HIV-1 Vpu-susceptibility domain,sequence variant,signal peptide,strand,topological domain:Cytoplasmic,topological doma…
CD58	CD58 molecule(CD58)	Homo sapiens	GO:0007155~cell adhesion,GO:0016337~single organismal cell-cell adhesion,GO:0034113~heterotypic cell-cell adhesion,GO:0050900~leukocyte migration,GO:0071346~cellular response to interferon-gamma,GO:0071356~cellular response to tumor necrosis factor,GO:2000484~positive regulation of interleukin-8 secretion,	GO:0005886~plasma membrane,GO:0005887~integral component of plasma membrane,GO:0009986~cell surface,GO:0016020~membrane,GO:0016021~integral component of membrane,GO:0031225~anchored component of membrane,GO:0070062~extracellular exosome,	GO:0005102~receptor binding,GO:0005515~protein binding,	IPR007110:Immunoglobulin-like domain,IPR013783:Immunoglobulin-like fold,IPR015714:Lymphocyte function associated antigen 3,	hsa04514:Cell adhesion molecules (CAMs),hsa05169:Epstein-Barr virus infection,				3D-structure,Alternative splicing,Cell membrane,Complete proteome,Direct protein sequencing,Disulfide bond,Glycoprotein,GPI-anchor,Immunoglobulin domain,Lipoprotein,Membrane,Polymorphism,Proteomics identification,Reference proteome,Signal,Transmembrane,Transmembrane helix,	chain:Lymphocyte function-associated antigen 3,disulfide bond,domain:Ig-like C2-type,glycosylation site:N-linked (GlcNAc...),helix,lipid moiety-binding region:GPI-anchor amidated asparagine,propeptide:Removed in mature form,sequence variant,signal peptide,splice variant,strand,topological domain:Cytoplasmic,topological domain:Extracellular,transmembrane region,turn,
CD59	CD59 molecule(CD59)	Homo sapiens	GO:0001775~cell activation,GO:0001971~negative regulation of activation of membrane attack complex,GO:0006888~ER to Golgi vesicle-mediated transport,GO:0007166~cell surface receptor signaling pathway,GO:0007596~blood coagulation,GO:0030449~regulation of complement activation,GO:0042102~positive regulation of T cell proliferation,GO:0043066~negative regulation of apoptotic process,GO:0048208~COPII…	GO:0000139~Golgi membrane,GO:0005615~extracellular space,GO:0005789~endoplasmic reticulum membrane,GO:0005886~plasma membrane,GO:0005925~focal adhesion,GO:0009986~cell surface,GO:0012507~ER to Golgi transport vesicle membrane,GO:0016020~membrane,GO:0031362~anchored component of external side of plasma membrane,GO:0031982~vesicle,GO:0033116~endoplasmic reticulum-Golgi intermediate compartment memb…	GO:0001848~complement binding,GO:0005515~protein binding,	IPR016054:Ly-6 antigen / uPA receptor -like,IPR018363:CD59 antigen, conserved site,IPR027101:CD59 glycoprotein,	hsa04610:Complement and coagulation cascades,hsa04640:Hematopoietic cell lineage,	612300~Hemolytic anemia, CD59-mediated, with or without immune-mediated polyneuropathy,		SM00134:LU,	3D-structure,Cell membrane,Complete proteome,Direct protein sequencing,Disease mutation,Disulfide bond,Glycation,Glycoprotein,GPI-anchor,Hereditary hemolytic anemia,Lipoprotein,Membrane,Proteomics identification,Reference proteome,Secreted,Signal,	chain:CD59 glycoprotein,disulfide bond,domain:UPAR/Ly6,glycosylation site:N-linked (Glc) (glycation),glycosylation site:N-linked (GlcNAc...),glycosylation site:O-linked (GlcNAc...),helix,lipid moiety-binding region:GPI-anchor amidated asparagine,modified residue,mutagenesis site,propeptide:Removed in mature form,signal peptide,strand,
CD63	CD63 molecule(CD63)	Homo sapiens	GO:0002092~positive regulation of receptor internalization,GO:0002576~platelet degranulation,GO:0007160~cell-matrix adhesion,GO:0015031~protein transport,GO:0016477~cell migration,GO:0034613~cellular protein localization,GO:0035646~endosome to melanosome transport,GO:0048757~pigment granule maturation,GO:0050931~pigment cell differentiation,GO:1900746~regulation of vascular endothelial growth fac…	GO:0005615~extracellular space,GO:0005764~lysosome,GO:0005765~lysosomal membrane,GO:0005770~late endosome,GO:0005886~plasma membrane,GO:0005887~integral component of plasma membrane,GO:0009986~cell surface,GO:0010008~endosome membrane,GO:0016021~integral component of membrane,GO:0031088~platelet dense granule membrane,GO:0031226~intrinsic component of plasma membrane,GO:0031902~late endosome memb…	GO:0005515~protein binding,	IPR000301:Tetraspanin,IPR008952:Tetraspanin, EC2 domain,IPR018499:Tetraspanin/Peripherin,IPR018503:Tetraspanin, conserved site,	hsa04142:Lysosome,hsa05205:Proteoglycans in cancer,		PIRSF002419:tetraspanin,		Alternative splicing,Cell membrane,Complete proteome,Direct protein sequencing,Endosome,Glycoprotein,Lipoprotein,Lysosome,Membrane,Palmitate,Protein transport,Proteomics identification,Reference proteome,Secreted,Transmembrane,Transmembrane helix,Transport,	chain:CD63 antigen,glycosylation site:N-linked (GlcNAc...),sequence conflict,topological domain:Cytoplasmic,topological domain:Extracellular,transmembrane region,
CD74	CD74 molecule(CD74)	Homo sapiens	GO:0000187~activation of MAPK activity,GO:0001516~prostaglandin biosynthetic process,GO:0001961~positive regulation of cytokine-mediated signaling pathway,GO:0002606~positive regulation of dendritic cell antigen processing and presentation,GO:0002792~negative regulation of peptide secretion,GO:0002830~positive regulation of type 2 immune response,GO:0002906~negative regulation of mature B cell ap…	GO:0000139~Golgi membrane,GO:0005622~intracellular,GO:0005765~lysosomal membrane,GO:0005771~multivesicular body,GO:0005773~vacuole,GO:0005886~plasma membrane,GO:0009897~external side of plasma membrane,GO:0009986~cell surface,GO:0012507~ER to Golgi transport vesicle membrane,GO:0016020~membrane,GO:0016021~integral component of membrane,GO:0030658~transport vesicle membrane,GO:0030666~endocytic ve…	GO:0001540~beta-amyloid binding,GO:0004896~cytokine receptor activity,GO:0005515~protein binding,GO:0019955~cytokine binding,GO:0023026~MHC class II protein complex binding,GO:0035718~macrophage migration inhibitory factor binding,GO:0042289~MHC class II protein binding,GO:0042658~MHC class II protein binding, via antigen binding groove,GO:0042802~identical protein binding,GO:0044183~protein bind…	IPR000716:Thyroglobulin type-1,IPR011988:MHC class II-associated invariant chain, trimerisation,IPR015386:MHC class II-associated invariant chain/CLIP, MHC II-interacting,IPR022339:MHC class II-associated invariant chain,	hsa04612:Antigen processing and presentation,hsa05152:Tuberculosis,hsa05168:Herpes simplex infection,		PIRSF001992:HLA class II histocompatibility antigen, gamma subunit,	SM00211:TY,	3D-structure,Adaptive immunity,Alternative splicing,Cell membrane,Chaperone,Complete proteome,Direct protein sequencing,Disulfide bond,Endoplasmic reticulum,Endosome,Glycoprotein,Golgi apparatus,Immunity,Lysosome,Membrane,Phosphoprotein,Proteoglycan,Proteomics identification,Reference proteome,Signal-anchor,Transmembrane,Transmembrane helix,	chain:HLA class II histocompatibility antigen gamma chain,disulfide bond,domain:Thyroglobulin type-1,glycosylation site:N-linked (GlcNAc...),glycosylation site:O-linked (Xyl...) (glycosaminoglycan),helix,modified residue,region of interest:CLIP,sequence conflict,splice variant,strand,topological domain:Cytoplasmic,topological domain:Extracellular,transmembrane region,turn,
CD79B	CD79b molecule(CD79B)	Homo sapiens	GO:0002250~adaptive immune response,GO:0006955~immune response,GO:0007165~signal transduction,GO:0030183~B cell differentiation,GO:0050853~B cell receptor signaling pathway,	GO:0005654~nucleoplasm,GO:0005737~cytoplasm,GO:0005794~Golgi apparatus,GO:0005886~plasma membrane,GO:0005887~integral component of plasma membrane,GO:0009897~external side of plasma membrane,GO:0019815~B cell receptor complex,GO:0070062~extracellular exosome,	GO:0004888~transmembrane signaling receptor activity,GO:0005515~protein binding,	IPR003110:Phosphorylated immunoreceptor signaling ITAM,IPR003599:Immunoglobulin subtype,IPR007110:Immunoglobulin-like domain,IPR013106:Immunoglobulin V-set,IPR013783:Immunoglobulin-like fold,	hsa04662:B cell receptor signaling pathway,	612692~Agammaglobulinemia 6,		SM00077:ITAM,SM00409:IG,	3D-structure,Adaptive immunity,Alternative splicing,Cell membrane,Complete proteome,Direct protein sequencing,Disease mutation,Disulfide bond,Glycoprotein,Immunity,Immunoglobulin domain,Membrane,Phosphoprotein,Receptor,Reference proteome,Signal,Transmembrane,Transmembrane helix,	chain:B-cell antigen receptor complex- associated protein beta chain,disulfide bond,domain:Ig-like V-type,domain:ITAM,glycosylation site:N-linked (GlcNAc...),sequence conflict,sequence variant,signal peptide,splice variant,topological domain:Cytoplasmic,topological domain:Extracellular,transmembrane region,
CD81	CD81 molecule(CD81)	Homo sapiens	GO:0000187~activation of MAPK activity,GO:0007166~cell surface receptor signaling pathway,GO:0008104~protein localization,GO:0008283~cell proliferation,GO:0008284~positive regulation of cell proliferation,GO:0030890~positive regulation of B cell proliferation,GO:0031623~receptor internalization,GO:0031647~regulation of protein stability,GO:0043128~positive regulation of 1-phosphatidylinositol 4-k…	GO:0001772~immunological synapse,GO:0005886~plasma membrane,GO:0005887~integral component of plasma membrane,GO:0005925~focal adhesion,GO:0016020~membrane,GO:0016021~integral component of membrane,GO:0031982~vesicle,GO:0070062~extracellular exosome,	GO:0005515~protein binding,GO:0023026~MHC class II protein complex binding,GO:1990459~transferrin receptor binding,	IPR000301:Tetraspanin,IPR008952:Tetraspanin, EC2 domain,IPR018499:Tetraspanin/Peripherin,IPR018503:Tetraspanin, conserved site,	hsa04662:B cell receptor signaling pathway,hsa05144:Malaria,hsa05160:Hepatitis C,	613496~Immunodeficiency, common variable, 6,	PIRSF002419:tetraspanin,		3D-structure,Complete proteome,Disulfide bond,Host-virus interaction,Membrane,Proteomics identification,Reference proteome,Signal,Transmembrane,Transmembrane helix,	chain:CD81 antigen,disulfide bond,helix,topological domain:Cytoplasmic,topological domain:Extracellular,transmembrane region,
CD82	CD82 molecule(CD82)	Homo sapiens	GO:0007166~cell surface receptor signaling pathway,	GO:0005886~plasma membrane,GO:0005887~integral component of plasma membrane,GO:0016021~integral component of membrane,GO:0070062~extracellular exosome,	GO:0005515~protein binding,	IPR000301:Tetraspanin,IPR008952:Tetraspanin, EC2 domain,IPR018499:Tetraspanin/Peripherin,IPR018503:Tetraspanin, conserved site,	hsa04115:p53 signaling pathway,	176807~Prostate cancer, susceptibility to,	PIRSF002419:tetraspanin,		Alternative splicing,Complete proteome,Glycoprotein,Membrane,Polymorphism,Proteomics identification,Reference proteome,Signal,Transmembrane,Transmembrane helix,	chain:CD82 antigen,glycosylation site:N-linked (GlcNAc...),sequence conflict,sequence variant,topological domain:Cytoplasmic,topological domain:Extracellular,transmembrane region,
CD9	CD9 molecule(CD9)	Homo sapiens	GO:0002576~platelet degranulation,GO:0006928~movement of cell or subcellular component,GO:0007155~cell adhesion,GO:0007166~cell surface receptor signaling pathway,GO:0007342~fusion of sperm to egg plasma membrane,GO:0007420~brain development,GO:0008285~negative regulation of cell proliferation,GO:0009414~response to water deprivation,GO:0014003~oligodendrocyte development,GO:0030168~platelet acti…	GO:0005615~extracellular space,GO:0005886~plasma membrane,GO:0005887~integral component of plasma membrane,GO:0005925~focal adhesion,GO:0009897~external side of plasma membrane,GO:0016020~membrane,GO:0016021~integral component of membrane,GO:0016324~apical plasma membrane,GO:0030666~endocytic vesicle membrane,GO:0030669~clathrin-coated endocytic vesicle membrane,GO:0031092~platelet alpha granule …	GO:0005178~integrin binding,GO:0005515~protein binding,	IPR000301:Tetraspanin,IPR008952:Tetraspanin, EC2 domain,IPR018499:Tetraspanin/Peripherin,IPR018503:Tetraspanin, conserved site,	hsa04640:Hematopoietic cell lineage,		PIRSF002419:tetraspanin,		Cell adhesion,Cell membrane,Complete proteome,Direct protein sequencing,Disulfide bond,Fertilization,Glycoprotein,Lipoprotein,Membrane,Palmitate,Proteomics identification,Reference proteome,Transmembrane,Transmembrane helix,	chain:CD9 antigen,glycosylation site:N-linked (GlcNAc...),lipid moiety-binding region:S-palmitoyl cysteine,mutagenesis site,sequence conflict,topological domain:Cytoplasmic,topological domain:Extracellular,transmembrane region,
CMTM5	CKLF like MARVEL transmembrane domain containing 5(CMTM5)	Homo sapiens	GO:0006935~chemotaxis,GO:0045662~negative regulation of myoblast differentiation,	GO:0005615~extracellular space,GO:0016021~integral component of membrane,	GO:0005125~cytokine activity,GO:0005515~protein binding,	IPR008253:Marvel,					Alternative splicing,Chemotaxis,Complete proteome,Cytokine,Membrane,Proteomics identification,Reference proteome,Transmembrane,Transmembrane helix,	chain:CKLF-like MARVEL transmembrane domain- containing protein 5,domain:MARVEL,splice variant,transmembrane region,
CMTM8	CKLF like MARVEL transmembrane domain containing 8(CMTM8)	Homo sapiens	GO:0001766~membrane raft polarization,GO:0006935~chemotaxis,GO:0008104~protein localization,GO:0042552~myelination,	GO:0005615~extracellular space,GO:0005654~nucleoplasm,GO:0005737~cytoplasm,GO:0016021~integral component of membrane,GO:0045121~membrane raft,	GO:0005125~cytokine activity,GO:0019911~structural constituent of myelin sheath,	IPR008253:Marvel,IPR013295:Myelin and lymphocyte (MAL) protein,					Alternative splicing,Chemotaxis,Complete proteome,Cytokine,Cytoplasm,Membrane,Nucleus,Reference proteome,Transmembrane,Transmembrane helix,	chain:CKLF-like MARVEL transmembrane domain- containing protein 8,domain:MARVEL,sequence conflict,transmembrane region,
CTDSP1	CTD small phosphatase 1(CTDSP1)	Homo sapiens	GO:0001933~negative regulation of protein phosphorylation,GO:0006357~regulation of transcription from RNA polymerase II promoter,GO:0006470~protein dephosphorylation,GO:0045665~negative regulation of neuron differentiation,GO:2000134~negative regulation of G1/S transition of mitotic cell cycle,	GO:0005634~nucleus,GO:0005654~nucleoplasm,GO:0070062~extracellular exosome,	GO:0005515~protein binding,GO:0008420~CTD phosphatase activity,GO:0016791~phosphatase activity,GO:0046872~metal ion binding,	IPR004274:NLI interacting factor,IPR011948:Dullard phosphatase domain, eukaryotic,IPR023214:HAD-like domain,				SM00577:CPDc,	3D-structure,Acetylation,Alternative splicing,Complete proteome,Hydrolase,Metal-binding,Nucleus,Polymorphism,Protein phosphatase,Proteomics identification,Reference proteome,	active site:4-aspartylphosphate intermediate,active site:Proton donor,chain:Carboxy-terminal domain RNA polymerase II polypeptide A small phosphatase 1,domain:FCP1 homology,helix,metal ion-binding site:Magnesium,metal ion-binding site:Magnesium; via carbonyl oxygen,mutagenesis site,sequence conflict,sequence variant,site:Transition state stabilizer,splice variant,strand,turn,
CITED4	Cbp/p300 interacting transactivator with Glu/Asp rich carboxy-terminal domain 4(CITED4)	Homo sapiens	GO:0006351~transcription, DNA-templated,GO:0006357~regulation of transcription from RNA polymerase II promoter,GO:0032502~developmental process,GO:0043627~response to estrogen,GO:0045944~positive regulation of transcription from RNA polymerase II promoter,	GO:0005634~nucleus,GO:0005737~cytoplasm,	GO:0001105~RNA polymerase II transcription coactivator activity,GO:0003713~transcription coactivator activity,	IPR007576:CITED,					Activator,Complete proteome,Cytoplasm,Nucleus,Reference proteome,Transcription,Transcription regulation,	chain:Cbp/p300-interacting transactivator 4,compositionally biased region:Pro-rich,
DDO	D-aspartate oxidase(DDO)	Homo sapiens	GO:0006531~aspartate metabolic process,GO:0006533~aspartate catabolic process,GO:0007320~insemination,GO:0007625~grooming behavior,GO:0019478~D-amino acid catabolic process,GO:0042445~hormone metabolic process,GO:0046416~D-amino acid metabolic process,GO:0046487~glyoxylate metabolic process,GO:0055114~oxidation-reduction process,	GO:0005777~peroxisome,GO:0005782~peroxisomal matrix,	GO:0003884~D-amino-acid oxidase activity,GO:0005102~receptor binding,GO:0005515~protein binding,GO:0008445~D-aspartate oxidase activity,GO:0048037~cofactor binding,GO:0071949~FAD binding,	IPR006076:FAD dependent oxidoreductase,IPR006181:D-amino acid oxidase, conserved site,IPR016040:NAD(P)-binding domain,IPR023209:D-amino-acid oxidase,IPR023753:Pyridine nucleotide-disulphide oxidoreductase, FAD/NAD(P)-binding domain,	hsa00250:Alanine, aspartate and glutamate metabolism,hsa04146:Peroxisome,		PIRSF000189:D-amino-acid oxidase,		Alternative splicing,Complete proteome,FAD,Flavoprotein,Oxidoreductase,Peroxisome,Polymorphism,Proteomics identification,Reference proteome,	binding site:FAD,binding site:FAD; via amide nitrogen and carbonyl oxygen,binding site:Substrate,chain:D-aspartate oxidase,nucleotide phosphate-binding region:FAD,sequence conflict,sequence variant,short sequence motif:Microbody targeting signal,splice variant,
DBP	D-box binding PAR bZIP transcription factor(DBP)	Homo sapiens	GO:0001889~liver development,GO:0006357~regulation of transcription from RNA polymerase II promoter,GO:0006366~transcription from RNA polymerase II promoter,GO:0007275~multicellular organism development,GO:0007623~circadian rhythm,GO:0045944~positive regulation of transcription from RNA polymerase II promoter,	GO:0005634~nucleus,	GO:0000977~RNA polymerase II regulatory region sequence-specific DNA binding,GO:0001077~transcriptional activator activity, RNA polymerase II core promoter proximal region sequence-specific binding,GO:0003700~transcription factor activity, sequence-specific DNA binding,	IPR004827:Basic-leucine zipper domain,				SM00338:BRLZ,	Activator,Biological rhythms,Complete proteome,DNA-binding,Nucleus,Phosphoprotein,Proteomics identification,Reference proteome,Transcription,Transcription regulation,	chain:D site-binding protein,compositionally biased region:Poly-Pro,compositionally biased region:Pro-rich (proline/acidic region (PAR)),DNA-binding region:Basic motif,domain:Leucine-zipper,sequence conflict,
DEF6	DEF6, guanine nucleotide exchange factor(DEF6)	Homo sapiens		GO:0005634~nucleus,GO:0005856~cytoskeleton,GO:0005886~plasma membrane,GO:0016020~membrane,GO:0030175~filopodium,GO:0048471~perinuclear region of cytoplasm,	GO:0005515~protein binding,	IPR001849:Pleckstrin homology domain,IPR011992:EF-hand-like domain,IPR011993:Pleckstrin homology-like domain,				SM00233:PH,	Acetylation,Cell membrane,Cell projection,Coiled coil,Complete proteome,Cytoplasm,Cytoskeleton,Membrane,Nucleus,Phosphoprotein,Polymorphism,Proteomics identification,Reference proteome,	chain:Differentially expressed in FDCP 6 homolog,compositionally biased region:Glu-rich,compositionally biased region:Poly-Asp,domain:PH,modified residue,mutagenesis site,sequence variant,
DHX58	DExH-box helicase 58(DHX58)	Homo sapiens	GO:0009615~response to virus,GO:0032480~negative regulation of type I interferon production,GO:0032481~positive regulation of type I interferon production,GO:0039534~negative regulation of MDA-5 signaling pathway,GO:0039536~negative regulation of RIG-I signaling pathway,GO:0045087~innate immune response,GO:0045088~regulation of innate immune response,GO:0045824~negative regulation of innate immun…	GO:0005737~cytoplasm,	GO:0003677~DNA binding,GO:0003725~double-stranded RNA binding,GO:0003727~single-stranded RNA binding,GO:0004386~helicase activity,GO:0005515~protein binding,GO:0005524~ATP binding,GO:0008270~zinc ion binding,GO:0016787~hydrolase activity,GO:0016817~hydrolase activity, acting on acid anhydrides,	IPR001650:Helicase, C-terminal,IPR006935:Helicase/UvrB domain,IPR014001:Helicase, superfamily 1/2, ATP-binding domain,IPR021673:C-terminal domain of RIG-I,IPR027417:P-loop containing nucleoside triphosphate hydrolase,	hsa04622:RIG-I-like receptor signaling pathway,			SM00487:DEXDc,SM00490:HELICc,	3D-structure,Antiviral defense,ATP-binding,Coiled coil,Complete proteome,Cytoplasm,Helicase,Host-virus interaction,Hydrolase,Immunity,Innate immunity,Metal-binding,Nucleotide-binding,Polymorphism,Proteomics identification,Reference proteome,RNA-binding,Zinc,	chain:Probable ATP-dependent RNA helicase DHX58,domain:Helicase ATP-binding,domain:Helicase C-terminal,helix,metal ion-binding site:Zinc,mutagenesis site,nucleotide phosphate-binding region:ATP,region of interest:RNA-binding,sequence conflict,sequence variant,short sequence motif:DECH box,strand,turn,
DDIT3	DNA damage inducible transcript 3(DDIT3)	Homo sapiens	GO:0000122~negative regulation of transcription from RNA polymerase II promoter,GO:0001955~blood vessel maturation,GO:0006351~transcription, DNA-templated,GO:0006355~regulation of transcription, DNA-templated,GO:0006915~apoptotic process,GO:0006974~cellular response to DNA damage stimulus,GO:0006983~ER overload response,GO:0006986~response to unfolded protein,GO:0007050~cell cycle arrest,GO:00160…	GO:0005634~nucleus,GO:0005654~nucleoplasm,GO:0005737~cytoplasm,GO:0005770~late endosome,GO:0005829~cytosol,GO:0032993~protein-DNA complex,GO:0035976~AP1 complex,GO:0036488~CHOP-C/EBP complex,GO:1990617~CHOP-ATF4 complex,GO:1990622~CHOP-ATF3 complex,	GO:0000976~transcription regulatory region sequence-specific DNA binding,GO:0000978~RNA polymerase II core promoter proximal region sequence-specific DNA binding,GO:0001077~transcriptional activator activity, RNA polymerase II core promoter proximal region sequence-specific binding,GO:0003677~DNA binding,GO:0003700~transcription factor activity, sequence-specific DNA binding,GO:0003714~transcript…	IPR004827:Basic-leucine zipper domain,IPR016670:DNA damage-inducible transcript 3,	hsa04010:MAPK signaling pathway,hsa04141:Protein processing in endoplasmic reticulum,hsa04932:Non-alcoholic fatty liver disease (NAFLD),hsa05202:Transcriptional misregulation in cancer,	613488~Myxoid liposarcoma,	PIRSF016571:C/EBP-zeta (C/EBP-homologous protein),	SM00338:BRLZ,	Activator,Alternative splicing,Apoptosis,Cell cycle,Chromosomal rearrangement,Coiled coil,Complete proteome,Cytoplasm,DNA-binding,Growth arrest,Nucleus,Phosphoprotein,Polymorphism,Proto-oncogene,Reference proteome,Repressor,Stress response,Transcription,Transcription regulation,Ubl conjugation,Unfolded protein response,Wnt signaling pathway,	chain:DNA damage-inducible transcript 3,compositionally biased region:Poly-Glu,domain:Leucine-zipper,sequence conflict,sequence variant,
DRAM1	DNA damage regulated autophagy modulator 1(DRAM1)	Homo sapiens	GO:0006914~autophagy,GO:0006915~apoptotic process,GO:0010506~regulation of autophagy,	GO:0005737~cytoplasm,GO:0005764~lysosome,GO:0005765~lysosomal membrane,GO:0016021~integral component of membrane,	GO:0005515~protein binding,	IPR019402:Frag1/DRAM/Sfk1,					Alternative splicing,Apoptosis,Autophagy,Complete proteome,Lysosome,Membrane,Reference proteome,Transmembrane,Transmembrane helix,	chain:DNA damage-regulated autophagy modulator protein 1,transmembrane region,
DNMT3L	DNA methyltransferase 3 like(DNMT3L)	Homo sapiens	GO:0006306~DNA methylation,GO:0006349~regulation of gene expression by genetic imprinting,GO:0007283~spermatogenesis,GO:0043085~positive regulation of catalytic activity,GO:0045892~negative regulation of transcription, DNA-templated,	GO:0005634~nucleus,GO:0005829~cytosol,	GO:0005515~protein binding,GO:0008047~enzyme activator activity,GO:0019899~enzyme binding,GO:0030234~enzyme regulator activity,GO:0046872~metal ion binding,	IPR011011:Zinc finger, FYVE/PHD-type,IPR013083:Zinc finger, RING/FYVE/PHD-type,IPR025766:ADD domain,					3D-structure,Alternative splicing,Complete proteome,Metal-binding,Nucleus,Polymorphism,Reference proteome,Zinc,Zinc-finger,	chain:DNA (cytosine-5)-methyltransferase 3- like,helix,mutagenesis site,sequence conflict,sequence variant,strand,turn,zinc finger region:ADD-type,
POLD4	DNA polymerase delta 4, accessory subunit(POLD4)	Homo sapiens	GO:0000722~telomere maintenance via recombination,GO:0000723~telomere maintenance,GO:0000731~DNA synthesis involved in DNA repair,GO:0006260~DNA replication,GO:0006261~DNA-dependent DNA replication,GO:0006271~DNA strand elongation involved in DNA replication,GO:0006283~transcription-coupled nucleotide-excision repair,GO:0006296~nucleotide-excision repair, DNA incision, 5'-to lesion,GO:0006297~nuc…	GO:0005634~nucleus,GO:0005654~nucleoplasm,GO:0043625~delta DNA polymerase complex,	GO:0003887~DNA-directed DNA polymerase activity,GO:0005515~protein binding,	IPR007218:DNA polymerase delta, subunit 4,	hsa00230:Purine metabolism,hsa00240:Pyrimidine metabolism,hsa01100:Metabolic pathways,hsa03030:DNA replication,hsa03410:Base excision repair,hsa03420:Nucleotide excision repair,hsa03430:Mismatch repair,hsa03440:Homologous recombination,hsa05166:HTLV-I infection,				Alternative splicing,Complete proteome,DNA replication,DNA-directed DNA polymerase,Nucleotidyltransferase,Nucleus,Polymorphism,Reference proteome,Transferase,	chain:DNA polymerase delta subunit 4,mutagenesis site,sequence variant,
DYDC2	DPY30 domain containing 2(DYDC2)	Homo sapiens	GO:0006348~chromatin silencing at telomere,GO:0051568~histone H3-K4 methylation,	GO:0000781~chromosome, telomeric region,GO:0048188~Set1C/COMPASS complex,	GO:0042800~histone methyltransferase activity (H3-K4 specific),	IPR007858:Dpy-30 motif,					Complete proteome,Polymorphism,Proteomics identification,Reference proteome,	chain:DPY30 domain-containing protein 2,sequence variant,
DEXI	Dexi homolog(DEXI)	Homo sapiens				IPR023259:Dexamethasone-induced protein,					Complete proteome,Reference proteome,	chain:Dexamethasone-induced protein,
DGCR6	DiGeorge syndrome critical region gene 6(DGCR6)	Homo sapiens	GO:0007155~cell adhesion,GO:0009887~organ morphogenesis,	GO:0005578~proteinaceous extracellular matrix,GO:0005634~nucleus,		IPR010849:DiGeorge syndrome critical 6,					Alternative splicing,Coiled coil,Complete proteome,Nucleus,Phosphoprotein,Polymorphism,Proteomics identification,Reference proteome,	chain:Protein DGCR6,sequence conflict,sequence variant,
DNAJB13	DnaJ heat shock protein family (Hsp40) member B13(DNAJB13)	Homo sapiens	GO:0006457~protein folding,	GO:0005737~cytoplasm,GO:0005930~axoneme,GO:0036126~sperm flagellum,	GO:0005515~protein binding,GO:0051082~unfolded protein binding,	IPR001623:DnaJ domain,IPR002939:Chaperone DnaJ, C-terminal,IPR008971:HSP40/DnaJ peptide-binding,IPR018253:DnaJ domain, conserved site,				SM00271:DnaJ,	Alternative splicing,Chaperone,Complete proteome,Proteomics identification,Reference proteome,	chain:DnaJ homolog subfamily B member 13,domain:J,splice variant,
DNAJB2	DnaJ heat shock protein family (Hsp40) member B2(DNAJB2)	Homo sapiens	GO:0006457~protein folding,GO:0006986~response to unfolded protein,GO:0008285~negative regulation of cell proliferation,GO:0030308~negative regulation of cell growth,GO:0030433~ER-associated ubiquitin-dependent protein catabolic process,GO:0031396~regulation of protein ubiquitination,GO:0031398~positive regulation of protein ubiquitination,GO:0032091~negative regulation of protein binding,GO:0032…	GO:0005634~nucleus,GO:0005829~cytosol,GO:0016234~inclusion body,	GO:0001671~ATPase activator activity,GO:0005515~protein binding,GO:0030544~Hsp70 protein binding,GO:0031593~polyubiquitin binding,GO:0031625~ubiquitin protein ligase binding,GO:0051082~unfolded protein binding,GO:0051087~chaperone binding,GO:0070628~proteasome binding,	IPR001623:DnaJ domain,IPR003903:Ubiquitin interacting motif,IPR018253:DnaJ domain, conserved site,	hsa04141:Protein processing in endoplasmic reticulum,	614881~Spinal muscular atrophy, distal, autosomal recessive, 5,616233~Charcot-Marie-Tooth disease, axonal, type 2T,		SM00271:DnaJ,SM00726:UIM,	3D-structure,Acetylation,Alternative splicing,Chaperone,Complete proteome,Neurodegeneration,Polymorphism,Proteomics identification,Reference proteome,Repeat,	chain:DnaJ homolog subfamily B member 2,domain:J,repeat:UIM 1,repeat:UIM 2,sequence conflict,sequence variant,splice variant,
DNAJC22	DnaJ heat shock protein family (Hsp40) member C22(DNAJC22)	Homo sapiens		GO:0016021~integral component of membrane,		IPR001623:DnaJ domain,IPR007829:TM2,				SM00271:DnaJ,	Chaperone,Complete proteome,Membrane,Reference proteome,Transmembrane,Transmembrane helix,	chain:DnaJ homolog subfamily C member 22,domain:J,transmembrane region,
DNAJC4	DnaJ heat shock protein family (Hsp40) member C4(DNAJC4)	Homo sapiens	GO:0006457~protein folding,GO:0006986~response to unfolded protein,	GO:0005739~mitochondrion,GO:0016020~membrane,GO:0016021~integral component of membrane,	GO:0005515~protein binding,GO:0051082~unfolded protein binding,	IPR001623:DnaJ domain,				SM00271:DnaJ,	Chaperone,Complete proteome,Membrane,Reference proteome,Transmembrane,Transmembrane helix,	chain:DnaJ homolog subfamily C member 4,domain:J,transmembrane region,
ELF1	E74 like ETS transcription factor 1(ELF1)	Homo sapiens	GO:0001817~regulation of cytokine production,GO:0006366~transcription from RNA polymerase II promoter,GO:0030154~cell differentiation,GO:0045893~positive regulation of transcription, DNA-templated,GO:0045944~positive regulation of transcription from RNA polymerase II promoter,GO:0050860~negative regulation of T cell receptor signaling pathway,	GO:0005634~nucleus,GO:0005654~nucleoplasm,	GO:0000978~RNA polymerase II core promoter proximal region sequence-specific DNA binding,GO:0001077~transcriptional activator activity, RNA polymerase II core promoter proximal region sequence-specific binding,GO:0003700~transcription factor activity, sequence-specific DNA binding,GO:0005515~protein binding,GO:0043565~sequence-specific DNA binding,	IPR000418:Ets domain,IPR011991:Winged helix-turn-helix DNA-binding domain,IPR022084:Transcription factor Elf, N-terminal,				SM00413:ETS,	Activator,Alternative splicing,Complete proteome,DNA-binding,Nucleus,Phosphoprotein,Polymorphism,Proteomics identification,Reference proteome,Transcription,Transcription regulation,	chain:ETS-related transcription factor Elf-1,compositionally biased region:Poly-Asp,DNA-binding region:ETS,modified residue,sequence variant,
EFCAB1	EF-hand calcium binding domain 1(EFCAB1)	Homo sapiens			GO:0005509~calcium ion binding,	IPR002048:EF-hand domain,IPR011992:EF-hand-like domain,IPR018247:EF-Hand 1, calcium-binding site,				SM00054:EFh,	Alternative splicing,Calcium,Complete proteome,Metal-binding,Proteomics identification,Reference proteome,Repeat,	calcium-binding region:1,calcium-binding region:2,calcium-binding region:3,chain:EF-hand calcium-binding domain-containing protein 1,domain:EF-hand 1,domain:EF-hand 2,domain:EF-hand 3,
EFCAB11	EF-hand calcium binding domain 11(EFCAB11)	Homo sapiens			GO:0005509~calcium ion binding,	IPR002048:EF-hand domain,IPR011992:EF-hand-like domain,IPR018247:EF-Hand 1, calcium-binding site,				SM00054:EFh,	Alternative splicing,Calcium,Complete proteome,Metal-binding,Polymorphism,Reference proteome,Repeat,	calcium-binding region:1,chain:EF-hand domain-containing protein C14orf143,domain:EF-hand 1,domain:EF-hand 2,domain:EF-hand 3,sequence variant,splice variant,
EFCAB2	EF-hand calcium binding domain 2(EFCAB2)	Homo sapiens			GO:0005509~calcium ion binding,	IPR002048:EF-hand domain,IPR011992:EF-hand-like domain,				SM00054:EFh,	Alternative splicing,Complete proteome,Reference proteome,Repeat,	chain:EF-hand calcium-binding domain-containing protein 2,domain:EF-hand 1,domain:EF-hand 2,sequence conflict,splice variant,
EFHD2	EF-hand domain family member D2(EFHD2)	Homo sapiens	GO:0098609~cell-cell adhesion,	GO:0005913~cell-cell adherens junction,GO:0045121~membrane raft,	GO:0005509~calcium ion binding,GO:0098641~cadherin binding involved in cell-cell adhesion,	IPR002048:EF-hand domain,IPR011992:EF-hand-like domain,				SM00054:EFh,	Acetylation,Calcium,Coiled coil,Complete proteome,Direct protein sequencing,Membrane,Metal-binding,Phosphoprotein,Proteomics identification,Reference proteome,Repeat,	calcium-binding region:1,calcium-binding region:2,chain:EF-hand domain-containing protein D2,domain:EF-hand 1,domain:EF-hand 2,modified residue,
EFEMP1	EGF containing fibulin like extracellular matrix protein 1(EFEMP1)	Homo sapiens	GO:0006355~regulation of transcription, DNA-templated,GO:0007173~epidermal growth factor receptor signaling pathway,GO:0007601~visual perception,GO:0018108~peptidyl-tyrosine phosphorylation,GO:0032331~negative regulation of chondrocyte differentiation,GO:0043010~camera-type eye development,GO:0048048~embryonic eye morphogenesis,GO:0048050~post-embryonic eye morphogenesis,	GO:0005576~extracellular region,GO:0005578~proteinaceous extracellular matrix,GO:0005615~extracellular space,GO:0031012~extracellular matrix,GO:0070062~extracellular exosome,	GO:0005006~epidermal growth factor-activated receptor activity,GO:0005154~epidermal growth factor receptor binding,GO:0005509~calcium ion binding,GO:0005515~protein binding,GO:0008083~growth factor activity,	IPR000152:EGF-type aspartate/asparagine hydroxylation site,IPR000742:Epidermal growth factor-like domain,IPR001881:EGF-like calcium-binding,IPR009030:Insulin-like growth factor binding protein, N-terminal,IPR013032:EGF-like, conserved site,IPR018097:EGF-like calcium-binding, conserved site,IPR026823:Complement Clr-like EGF domain,		126600~Doyne honeycomb degeneration of retina,		SM00179:EGF_CA,SM00181:EGF,	Alternative splicing,Calcium,Complete proteome,Disease mutation,Disulfide bond,EGF-like domain,Extracellular matrix,Glycoprotein,Growth factor,Polymorphism,Proteomics identification,Reference proteome,Repeat,Secreted,Signal,	chain:EGF-containing fibulin-like extracellular matrix protein 1,disulfide bond,domain:EGF-like 1; atypical,domain:EGF-like 2; calcium-binding,domain:EGF-like 3; calcium-binding,domain:EGF-like 4; calcium-binding,domain:EGF-like 5; calcium-binding,domain:EGF-like 6; calcium-binding,glycosylation site:N-linked (GlcNAc...),sequence variant,signal peptide,splice variant,
EFEMP2	EGF containing fibulin like extracellular matrix protein 2(EFEMP2)	Homo sapiens		GO:0005576~extracellular region,GO:0005604~basement membrane,GO:0070062~extracellular exosome,GO:1903561~extracellular vesicle,	GO:0005201~extracellular matrix structural constituent,GO:0005509~calcium ion binding,GO:0005515~protein binding,	IPR000152:EGF-type aspartate/asparagine hydroxylation site,IPR000742:Epidermal growth factor-like domain,IPR001881:EGF-like calcium-binding,IPR009030:Insulin-like growth factor binding protein, N-terminal,IPR013032:EGF-like, conserved site,IPR018097:EGF-like calcium-binding, conserved site,IPR026823:Complement Clr-like EGF domain,IPR026824:EGF-containing fibulin-like extracellular matrix protein …		614437~Cutis laxa, autosomal recessive, type IB,		SM00179:EGF_CA,SM00181:EGF,	3D-structure,Calcium,Complete proteome,Disease mutation,Disulfide bond,EGF-like domain,Glycoprotein,Polymorphism,Proteomics identification,Reference proteome,Repeat,Secreted,Signal,	chain:EGF-containing fibulin-like extracellular matrix protein 2,disulfide bond,domain:EGF-like 1; atypical,domain:EGF-like 2; calcium-binding,domain:EGF-like 3; calcium-binding,domain:EGF-like 4; calcium-binding,domain:EGF-like 5; calcium-binding,domain:EGF-like 6; calcium-binding,glycosylation site:N-linked (GlcNAc...),sequence conflict,sequence variant,signal peptide,strand,
EGFL7	EGF like domain multiple 7(EGFL7)	Homo sapiens	GO:0001525~angiogenesis,GO:0001568~blood vessel development,GO:0001570~vasculogenesis,GO:0001938~positive regulation of endothelial cell proliferation,GO:0007155~cell adhesion,GO:0045746~negative regulation of Notch signaling pathway,	GO:0005576~extracellular region,GO:0005615~extracellular space,GO:0031012~extracellular matrix,	GO:0005509~calcium ion binding,	IPR000742:Epidermal growth factor-like domain,IPR001881:EGF-like calcium-binding,IPR009030:Insulin-like growth factor binding protein, N-terminal,IPR011489:EMI domain,IPR013032:EGF-like, conserved site,IPR013111:EGF, extracellular,IPR018097:EGF-like calcium-binding, conserved site,				SM00179:EGF_CA,SM00181:EGF,	Angiogenesis,Calcium,Cell adhesion,Coiled coil,Complete proteome,Developmental protein,Differentiation,Disulfide bond,EGF-like domain,Polymorphism,Proteomics identification,Reference proteome,Repeat,Secreted,Signal,	chain:Epidermal growth factor-like protein 7,disulfide bond,domain:EGF-like 1,domain:EGF-like 2; calcium-binding,domain:EMI,sequence variant,signal peptide,
EGFL8	EGF like domain multiple 8(EGFL8)	Homo sapiens	GO:0001701~in utero embryonic development,	GO:0005576~extracellular region,	GO:0005509~calcium ion binding,	IPR000152:EGF-type aspartate/asparagine hydroxylation site,IPR000742:Epidermal growth factor-like domain,IPR001881:EGF-like calcium-binding,IPR011489:EMI domain,IPR013032:EGF-like, conserved site,IPR018097:EGF-like calcium-binding, conserved site,				SM00179:EGF_CA,SM00181:EGF,	Calcium,Coiled coil,Complete proteome,Direct protein sequencing,Disulfide bond,EGF-like domain,Glycoprotein,Polymorphism,Reference proteome,Repeat,Secreted,Signal,	chain:Epidermal growth factor-like protein 8,disulfide bond,domain:EGF-like 1,domain:EGF-like 2; calcium-binding,domain:EMI,glycosylation site:N-linked (GlcNAc...),sequence conflict,sequence variant,signal peptide,
EHD2	EH domain containing 2(EHD2)	Homo sapiens	GO:0006897~endocytosis,GO:0007596~blood coagulation,GO:0030866~cortical actin cytoskeleton organization,GO:0032456~endocytic recycling,GO:0072659~protein localization to plasma membrane,GO:0097320~membrane tubulation,GO:1901741~positive regulation of myoblast fusion,GO:2001137~positive regulation of endocytic recycling,	GO:0005634~nucleus,GO:0005829~cytosol,GO:0005886~plasma membrane,GO:0005901~caveola,GO:0010008~endosome membrane,GO:0019898~extrinsic component of membrane,GO:0048471~perinuclear region of cytoplasm,GO:0055038~recycling endosome membrane,GO:0070062~extracellular exosome,	GO:0003676~nucleic acid binding,GO:0005509~calcium ion binding,GO:0005515~protein binding,GO:0005524~ATP binding,GO:0005525~GTP binding,GO:0016787~hydrolase activity,GO:0019904~protein domain specific binding,	IPR000261:EPS15 homology (EH),IPR002048:EF-hand domain,IPR011992:EF-hand-like domain,IPR018247:EF-Hand 1, calcium-binding site,IPR022812:Dynamin,IPR027417:P-loop containing nucleoside triphosphate hydrolase,	hsa04144:Endocytosis,			SM00027:EH,	Alternative splicing,ATP-binding,Calcium,Cell membrane,Complete proteome,Cytoplasm,Direct protein sequencing,Endosome,Hydrolase,Membrane,Metal-binding,Nucleotide-binding,Phosphoprotein,Polymorphism,Reference proteome,	binding site:ATP,chain:EH domain-containing protein 2,domain:EF-hand,domain:EH,modified residue,nucleotide phosphate-binding region:ATP,sequence conflict,sequence variant,
EHD4	EH domain containing 4(EHD4)	Homo sapiens	GO:0006907~pinocytosis,GO:0030100~regulation of endocytosis,GO:0032456~endocytic recycling,GO:0050731~positive regulation of peptidyl-tyrosine phosphorylation,GO:0051260~protein homooligomerization,GO:0071363~cellular response to growth factor stimulus,GO:0098609~cell-cell adhesion,	GO:0005634~nucleus,GO:0005783~endoplasmic reticulum,GO:0005886~plasma membrane,GO:0005913~cell-cell adherens junction,GO:0016020~membrane,GO:0031901~early endosome membrane,GO:0048471~perinuclear region of cytoplasm,GO:0055038~recycling endosome membrane,GO:0070062~extracellular exosome,	GO:0003676~nucleic acid binding,GO:0005509~calcium ion binding,GO:0005515~protein binding,GO:0005524~ATP binding,GO:0005525~GTP binding,GO:0098641~cadherin binding involved in cell-cell adhesion,	IPR000261:EPS15 homology (EH),IPR002048:EF-hand domain,IPR011992:EF-hand-like domain,IPR018247:EF-Hand 1, calcium-binding site,IPR022812:Dynamin,IPR027417:P-loop containing nucleoside triphosphate hydrolase,	hsa04144:Endocytosis,			SM00027:EH,	Acetylation,ATP-binding,Calcium,Cell membrane,Complete proteome,Endosome,Membrane,Metal-binding,Nucleotide-binding,Phosphoprotein,Polymorphism,Reference proteome,	binding site:ATP,chain:EH domain-containing protein 4,domain:EF-hand,domain:EH,modified residue,nucleotide phosphate-binding region:ATP,sequence conflict,sequence variant,
EMID1	EMI domain containing 1(EMID1)	Homo sapiens		GO:0005578~proteinaceous extracellular matrix,GO:0005581~collagen trimer,GO:0005783~endoplasmic reticulum,GO:0005794~Golgi apparatus,		IPR008160:Collagen triple helix repeat,IPR011489:EMI domain,					Alternative splicing,Collagen,Complete proteome,Disulfide bond,Extracellular matrix,Glycoprotein,Polymorphism,Proteomics identification,Reference proteome,Secreted,Signal,	chain:EMI domain-containing protein 1,disulfide bond,domain:Collagen-like,domain:EMI,glycosylation site:N-linked (GlcNAc...),sequence variant,signal peptide,splice variant,
EPS8L2	EPS8 like 2(EPS8L2)	Homo sapiens	GO:0007266~Rho protein signal transduction,GO:0035023~regulation of Rho protein signal transduction,GO:0043547~positive regulation of GTPase activity,GO:0098609~cell-cell adhesion,GO:1900029~positive regulation of ruffle assembly,	GO:0005737~cytoplasm,GO:0005886~plasma membrane,GO:0005913~cell-cell adherens junction,GO:0031982~vesicle,GO:0032587~ruffle membrane,GO:0043234~protein complex,GO:0070062~extracellular exosome,	GO:0003779~actin binding,GO:0005089~Rho guanyl-nucleotide exchange factor activity,GO:0030676~Rac guanyl-nucleotide exchange factor activity,GO:0098641~cadherin binding involved in cell-cell adhesion,	IPR001452:Src homology-3 domain,IPR006020:Phosphotyrosine interaction domain,IPR011993:Pleckstrin homology-like domain,IPR013625:Tensin phosphotyrosine-binding domain,				SM00326:SH3,SM00462:PTB,	3D-structure,Alternative splicing,Complete proteome,Cytoplasm,Phosphoprotein,Proteomics identification,Reference proteome,SH3 domain,	chain:Epidermal growth factor receptor kinase substrate 8-like protein 2,domain:PID,domain:SH3,helix,modified residue,sequence conflict,splice variant,strand,turn,
EDEM2	ER degradation enhancing alpha-mannosidase like protein 2(EDEM2)	Homo sapiens	GO:0006491~N-glycan processing,GO:0030433~ER-associated ubiquitin-dependent protein catabolic process,GO:0030968~endoplasmic reticulum unfolded protein response,GO:0036509~trimming of terminal mannose on B branch,GO:0097466~glycoprotein ERAD pathway,GO:1904154~positive regulation of retrograde protein transport, ER to cytosol,GO:1904380~endoplasmic reticulum mannose trimming,GO:1904382~mannose tr…	GO:0005783~endoplasmic reticulum,GO:0005788~endoplasmic reticulum lumen,GO:0016020~membrane,GO:0044322~endoplasmic reticulum quality control compartment,	GO:0001948~glycoprotein binding,GO:0004559~alpha-mannosidase activity,GO:0004571~mannosyl-oligosaccharide 1,2-alpha-mannosidase activity,GO:0005509~calcium ion binding,	IPR001382:Glycoside hydrolase, family 47,	hsa04141:Protein processing in endoplasmic reticulum,				Alternative splicing,Complete proteome,Endoplasmic reticulum,Glycoprotein,Polymorphism,Reference proteome,Signal,Unfolded protein response,	chain:ER degradation-enhancing alpha- mannosidase-like 2,glycosylation site:N-linked (GlcNAc...),sequence conflict,sequence variant,signal peptide,splice variant,
ERG	ERG, ETS transcription factor(ERG)	Homo sapiens	GO:0003197~endocardial cushion development,GO:0003199~endocardial cushion to mesenchymal transition involved in heart valve formation,GO:0006351~transcription, DNA-templated,GO:0006357~regulation of transcription from RNA polymerase II promoter,GO:0006468~protein phosphorylation,GO:0007165~signal transduction,GO:0007275~multicellular organism development,GO:0008283~cell proliferation,GO:0016477~c…	GO:0005634~nucleus,GO:0005737~cytoplasm,GO:0030529~intracellular ribonucleoprotein complex,	GO:0000981~RNA polymerase II transcription factor activity, sequence-specific DNA binding,GO:0003677~DNA binding,GO:0003682~chromatin binding,GO:0003700~transcription factor activity, sequence-specific DNA binding,GO:0004871~signal transducer activity,GO:0005515~protein binding,GO:0043565~sequence-specific DNA binding,	IPR000418:Ets domain,IPR003118:Pointed domain,IPR011991:Winged helix-turn-helix DNA-binding domain,IPR013761:Sterile alpha motif/pointed domain,	hsa05202:Transcriptional misregulation in cancer,			SM00251:SAM_PNT,SM00413:ETS,	3D-structure,Alternative splicing,Chromosomal rearrangement,Complete proteome,Cytoplasm,DNA-binding,Nucleus,Phosphoprotein,Proteomics identification,Proto-oncogene,Reference proteome,Transcription,Transcription regulation,	chain:Transcriptional regulator ERG,DNA-binding region:ETS,domain:PNT,helix,modified residue,splice variant,strand,turn,
ERAS	ES cell expressed Ras(ERAS)	Homo sapiens	GO:0007264~small GTPase mediated signal transduction,	GO:0005622~intracellular,GO:0005886~plasma membrane,	GO:0005525~GTP binding,	IPR001806:Small GTPase superfamily,IPR005225:Small GTP-binding protein domain,IPR020849:Small GTPase superfamily, Ras type,IPR027417:P-loop containing nucleoside triphosphate hydrolase,					Cell membrane,Complete proteome,GTP-binding,Lipoprotein,Membrane,Methylation,Nucleotide-binding,Palmitate,Prenylation,Reference proteome,	chain:GTPase ERas,lipid moiety-binding region:S-farnesyl cysteine,lipid moiety-binding region:S-palmitoyl cysteine,modified residue,nucleotide phosphate-binding region:GTP,propeptide:Removed in mature form,short sequence motif:Effector region,
ETV7	ETS variant 7(ETV7)	Homo sapiens	GO:0000122~negative regulation of transcription from RNA polymerase II promoter,GO:0006366~transcription from RNA polymerase II promoter,GO:0009887~organ morphogenesis,GO:0030154~cell differentiation,	GO:0005634~nucleus,GO:0005654~nucleoplasm,	GO:0000977~RNA polymerase II regulatory region sequence-specific DNA binding,GO:0001227~transcriptional repressor activity, RNA polymerase II transcription regulatory region sequence-specific binding,GO:0005515~protein binding,	IPR000418:Ets domain,IPR003118:Pointed domain,IPR011991:Winged helix-turn-helix DNA-binding domain,IPR013761:Sterile alpha motif/pointed domain,	hsa04320:Dorso-ventral axis formation,hsa05202:Transcriptional misregulation in cancer,			SM00251:SAM_PNT,SM00413:ETS,	Alternative splicing,Complete proteome,DNA-binding,Nucleus,Polymorphism,Reference proteome,Repressor,Transcription,Transcription regulation,	chain:Transcription factor ETV7,DNA-binding region:ETS,domain:PNT,sequence conflict,sequence variant,splice variant,
FBXO2	F-box protein 2(FBXO2)	Homo sapiens	GO:0000209~protein polyubiquitination,GO:0006464~cellular protein modification process,GO:0006508~proteolysis,GO:0006516~glycoprotein catabolic process,GO:0008285~negative regulation of cell proliferation,GO:0016567~protein ubiquitination,GO:0030433~ER-associated ubiquitin-dependent protein catabolic process,GO:0031146~SCF-dependent proteasomal ubiquitin-dependent protein catabolic process,GO:003…	GO:0005737~cytoplasm,GO:0005783~endoplasmic reticulum,GO:0005829~cytosol,GO:0019005~SCF ubiquitin ligase complex,GO:0031090~organelle membrane,GO:0043197~dendritic spine,GO:0070062~extracellular exosome,	GO:0001540~beta-amyloid binding,GO:0001948~glycoprotein binding,GO:0004842~ubiquitin-protein transferase activity,GO:0005515~protein binding,GO:0030246~carbohydrate binding,	IPR001810:F-box domain, cyclin-like,IPR007397:F-box associated (FBA) domain,IPR008979:Galactose-binding domain-like,	hsa04120:Ubiquitin mediated proteolysis,hsa04141:Protein processing in endoplasmic reticulum,			SM01198:SM01198,	Complete proteome,Cytoplasm,Endoplasmic reticulum,Lectin,Membrane,Microsome,Polymorphism,Proteomics identification,Reference proteome,Ubl conjugation pathway,	chain:F-box only protein 2,domain:F-box,domain:FBA,sequence conflict,sequence variant,
FRMPD2	FERM and PDZ domain containing 2(FRMPD2)	Homo sapiens	GO:0070830~bicellular tight junction assembly,	GO:0005737~cytoplasm,GO:0005856~cytoskeleton,GO:0005923~bicellular tight junction,GO:0016323~basolateral plasma membrane,	GO:0005515~protein binding,GO:0005545~1-phosphatidylinositol binding,	IPR000299:FERM domain,IPR001478:PDZ domain,IPR011019:KIND,IPR011993:Pleckstrin homology-like domain,IPR014352:FERM/acyl-CoA-binding protein, 3-helical bundle,IPR018979:FERM, N-terminal,IPR018980:FERM, C-terminal PH-like domain,IPR019748:FERM central domain,IPR019749:Band 4.1 domain,				SM00228:PDZ,SM00295:B41,SM00750:KIND,SM01196:SM01196,	Alternative splicing,Cell junction,Cell membrane,Complete proteome,Cytoplasm,Membrane,Polymorphism,Proteomics identification,Reference proteome,Repeat,Tight junction,	chain:FERM and PDZ domain-containing protein 2,chain:Putative protein FRMPD2-like,domain:FERM,domain:KIND,domain:PDZ 1,domain:PDZ 2,domain:PDZ 3,sequence conflict,sequence variant,splice variant,
FES	FES proto-oncogene, tyrosine kinase(FES)	Homo sapiens	GO:0001578~microtubule bundle formation,GO:0006468~protein phosphorylation,GO:0006935~chemotaxis,GO:0007173~epidermal growth factor receptor signaling pathway,GO:0007275~multicellular organism development,GO:0008283~cell proliferation,GO:0008360~regulation of cell shape,GO:0010976~positive regulation of neuron projection development,GO:0018108~peptidyl-tyrosine phosphorylation,GO:0030155~regulati…	GO:0005737~cytoplasm,GO:0005794~Golgi apparatus,GO:0005829~cytosol,GO:0005925~focal adhesion,GO:0015630~microtubule cytoskeleton,GO:0016021~integral component of membrane,GO:0016023~cytoplasmic, membrane-bounded vesicle,GO:0031234~extrinsic component of cytoplasmic side of plasma membrane,GO:0031410~cytoplasmic vesicle,	GO:0004713~protein tyrosine kinase activity,GO:0004715~non-membrane spanning protein tyrosine kinase activity,GO:0005515~protein binding,GO:0005524~ATP binding,GO:0008017~microtubule binding,GO:0034987~immunoglobulin receptor binding,GO:0035091~phosphatidylinositol binding,	IPR000719:Protein kinase, catalytic domain,IPR000980:SH2 domain,IPR001060:FCH domain,IPR001245:Serine-threonine/tyrosine-protein kinase catalytic domain,IPR008266:Tyrosine-protein kinase, active site,IPR011009:Protein kinase-like domain,IPR016250:Tyrosine-protein kinase, non-receptor Fes, subgroup,IPR017441:Protein kinase, ATP binding site,IPR020635:Tyrosine-protein kinase, catalytic domain,	hsa04360:Axon guidance,		PIRSF000632:tyrosine-protein kinase, Fes/Fps type,	SM00055:FCH,SM00219:TyrKc,SM00252:SH2,	3D-structure,Alternative splicing,ATP-binding,Cell junction,Cell membrane,Coiled coil,Complete proteome,Cytoplasm,Cytoplasmic vesicle,Cytoskeleton,Golgi apparatus,Kinase,Lipid-binding,Membrane,Nucleotide-binding,Phosphoprotein,Polymorphism,Proteomics identification,Proto-oncogene,Reference proteome,SH2 domain,Transferase,Transmembrane,Transmembrane helix,Tumor suppressor,Tyrosine-protein kinase,	active site:Proton acceptor,binding site:ATP,chain:Proto-oncogene tyrosine-protein kinase Fes/Fps,domain:FCH,domain:Protein kinase,domain:SH2,helix,modified residue,nucleotide phosphate-binding region:ATP,sequence conflict,sequence variant,strand,turn,
FGGY	FGGY carbohydrate kinase domain containing(FGGY)	Homo sapiens	GO:0005975~carbohydrate metabolic process,GO:0016310~phosphorylation,GO:0070050~neuron cellular homeostasis,	GO:0005737~cytoplasm,	GO:0016301~kinase activity,GO:0016773~phosphotransferase activity, alcohol group as acceptor,	IPR006003:Carbohydrate kinase, FGGY-related,IPR018484:Carbohydrate kinase, FGGY, N-terminal,IPR018485:Carbohydrate kinase, FGGY, C-terminal,			PIRSF000538:keto-sugar kinase,		Alternative splicing,Amyotrophic lateral sclerosis,Complete proteome,Kinase,Neurodegeneration,Polymorphism,Proteomics identification,Reference proteome,Transferase,	chain:FGGY carbohydrate kinase domain- containing protein,sequence variant,splice variant,
FGR	FGR proto-oncogene, Src family tyrosine kinase(FGR)	Homo sapiens	GO:0002768~immune response-regulating cell surface receptor signaling pathway,GO:0006468~protein phosphorylation,GO:0007169~transmembrane receptor protein tyrosine kinase signaling pathway,GO:0007229~integrin-mediated signaling pathway,GO:0008360~regulation of cell shape,GO:0009615~response to virus,GO:0014068~positive regulation of phosphatidylinositol 3-kinase signaling,GO:0016477~cell migratio…	GO:0005743~mitochondrial inner membrane,GO:0005758~mitochondrial intermembrane space,GO:0005829~cytosol,GO:0005856~cytoskeleton,GO:0005886~plasma membrane,GO:0015629~actin cytoskeleton,GO:0031234~extrinsic component of cytoplasmic side of plasma membrane,GO:0032587~ruffle membrane,GO:0070062~extracellular exosome,	GO:0001784~phosphotyrosine binding,GO:0004713~protein tyrosine kinase activity,GO:0004715~non-membrane spanning protein tyrosine kinase activity,GO:0005515~protein binding,GO:0005524~ATP binding,GO:0019901~protein kinase binding,GO:0034987~immunoglobulin receptor binding,GO:0034988~Fc-gamma receptor I complex binding,	IPR000719:Protein kinase, catalytic domain,IPR000980:SH2 domain,IPR001245:Serine-threonine/tyrosine-protein kinase catalytic domain,IPR001452:Src homology-3 domain,IPR008266:Tyrosine-protein kinase, active site,IPR011009:Protein kinase-like domain,IPR017441:Protein kinase, ATP binding site,IPR020635:Tyrosine-protein kinase, catalytic domain,	hsa04062:Chemokine signaling pathway,			SM00219:TyrKc,SM00252:SH2,SM00326:SH3,	ATP-binding,Cell membrane,Cell projection,Complete proteome,Cytoplasm,Cytoskeleton,Immunity,Innate immunity,Kinase,Lipoprotein,Membrane,Mitochondrion,Mitochondrion inner membrane,Myristate,Nucleotide-binding,Palmitate,Phosphoprotein,Polymorphism,Proteomics identification,Proto-oncogene,Reference proteome,SH2 domain,SH3 domain,Transferase,Tyrosine-protein kinase,Ubl conjugation,	active site:Proton acceptor,binding site:ATP,chain:Proto-oncogene tyrosine-protein kinase Fgr,domain:Protein kinase,domain:SH2,domain:SH3,modified residue,nucleotide phosphate-binding region:ATP,sequence variant,
FKBP2	FK506 binding protein 2(FKBP2)	Homo sapiens	GO:0000413~protein peptidyl-prolyl isomerization,GO:0006457~protein folding,GO:0061077~chaperone-mediated protein folding,	GO:0005783~endoplasmic reticulum,GO:0005789~endoplasmic reticulum membrane,GO:0070062~extracellular exosome,	GO:0003755~peptidyl-prolyl cis-trans isomerase activity,GO:0005515~protein binding,GO:0005528~FK506 binding,	IPR001179:Peptidyl-prolyl cis-trans isomerase, FKBP-type, domain,IPR023566:Peptidyl-prolyl cis-trans isomerase, FKBP-type,					3D-structure,Complete proteome,Endoplasmic reticulum,Isomerase,Membrane,Polymorphism,Proteomics identification,Reference proteome,Rotamase,Signal,	chain:FK506-binding protein 2,domain:PPIase FKBP-type,helix,sequence variant,short sequence motif:Prevents secretion from ER,signal peptide,strand,turn,
FKBP8	FK506 binding protein 8(FKBP8)	Homo sapiens	GO:0000413~protein peptidyl-prolyl isomerization,GO:0001708~cell fate specification,GO:0006457~protein folding,GO:0006915~apoptotic process,GO:0007224~smoothened signaling pathway,GO:0016032~viral process,GO:0021904~dorsal/ventral neural tube patterning,GO:0030513~positive regulation of BMP signaling pathway,GO:0035264~multicellular organism growth,GO:0035556~intracellular signal transduction,GO:…	GO:0005789~endoplasmic reticulum membrane,GO:0016020~membrane,GO:0016021~integral component of membrane,GO:0030176~integral component of endoplasmic reticulum membrane,GO:0031966~mitochondrial membrane,	GO:0003755~peptidyl-prolyl cis-trans isomerase activity,GO:0005515~protein binding,GO:0005528~FK506 binding,GO:0042802~identical protein binding,GO:0046872~metal ion binding,	IPR001179:Peptidyl-prolyl cis-trans isomerase, FKBP-type, domain,IPR001440:Tetratricopeptide TPR-1,IPR011990:Tetratricopeptide-like helical,IPR013026:Tetratricopeptide repeat-containing domain,IPR013105:Tetratricopeptide TPR2,IPR019734:Tetratricopeptide repeat,IPR023114:Elongated TPR repeat-containing domain,IPR023566:Peptidyl-prolyl cis-trans isomerase, FKBP-type,				SM00028:TPR,	3D-structure,Alternative splicing,Apoptosis,Calcium,Complete proteome,Host-virus interaction,Isomerase,Isopeptide bond,Membrane,Metal-binding,Mitochondrion,Phosphoprotein,Polymorphism,Proteomics identification,Reference proteome,Repeat,Rotamase,TPR repeat,Transmembrane,Transmembrane helix,Ubl conjugation,	chain:FK506-binding protein 8,compositionally biased region:Glu-rich,domain:PPIase FKBP-type,helix,modified residue,repeat:TPR 1,repeat:TPR 2,repeat:TPR 3,sequence conflict,sequence variant,splice variant,strand,transmembrane region,turn,
FOSL1	FOS like 1, AP-1 transcription factor subunit(FOSL1)	Homo sapiens	GO:0001701~in utero embryonic development,GO:0006357~regulation of transcription from RNA polymerase II promoter,GO:0006366~transcription from RNA polymerase II promoter,GO:0006935~chemotaxis,GO:0006968~cellular defense response,GO:0007296~vitellogenesis,GO:0007565~female pregnancy,GO:0007612~learning,GO:0008284~positive regulation of cell proliferation,GO:0008285~negative regulation of cell prol…	GO:0005634~nucleus,GO:0005829~cytosol,GO:0042734~presynaptic membrane,GO:0043005~neuron projection,	GO:0000978~RNA polymerase II core promoter proximal region sequence-specific DNA binding,GO:0000982~transcription factor activity, RNA polymerase II core promoter proximal region sequence-specific binding,GO:0001077~transcriptional activator activity, RNA polymerase II core promoter proximal region sequence-specific binding,GO:0003677~DNA binding,GO:0003700~transcription factor activity, sequence…	IPR000837:Fos transforming protein,IPR004827:Basic-leucine zipper domain,	hsa04310:Wnt signaling pathway,hsa04380:Osteoclast differentiation,hsa05166:HTLV-I infection,			SM00338:BRLZ,	Alternative splicing,Coiled coil,Complete proteome,DNA-binding,Nucleus,Phosphoprotein,Proteomics identification,Reference proteome,	chain:Fos-related antigen 1,compositionally biased region:Poly-Glu,compositionally biased region:Poly-Ser,DNA-binding region:Basic motif,domain:Leucine-zipper,
FXYD1	FXYD domain containing ion transport regulator 1(FXYD1)	Homo sapiens	GO:0006821~chloride transport,GO:0006936~muscle contraction,GO:0008016~regulation of heart contraction,GO:0034220~ion transmembrane transport,GO:0086036~regulation of cardiac muscle cell membrane potential,GO:1902476~chloride transmembrane transport,GO:1903278~positive regulation of sodium ion export from cell,GO:1903779~regulation of cardiac conduction,GO:2000649~regulation of sodium ion transme…	GO:0005886~plasma membrane,GO:0005887~integral component of plasma membrane,GO:0005890~sodium:potassium-exchanging ATPase complex,GO:0016021~integral component of membrane,GO:0034707~chloride channel complex,GO:0042383~sarcolemma,	GO:0005216~ion channel activity,GO:0005254~chloride channel activity,GO:0017080~sodium channel regulator activity,GO:0044325~ion channel binding,	IPR000272:Ion-transport regulator, FXYD motif,	hsa04024:cAMP signaling pathway,				3D-structure,Chloride,Chloride channel,Complete proteome,Ion channel,Ion transport,Lipoprotein,Membrane,Palmitate,Phosphoprotein,Proteomics identification,Reference proteome,Signal,Transmembrane,Transmembrane helix,Transport,	chain:Phospholemman,helix,modified residue,sequence conflict,signal peptide,strand,topological domain:Cytoplasmic,topological domain:Extracellular,transmembrane region,turn,
FXYD5	FXYD domain containing ion transport regulator 5(FXYD5)	Homo sapiens	GO:0030033~microvillus assembly,GO:0034220~ion transmembrane transport,GO:0046588~negative regulation of calcium-dependent cell-cell adhesion,GO:2000649~regulation of sodium ion transmembrane transporter activity,	GO:0005887~integral component of plasma membrane,GO:0016020~membrane,GO:0016021~integral component of membrane,	GO:0003779~actin binding,GO:0005216~ion channel activity,GO:0017080~sodium channel regulator activity,GO:0045296~cadherin binding,	IPR000272:Ion-transport regulator, FXYD motif,					Alternative splicing,Complete proteome,Glycoprotein,Ion channel,Ion transport,Membrane,Polymorphism,Proteomics identification,Reference proteome,Signal,Transmembrane,Transmembrane helix,Transport,	chain:FXYD domain-containing ion transport regulator 5,modified residue,sequence conflict,sequence variant,signal peptide,splice variant,topological domain:Cytoplasmic,topological domain:Extracellular,transmembrane region,
FCER1G	Fc fragment of IgE receptor Ig(FCER1G)	Homo sapiens	GO:0001798~positive regulation of type IIa hypersensitivity,GO:0001805~positive regulation of type III hypersensitivity,GO:0001812~positive regulation of type I hypersensitivity,GO:0002223~stimulatory C-type lectin receptor signaling pathway,GO:0002283~neutrophil activation involved in immune response,GO:0002292~T cell differentiation involved in immune response,GO:0002431~Fc receptor mediated st…	GO:0005886~plasma membrane,GO:0005887~integral component of plasma membrane,GO:0009897~external side of plasma membrane,GO:0009986~cell surface,GO:0016021~integral component of membrane,GO:0032998~Fc-epsilon receptor I complex,	GO:0005515~protein binding,GO:0019767~IgE receptor activity,GO:0019863~IgE binding,GO:0019864~IgG binding,	IPR003110:Phosphorylated immunoreceptor signaling ITAM,IPR021663:T-cell surface glycoprotein CD3 zeta/eta subunit/High affinity IgE receptor gamma subunit,	hsa04071:Sphingolipid signaling pathway,hsa04611:Platelet activation,hsa04650:Natural killer cell mediated cytotoxicity,hsa04664:Fc epsilon RI signaling pathway,hsa05152:Tuberculosis,hsa05310:Asthma,			SM00077:ITAM,	Cell membrane,Complete proteome,Disulfide bond,IgE-binding protein,Membrane,Phosphoprotein,Proteomics identification,Receptor,Reference proteome,Signal,Transmembrane,Transmembrane helix,	chain:High affinity immunoglobulin epsilon receptor subunit gamma,disulfide bond,domain:ITAM,modified residue,signal peptide,topological domain:Cytoplasmic,topological domain:Extracellular,transmembrane region,
FCGRT	Fc fragment of IgG receptor and transporter(FCGRT)	Homo sapiens	GO:0002416~IgG immunoglobulin transcytosis in epithelial cells mediated by FcRn immunoglobulin receptor,GO:0019882~antigen processing and presentation,GO:0038094~Fc-gamma receptor signaling pathway,	GO:0005886~plasma membrane,GO:0016021~integral component of membrane,	GO:0003823~antigen binding,GO:0019770~IgG receptor activity,GO:0019864~IgG binding,GO:0030881~beta-2-microglobulin binding,GO:0042605~peptide antigen binding,	IPR003006:Immunoglobulin/major histocompatibility complex, conserved site,IPR003597:Immunoglobulin C1-set,IPR007110:Immunoglobulin-like domain,IPR011161:MHC class I-like antigen recognition,IPR011162:MHC classes I/II-like antigen recognition protein,IPR013783:Immunoglobulin-like fold,				SM00407:IGc1,	3D-structure,Cell membrane,Complete proteome,Direct protein sequencing,Disulfide bond,Glycoprotein,IgG-binding protein,Immunoglobulin domain,Membrane,Phosphoprotein,Proteomics identification,Receptor,Reference proteome,Signal,Transmembrane,Transmembrane helix,	chain:IgG receptor FcRn large subunit p51,disulfide bond,glycosylation site:N-linked (GlcNAc...),helix,region of interest:Alpha-1,region of interest:Alpha-2,region of interest:Alpha-3,region of interest:Connecting peptide,sequence conflict,signal peptide,strand,topological domain:Cytoplasmic,topological domain:Extracellular,transmembrane region,turn,
GNA14	G protein subunit alpha 14(GNA14)	Homo sapiens	GO:0007165~signal transduction,GO:0030168~platelet activation,GO:0060158~phospholipase C-activating dopamine receptor signaling pathway,	GO:0005834~heterotrimeric G-protein complex,GO:0005886~plasma membrane,GO:0070062~extracellular exosome,	GO:0001664~G-protein coupled receptor binding,GO:0003924~GTPase activity,GO:0004871~signal transducer activity,GO:0005515~protein binding,GO:0005525~GTP binding,GO:0031683~G-protein beta/gamma-subunit complex binding,GO:0046872~metal ion binding,	IPR000654:G-protein alpha subunit, group Q,IPR001019:Guanine nucleotide binding protein (G-protein), alpha subunit,IPR011025:G protein alpha subunit, helical insertion,IPR027417:P-loop containing nucleoside triphosphate hydrolase,	hsa04020:Calcium signaling pathway,hsa05142:Chagas disease (American trypanosomiasis),hsa05146:Amoebiasis,			SM00275:SM00275,	ADP-ribosylation,Complete proteome,GTP-binding,Magnesium,Metal-binding,Nucleotide-binding,Reference proteome,Transducer,	chain:Guanine nucleotide-binding protein subunit alpha-14,modified residue,nucleotide phosphate-binding region:GTP,
GNGT2	G protein subunit gamma transducin 2(GNGT2)	Homo sapiens	GO:0007186~G-protein coupled receptor signaling pathway,GO:0007602~phototransduction,	GO:0005834~heterotrimeric G-protein complex,GO:0005886~plasma membrane,	GO:0003924~GTPase activity,GO:0004871~signal transducer activity,	IPR001770:G-protein, gamma subunit,IPR015898:G-protein gamma-like domain,	hsa04014:Ras signaling pathway,hsa04062:Chemokine signaling pathway,hsa04151:PI3K-Akt signaling pathway,hsa04713:Circadian entrainment,hsa04723:Retrograde endocannabinoid signaling,hsa04724:Glutamatergic synapse,hsa04725:Cholinergic synapse,hsa04726:Serotonergic synapse,hsa04727:GABAergic synapse,hsa04728:Dopaminergic synapse,hsa05032:Morphine addiction,hsa05034:Alcoholism,hsa05200:Pathways in ca…			SM00224:GGL,	Cell membrane,Complete proteome,Lipoprotein,Membrane,Methylation,Polymorphism,Prenylation,Proteomics identification,Reference proteome,Transducer,	chain:Guanine nucleotide-binding protein G(I)/G(S)/G(O) subunit gamma-T2,lipid moiety-binding region:S-farnesyl cysteine,propeptide:Removed in mature form,sequence variant,
GPR108	G protein-coupled receptor 108(GPR108)	Homo sapiens		GO:0016021~integral component of membrane,		IPR009637:Transmembrane receptor, eukaryota,					Complete proteome,Glycoprotein,Membrane,Polymorphism,Proteomics identification,Receptor,Reference proteome,Signal,Transmembrane,Transmembrane helix,	chain:Protein GPR108,glycosylation site:N-linked (GlcNAc...),sequence variant,signal peptide,transmembrane region,
GPR137B	G protein-coupled receptor 137B(GPR137B)	Homo sapiens		GO:0005765~lysosomal membrane,GO:0005887~integral component of plasma membrane,GO:0016020~membrane,GO:0016021~integral component of membrane,							Complete proteome,Glycoprotein,Lysosome,Membrane,Reference proteome,Transmembrane,Transmembrane helix,	chain:Integral membrane protein GPR137B,glycosylation site:N-linked (GlcNAc...),modified residue,sequence conflict,topological domain:Cytoplasmic,topological domain:Extracellular,transmembrane region,
GPR143	G protein-coupled receptor 143(GPR143)	Homo sapiens	GO:0006726~eye pigment biosynthetic process,GO:0007165~signal transduction,GO:0007186~G-protein coupled receptor signaling pathway,GO:0007218~neuropeptide signaling pathway,GO:0007601~visual perception,GO:0032400~melanosome localization,GO:0032402~melanosome transport,GO:0032438~melanosome organization,GO:0035584~calcium-mediated signaling using intracellular calcium source,GO:0048015~phosphatidy…	GO:0005737~cytoplasm,GO:0005765~lysosomal membrane,GO:0005794~Golgi apparatus,GO:0005886~plasma membrane,GO:0016020~membrane,GO:0016021~integral component of membrane,GO:0016324~apical plasma membrane,GO:0033162~melanosome membrane,GO:0042470~melanosome,	GO:0004930~G-protein coupled receptor activity,GO:0005515~protein binding,GO:0035240~dopamine binding,GO:0035643~L-DOPA receptor activity,GO:0072544~L-DOPA binding,GO:0072545~tyrosine binding,	IPR001414:Ocular albinism protein, type 1,		300500~Ocular albinism, type I, Nettleship-Falls type,300814~Nystagmus 6, congenital, X-linked,			Albinism,Cell membrane,Complete proteome,Disease mutation,G-protein coupled receptor,Glycoprotein,Lysosome,Membrane,Proteomics identification,Receptor,Reference proteome,Transducer,Transmembrane,Transmembrane helix,	chain:G-protein coupled receptor 143,glycosylation site:N-linked (GlcNAc...),sequence variant,topological domain:Cytoplasmic,topological domain:Extracellular,transmembrane region,
GPR146	G protein-coupled receptor 146(GPR146)	Homo sapiens	GO:0007186~G-protein coupled receptor signaling pathway,	GO:0005886~plasma membrane,GO:0016021~integral component of membrane,	GO:0004930~G-protein coupled receptor activity,	IPR000276:G protein-coupled receptor, rhodopsin-like,IPR017452:GPCR, rhodopsin-like, 7TM,					Cell membrane,Complete proteome,G-protein coupled receptor,Glycoprotein,Membrane,Receptor,Reference proteome,Transducer,Transmembrane,Transmembrane helix,	chain:Probable G-protein coupled receptor 146,glycosylation site:N-linked (GlcNAc...),topological domain:Cytoplasmic,topological domain:Extracellular,transmembrane region,
GPR17	G protein-coupled receptor 17(GPR17)	Homo sapiens	GO:0002376~immune system process,GO:0002862~negative regulation of inflammatory response to antigenic stimulus,GO:0007186~G-protein coupled receptor signaling pathway,GO:0035025~positive regulation of Rho protein signal transduction,GO:0051482~positive regulation of cytosolic calcium ion concentration involved in phospholipase C-activating G-protein coupled signaling pathway,GO:0070098~chemokine-…	GO:0005886~plasma membrane,GO:0005887~integral component of plasma membrane,GO:0016021~integral component of membrane,	GO:0004930~G-protein coupled receptor activity,GO:0004950~chemokine receptor activity,	IPR000276:G protein-coupled receptor, rhodopsin-like,IPR017452:GPCR, rhodopsin-like, 7TM,					Alternative splicing,Cell membrane,Complete proteome,Disulfide bond,G-protein coupled receptor,Glycoprotein,Membrane,Receptor,Reference proteome,Transducer,Transmembrane,Transmembrane helix,	chain:Uracil nucleotide/cysteinyl leukotriene receptor,disulfide bond,glycosylation site:N-linked (GlcNAc...),sequence conflict,splice variant,topological domain:Cytoplasmic,topological domain:Extracellular,transmembrane region,
GPR35	G protein-coupled receptor 35(GPR35)	Homo sapiens	GO:0007186~G-protein coupled receptor signaling pathway,GO:0007204~positive regulation of cytosolic calcium ion concentration,GO:0035025~positive regulation of Rho protein signal transduction,GO:0051482~positive regulation of cytosolic calcium ion concentration involved in phospholipase C-activating G-protein coupled signaling pathway,GO:0070098~chemokine-mediated signaling pathway,GO:1901386~neg…	GO:0005887~integral component of plasma membrane,GO:0016021~integral component of membrane,	GO:0004930~G-protein coupled receptor activity,GO:0016494~C-X-C chemokine receptor activity,	IPR000276:G protein-coupled receptor, rhodopsin-like,IPR017452:GPCR, rhodopsin-like, 7TM,	hsa04080:Neuroactive ligand-receptor interaction,				Alternative splicing,Cell membrane,Complete proteome,Disulfide bond,G-protein coupled receptor,Glycoprotein,Membrane,Polymorphism,Receptor,Reference proteome,Transducer,Transmembrane,Transmembrane helix,	chain:G-protein coupled receptor 35,disulfide bond,glycosylation site:N-linked (GlcNAc...),sequence conflict,sequence variant,topological domain:Cytoplasmic,topological domain:Extracellular,transmembrane region,
GPR37L1	G protein-coupled receptor 37 like 1(GPR37L1)	Homo sapiens	GO:0007193~adenylate cyclase-inhibiting G-protein coupled receptor signaling pathway,GO:0021940~positive regulation of cerebellar granule cell precursor proliferation,GO:0043410~positive regulation of MAPK cascade,GO:0045665~negative regulation of neuron differentiation,GO:0045879~negative regulation of smoothened signaling pathway,GO:0048712~negative regulation of astrocyte differentiation,GO:19…	GO:0005886~plasma membrane,GO:0016021~integral component of membrane,GO:0043235~receptor complex,	GO:0005515~protein binding,GO:0008528~G-protein coupled peptide receptor activity,GO:0036505~prosaposin receptor activity,GO:0042277~peptide binding,	IPR000276:G protein-coupled receptor, rhodopsin-like,IPR003909:G protein-coupled receptor 37 orphan,IPR017452:GPCR, rhodopsin-like, 7TM,					Cell membrane,Complete proteome,Disulfide bond,G-protein coupled receptor,Glycoprotein,Membrane,Phosphoprotein,Polymorphism,Receptor,Reference proteome,Signal,Transducer,Transmembrane,Transmembrane helix,	chain:Endothelin B receptor-like protein 2,compositionally biased region:Cys-rich,disulfide bond,glycosylation site:N-linked (GlcNAc...),modified residue,sequence variant,signal peptide,topological domain:Cytoplasmic,topological domain:Extracellular,transmembrane region,
GPR42	G protein-coupled receptor 42 (gene/pseudogene)(GPR42)	Homo sapiens	GO:0007186~G-protein coupled receptor signaling pathway,	GO:0005887~integral component of plasma membrane,GO:0016021~integral component of membrane,	GO:0004930~G-protein coupled receptor activity,	IPR000276:G protein-coupled receptor, rhodopsin-like,IPR013312:G protein-coupled receptor 40-related receptor,IPR017452:GPCR, rhodopsin-like, 7TM,					Cell membrane,Complete proteome,G-protein coupled receptor,Glycoprotein,Membrane,Polymorphism,Receptor,Reference proteome,Transducer,Transmembrane,Transmembrane helix,
GPRC5A	G protein-coupled receptor class C group 5 member A(GPRC5A)	Homo sapiens	GO:0007165~signal transduction,GO:0007175~negative regulation of epidermal growth factor-activated receptor activity,GO:0007186~G-protein coupled receptor signaling pathway,GO:0098609~cell-cell adhesion,	GO:0005886~plasma membrane,GO:0005887~integral component of plasma membrane,GO:0005913~cell-cell adherens junction,GO:0016021~integral component of membrane,GO:0030659~cytoplasmic vesicle membrane,GO:0031982~vesicle,GO:0043231~intracellular membrane-bounded organelle,GO:0070062~extracellular exosome,	GO:0004930~G-protein coupled receptor activity,GO:0005515~protein binding,GO:0098641~cadherin binding involved in cell-cell adhesion,	IPR017978:GPCR, family 3, C-terminal,					Cell membrane,Complete proteome,Cytoplasmic vesicle,G-protein coupled receptor,Glycoprotein,Membrane,Phosphoprotein,Polymorphism,Proteomics identification,Receptor,Reference proteome,Transducer,Transmembrane,Transmembrane helix,Tumor suppressor,	chain:Retinoic acid-induced protein 3,glycosylation site:N-linked (GlcNAc...),modified residue,sequence conflict,sequence variant,topological domain:Cytoplasmic,topological domain:Extracellular,transmembrane region,
GPRC5B	G protein-coupled receptor class C group 5 member B(GPRC5B)	Homo sapiens	GO:0007186~G-protein coupled receptor signaling pathway,GO:0007626~locomotory behavior,GO:0010976~positive regulation of neuron projection development,GO:0032147~activation of protein kinase activity,GO:0042593~glucose homeostasis,GO:0043123~positive regulation of I-kappaB kinase/NF-kappaB signaling,GO:0045666~positive regulation of neuron differentiation,GO:0050729~positive regulation of inflamm…	GO:0005615~extracellular space,GO:0005634~nucleus,GO:0005730~nucleolus,GO:0005886~plasma membrane,GO:0009986~cell surface,GO:0016021~integral component of membrane,GO:0030659~cytoplasmic vesicle membrane,GO:0043231~intracellular membrane-bounded organelle,GO:0045121~membrane raft,GO:0070062~extracellular exosome,	GO:0001664~G-protein coupled receptor binding,GO:0004930~G-protein coupled receptor activity,GO:0019901~protein kinase binding,GO:0030295~protein kinase activator activity,	IPR017978:GPCR, family 3, C-terminal,					Alternative splicing,Cell membrane,Complete proteome,Cytoplasmic vesicle,G-protein coupled receptor,Glycoprotein,Membrane,Phosphoprotein,Receptor,Reference proteome,Signal,Transducer,Transmembrane,Transmembrane helix,	chain:G-protein coupled receptor family C group 5 member B,glycosylation site:N-linked (GlcNAc...),sequence conflict,signal peptide,topological domain:Cytoplasmic,topological domain:Extracellular,transmembrane region,
GPRC5C	G protein-coupled receptor class C group 5 member C(GPRC5C)	Homo sapiens	GO:0007186~G-protein coupled receptor signaling pathway,	GO:0005887~integral component of plasma membrane,GO:0016021~integral component of membrane,GO:0030659~cytoplasmic vesicle membrane,GO:0031982~vesicle,GO:0043235~receptor complex,GO:0070062~extracellular exosome,	GO:0004930~G-protein coupled receptor activity,	IPR017978:GPCR, family 3, C-terminal,					Alternative splicing,Cell membrane,Complete proteome,Cytoplasmic vesicle,G-protein coupled receptor,Glycoprotein,Membrane,Phosphoprotein,Proteomics identification,Receptor,Reference proteome,Signal,Transducer,Transmembrane,Transmembrane helix,	chain:G-protein coupled receptor family C group 5 member C,glycosylation site:N-linked (GlcNAc...),modified residue,sequence conflict,signal peptide,splice variant,topological domain:Cytoplasmic,topological domain:Extracellular,transmembrane region,
GPSM3	G-protein signaling modulator 3(GPSM3)	Homo sapiens	GO:0002690~positive regulation of leukocyte chemotaxis,GO:0050790~regulation of catalytic activity,GO:1900017~positive regulation of cytokine production involved in inflammatory response,	GO:0005737~cytoplasm,GO:0005886~plasma membrane,	GO:0005515~protein binding,GO:0030695~GTPase regulator activity,	IPR003109:GoLoco motif,				SM00390:GoLoco,	Complete proteome,Cytoplasm,Phosphoprotein,Proteomics identification,Reference proteome,Repeat,	chain:G-protein-signaling modulator 3,compositionally biased region:Pro-rich,domain:GoLoco 1,domain:GoLoco 2,domain:GoLoco 3,modified residue,mutagenesis site,sequence conflict,
GATA2	GATA binding protein 2(GATA2)	Homo sapiens	GO:0000122~negative regulation of transcription from RNA polymerase II promoter,GO:0001655~urogenital system development,GO:0001709~cell fate determination,GO:0001764~neuron migration,GO:0001892~embryonic placenta development,GO:0006351~transcription, DNA-templated,GO:0006366~transcription from RNA polymerase II promoter,GO:0006909~phagocytosis,GO:0007204~positive regulation of cytosolic calcium …	GO:0005634~nucleus,GO:0005654~nucleoplasm,GO:0005667~transcription factor complex,	GO:0000977~RNA polymerase II regulatory region sequence-specific DNA binding,GO:0000979~RNA polymerase II core promoter sequence-specific DNA binding,GO:0000980~RNA polymerase II distal enhancer sequence-specific DNA binding,GO:0001077~transcriptional activator activity, RNA polymerase II core promoter proximal region sequence-specific binding,GO:0001085~RNA polymerase II transcription factor bin…	IPR000679:Zinc finger, GATA-type,IPR013088:Zinc finger, NHR/GATA-type,IPR016374:Transcription factor, GATA-1/2/3,		601626~Leukemia, acute myeloid, susceptibility to,614038~Emberger syndrome,614172~Immunodeficiency 21,614286~Myelodysplastic syndrome, susceptibility to,	PIRSF003027:transcription factor, GATA-1/2/3 types,	SM00401:ZnF_GATA,	Activator,Alternative splicing,Complete proteome,Disease mutation,DNA-binding,Metal-binding,Methylation,Nucleus,Phagocytosis,Phosphoprotein,Polymorphism,Proteomics identification,Reference proteome,Repeat,Transcription,Transcription regulation,Zinc,Zinc-finger,	chain:Endothelial transcription factor GATA-2,sequence conflict,sequence variant,zinc finger region:GATA-type 1,zinc finger region:GATA-type 2,
GATSL3	GATS protein like 3(GATSL3)	Homo sapiens	GO:1903577~cellular response to L-arginine,GO:1904262~negative regulation of TORC1 signaling,	GO:0005829~cytosol,GO:0061700~GATOR2 complex,	GO:0005515~protein binding,GO:0034618~arginine binding,GO:0042802~identical protein binding,	IPR026249:GATS-like family,					3D-structure,Complete proteome,Cytoplasm,Proteomics identification,Reference proteome,	chain:GATS-like protein 3,sequence conflict,
GHDC	GH3 domain containing(GHDC)	Homo sapiens		GO:0005635~nuclear envelope,GO:0005783~endoplasmic reticulum,GO:0016020~membrane,		IPR004993:GH3 auxin-responsive promoter,					Alternative splicing,Complete proteome,Endoplasmic reticulum,Glycoprotein,Nucleus,Proteomics identification,Reference proteome,Signal,	chain:GH3 domain-containing protein,glycosylation site:N-linked (GlcNAc...),sequence conflict,signal peptide,splice variant,
GIPC3	GIPC PDZ domain containing family member 3(GIPC3)	Homo sapiens				IPR001478:PDZ domain,IPR017379:Uncharacterised conserved protein UCP038083, PDZ,		601869~Deafness, autosomal recessive 15,	PIRSF038083:uncharacterized protein with PDZ domain, GIPC type,	SM00228:PDZ,	Complete proteome,Deafness,Disease mutation,Non-syndromic deafness,Reference proteome,	chain:PDZ domain-containing protein GIPC3,domain:PDZ,
GLIPR2	GLI pathogenesis related 2(GLIPR2)	Homo sapiens	GO:0010634~positive regulation of epithelial cell migration,GO:0010718~positive regulation of epithelial to mesenchymal transition,GO:0070374~positive regulation of ERK1 and ERK2 cascade,	GO:0000139~Golgi membrane,GO:0005576~extracellular region,GO:0070062~extracellular exosome,	GO:0042803~protein homodimerization activity,	IPR001283:Allergen V5/Tpx-1-related,IPR014044:CAP domain,IPR018244:Allergen V5/Tpx-1-related, conserved site,				SM00198:SCP,	3D-structure,Coiled coil,Complete proteome,Direct protein sequencing,Golgi apparatus,Lipoprotein,Membrane,Myristate,Proteomics identification,Reference proteome,	chain:Golgi-associated plant pathogenesis- related protein 1,helix,lipid moiety-binding region:N-myristoyl glycine,region of interest:Interaction with CAV1,sequence conflict,strand,
GM2A	GM2 ganglioside activator(GM2A)	Homo sapiens	GO:0006687~glycosphingolipid metabolic process,GO:0006689~ganglioside catabolic process,GO:0006869~lipid transport,GO:0007611~learning or memory,GO:0009313~oligosaccharide catabolic process,GO:0019915~lipid storage,GO:0050885~neuromuscular process controlling balance,GO:0051345~positive regulation of hydrolase activity,	GO:0005739~mitochondrion,GO:0005889~hydrogen:potassium-exchanging ATPase complex,GO:0009898~cytoplasmic side of plasma membrane,GO:0043202~lysosomal lumen,GO:0045179~apical cortex,GO:0070062~extracellular exosome,	GO:0005319~lipid transporter activity,GO:0008047~enzyme activator activity,GO:0016004~phospholipase activator activity,GO:0030290~sphingolipid activator protein activity,GO:0032428~beta-N-acetylgalactosaminidase activity,	IPR003172:MD-2-related lipid-recognition (ML) domain,	hsa04142:Lysosome,	272750~GM2-gangliosidosis, AB variant,		SM00737:ML,	3D-structure,Complete proteome,Direct protein sequencing,Disease mutation,Disulfide bond,Gangliosidosis,Glycoprotein,Hydrolase,Lipid metabolism,Lysosome,Polymorphism,Proteomics identification,Reference proteome,Signal,Sphingolipid metabolism,	chain:Ganglioside GM2 activator,chain:Ganglioside GM2 activator isoform short,disulfide bond,glycosylation site:N-linked (GlcNAc...),helix,sequence variant,signal peptide,strand,turn,
GRAMD1C	GRAM domain containing 1C(GRAMD1C)	Homo sapiens		GO:0016021~integral component of membrane,	GO:0005515~protein binding,	IPR004182:GRAM,				SM00568:GRAM,	Alternative splicing,Complete proteome,Membrane,Polymorphism,Proteomics identification,Reference proteome,Signal,Transmembrane,Transmembrane helix,	chain:GRAM domain-containing protein 1C,domain:GRAM,modified residue,sequence conflict,sequence variant,splice variant,transmembrane region,
GRAMD2	GRAM domain containing 2(GRAMD2)	Homo sapiens		GO:0016021~integral component of membrane,		IPR004182:GRAM,				SM00568:GRAM,	Complete proteome,Membrane,Proteomics identification,Reference proteome,Transmembrane,Transmembrane helix,	chain:GRAM domain-containing protein 2,domain:GRAM,transmembrane region,
GRAMD3	GRAM domain containing 3(GRAMD3)	Homo sapiens		GO:0005881~cytoplasmic microtubule,GO:0016021~integral component of membrane,	GO:0005515~protein binding,GO:0042802~identical protein binding,	IPR004182:GRAM,				SM00568:GRAM,	Acetylation,Alternative splicing,Coiled coil,Complete proteome,Membrane,Phosphoprotein,Proteomics identification,Reference proteome,Transmembrane,Transmembrane helix,	chain:GRAM domain-containing protein 3,domain:GRAM,modified residue,sequence conflict,
GAB3	GRB2 associated binding protein 3(GAB3)	Homo sapiens	GO:0030225~macrophage differentiation,	GO:0016021~integral component of membrane,		IPR001849:Pleckstrin homology domain,IPR011993:Pleckstrin homology-like domain,				SM00233:PH,	Alternative splicing,Complete proteome,Membrane,Phosphoprotein,Polymorphism,Reference proteome,Transmembrane,Transmembrane helix,	chain:GRB2-associated-binding protein 3,domain:PH,sequence variant,
GRAP	GRB2-related adaptor protein(GRAP)	Homo sapiens	GO:0007265~Ras protein signal transduction,GO:0007267~cell-cell signaling,GO:0009967~positive regulation of signal transduction,	GO:0005737~cytoplasm,GO:0005829~cytosol,	GO:0005070~SH3/SH2 adaptor activity,GO:0005515~protein binding,	IPR000980:SH2 domain,IPR001452:Src homology-3 domain,IPR011511:Variant SH3,				SM00252:SH2,SM00326:SH3,	Complete proteome,Proteomics identification,Reference proteome,Repeat,SH2 domain,SH3 domain,	chain:GRB2-related adapter protein,domain:SH2,domain:SH3 1,domain:SH3 2,
GEM	GTP binding protein overexpressed in skeletal muscle(GEM)	Homo sapiens	GO:0006955~immune response,GO:0007067~mitotic nuclear division,GO:0007165~signal transduction,GO:0007166~cell surface receptor signaling pathway,GO:0007264~small GTPase mediated signal transduction,GO:0051276~chromosome organization,GO:0051310~metaphase plate congression,	GO:0005634~nucleus,GO:0009898~cytoplasmic side of plasma membrane,GO:0016020~membrane,GO:0030496~midbody,GO:0051233~spindle midzone,GO:0072686~mitotic spindle,	GO:0000287~magnesium ion binding,GO:0003924~GTPase activity,GO:0005515~protein binding,GO:0005516~calmodulin binding,GO:0005525~GTP binding,GO:0019003~GDP binding,	IPR001806:Small GTPase superfamily,IPR005225:Small GTP-binding protein domain,IPR017358:Small GTPase superfamily, GEM/REM/Rad,IPR020849:Small GTPase superfamily, Ras type,IPR027417:P-loop containing nucleoside triphosphate hydrolase,			PIRSF038017:GTP-binding protein, GEM type,		3D-structure,Calmodulin-binding,Cell membrane,Complete proteome,GTP-binding,Membrane,Nucleotide-binding,Phosphoprotein,Polymorphism,Proteomics identification,Reference proteome,	chain:GTP-binding protein GEM,helix,nucleotide phosphate-binding region:GTP,region of interest:Calmodulin-binding,sequence conflict,sequence variant,strand,turn,
GIMAP1	GTPase, IMAP family member 1(GIMAP1)	Homo sapiens		GO:0000139~Golgi membrane,GO:0005789~endoplasmic reticulum membrane,GO:0016021~integral component of membrane,	GO:0005525~GTP binding,	IPR006703:AIG1,IPR027417:P-loop containing nucleoside triphosphate hydrolase,					3D-structure,Complete proteome,Endoplasmic reticulum,Golgi apparatus,GTP-binding,Membrane,Nucleotide-binding,Polymorphism,Reference proteome,Transmembrane,Transmembrane helix,	chain:GTPase IMAP family member 1,sequence conflict,sequence variant,topological domain:Cytoplasmic,topological domain:Extracellular,transmembrane region,
GIMAP2	GTPase, IMAP family member 2(GIMAP2)	Homo sapiens		GO:0005737~cytoplasm,GO:0005811~lipid particle,GO:0016021~integral component of membrane,	GO:0005525~GTP binding,	IPR006703:AIG1,IPR027417:P-loop containing nucleoside triphosphate hydrolase,					3D-structure,Complete proteome,Cytoplasm,GTP-binding,Lipid droplet,Membrane,Nucleotide-binding,Polymorphism,Reference proteome,Transmembrane,Transmembrane helix,	chain:GTPase IMAP family member 2,nucleotide phosphate-binding region:GTP,sequence variant,transmembrane region,
GIMAP6	GTPase, IMAP family member 6(GIMAP6)	Homo sapiens		GO:0005829~cytosol,	GO:0005525~GTP binding,	IPR006703:AIG1,IPR027417:P-loop containing nucleoside triphosphate hydrolase,					Alternative splicing,Complete proteome,Cytoplasm,GTP-binding,Nucleotide-binding,Polymorphism,Proteomics identification,Reference proteome,	chain:GTPase IMAP family member 6,nucleotide phosphate-binding region:GTP,sequence conflict,sequence variant,splice variant,
HLX	H2.0 like homeobox(HLX)	Homo sapiens	GO:0001889~liver development,GO:0006351~transcription, DNA-templated,GO:0006355~regulation of transcription, DNA-templated,GO:0007275~multicellular organism development,GO:0007519~skeletal muscle tissue development,GO:0008284~positive regulation of cell proliferation,GO:0030154~cell differentiation,GO:0045627~positive regulation of T-helper 1 cell differentiation,GO:0045629~negative regulation of…	GO:0005634~nucleus,	GO:0005515~protein binding,GO:0043565~sequence-specific DNA binding,	IPR000047:Helix-turn-helix motif,IPR001356:Homeodomain,IPR009057:Homeodomain-like,IPR017970:Homeobox, conserved site,IPR020479:Homeodomain, metazoa,				SM00389:HOX,	Complete proteome,Differentiation,DNA-binding,Homeobox,Nucleus,Polymorphism,Reference proteome,Transcription,Transcription regulation,	chain:H2.0-like homeobox protein,compositionally biased region:Poly-Gln,compositionally biased region:Pro-rich,compositionally biased region:Ser-rich,DNA-binding region:Homeobox,modified residue,sequence conflict,sequence variant,
HMX1	H6 family homeobox 1(HMX1)	Homo sapiens	GO:0000122~negative regulation of transcription from RNA polymerase II promoter,GO:0006351~transcription, DNA-templated,GO:0007275~multicellular organism development,GO:0045892~negative regulation of transcription, DNA-templated,	GO:0005634~nucleus,	GO:0000977~RNA polymerase II regulatory region sequence-specific DNA binding,GO:0001227~transcriptional repressor activity, RNA polymerase II transcription regulatory region sequence-specific binding,GO:0003677~DNA binding,	IPR001356:Homeodomain,IPR009057:Homeodomain-like,IPR017970:Homeobox, conserved site,IPR020479:Homeodomain, metazoa,		612109~Oculoauricular syndrome,		SM00389:HOX,	Cataract,Complete proteome,Developmental protein,DNA-binding,Homeobox,Microphthalmia,Nucleus,Proteomics identification,Reference proteome,Repressor,Transcription,Transcription regulation,	chain:Homeobox protein HMX1,compositionally biased region:Poly-Arg,compositionally biased region:Poly-Asp,compositionally biased region:Pro-rich,DNA-binding region:Homeobox,sequence conflict,short sequence motif:HMX family specific domain 1,short sequence motif:HMX family specific domain 2,
HS1BP3	HCLS1 binding protein 3(HS1BP3)	Homo sapiens	GO:0042981~regulation of apoptotic process,	GO:0005739~mitochondrion,GO:0005783~endoplasmic reticulum,	GO:0035091~phosphatidylinositol binding,	IPR001683:Phox homologous domain,				SM00312:PX,	Acetylation,Complete proteome,Phosphoprotein,Polymorphism,Proteomics identification,Reference proteome,	chain:HCLS1-binding protein 3,compositionally biased region:Poly-Glu,compositionally biased region:Pro-rich,domain:PX,modified residue,sequence variant,
HERC5	HECT and RLD domain containing E3 ubiquitin protein ligase 5(HERC5)	Homo sapiens	GO:0000079~regulation of cyclin-dependent protein serine/threonine kinase activity,GO:0000209~protein polyubiquitination,GO:0032020~ISG15-protein conjugation,GO:0032480~negative regulation of type I interferon production,GO:0042787~protein ubiquitination involved in ubiquitin-dependent protein catabolic process,GO:0045087~innate immune response,GO:0050688~regulation of defense response to virus,G…	GO:0005634~nucleus,GO:0005737~cytoplasm,GO:0005829~cytosol,GO:0048471~perinuclear region of cytoplasm,	GO:0004842~ubiquitin-protein transferase activity,GO:0005515~protein binding,GO:0016874~ligase activity,GO:0042296~ISG15 transferase activity,GO:0044822~poly(A) RNA binding,	IPR000408:Regulator of chromosome condensation, RCC1,IPR000569:HECT,IPR009091:Regulator of chromosome condensation 1/beta-lactamase-inhibitor protein II,				SM00119:HECTc,	Antiviral defense,Complete proteome,Cytoplasm,Immunity,Innate immunity,Ligase,Polymorphism,Proteomics identification,Reference proteome,Repeat,Transferase,Ubl conjugation,Ubl conjugation pathway,	active site:Glycyl thioester intermediate,chain:Probable E3 ubiquitin-protein ligase HERC5,domain:HECT,repeat:RCC1 1,repeat:RCC1 2,repeat:RCC1 3,repeat:RCC1 4,repeat:RCC1 5,sequence variant,
HHLA3	HERV-H LTR-associating 3(HHLA3)	Homo sapiens			GO:0005515~protein binding,						Alternative splicing,Complete proteome,Reference proteome,	chain:HERV-H LTR-associating protein 3,sequence conflict,splice variant,
HHIPL1	HHIP like 1(HHIPL1)	Homo sapiens	GO:0005975~carbohydrate metabolic process,GO:0006898~receptor-mediated endocytosis,GO:0055114~oxidation-reduction process,	GO:0005576~extracellular region,GO:0016020~membrane,	GO:0005044~scavenger receptor activity,GO:0016901~oxidoreductase activity, acting on the CH-OH group of donors, quinone or similar compound as acceptor,GO:0048038~quinone binding,	IPR001190:Speract/scavenger receptor,IPR011041:Soluble quinoprotein glucose/sorbosone dehydrogenase,IPR011042:Six-bladed beta-propeller, TolB-like,IPR012938:Glucose/Sorbosone dehydrogenase,IPR017448:Speract/scavenger receptor-related,IPR018143:Folate receptor-like,				SM00202:SR,	Alternative splicing,Complete proteome,Disulfide bond,Glycoprotein,Polymorphism,Reference proteome,Secreted,Signal,	chain:HHIP-like protein 1,disulfide bond,domain:SRCR,glycosylation site:N-linked (GlcNAc...),sequence conflict,sequence variant,signal peptide,splice variant,
HHIPL2	HHIP like 2(HHIPL2)	Homo sapiens	GO:0005975~carbohydrate metabolic process,GO:0055114~oxidation-reduction process,	GO:0005576~extracellular region,	GO:0005515~protein binding,GO:0016901~oxidoreductase activity, acting on the CH-OH group of donors, quinone or similar compound as acceptor,GO:0048038~quinone binding,	IPR011041:Soluble quinoprotein glucose/sorbosone dehydrogenase,IPR011042:Six-bladed beta-propeller, TolB-like,IPR012938:Glucose/Sorbosone dehydrogenase,IPR018143:Folate receptor-like,					Complete proteome,Disulfide bond,Glycoprotein,Polymorphism,Reference proteome,Secreted,Signal,	chain:HHIP-like protein 2,glycosylation site:N-linked (GlcNAc...),sequence conflict,sequence variant,signal peptide,
HIGD1B	HIG1 hypoxia inducible domain family member 1B(HIGD1B)	Homo sapiens		GO:0016021~integral component of membrane,		IPR007667:Hypoxia induced protein, domain,					3D-structure,Complete proteome,Membrane,Polymorphism,Reference proteome,Transmembrane,Transmembrane helix,	chain:HIG1 domain family member 1B,domain:HIG1,sequence variant,topological domain:Cytoplasmic,topological domain:Extracellular,transmembrane region,
HIGD2A	HIG1 hypoxia inducible domain family member 2A(HIGD2A)	Homo sapiens	GO:0043066~negative regulation of apoptotic process,GO:0055114~oxidation-reduction process,	GO:0005743~mitochondrial inner membrane,GO:0016021~integral component of membrane,GO:0070469~respiratory chain,		IPR007667:Hypoxia induced protein, domain,					Acetylation,Complete proteome,Electron transport,Membrane,Mitochondrion,Mitochondrion inner membrane,Reference proteome,Respiratory chain,Transmembrane,Transmembrane helix,Transport,	chain:HIG1 domain family member 2A,domain:HIG1,modified residue,topological domain:Cytoplasmic,topological domain:Extracellular,transmembrane region,
HOPX	HOP homeobox(HOPX)	Homo sapiens	GO:0000122~negative regulation of transcription from RNA polymerase II promoter,GO:0001829~trophectodermal cell differentiation,GO:0006351~transcription, DNA-templated,GO:0006357~regulation of transcription from RNA polymerase II promoter,GO:0007507~heart development,GO:0008016~regulation of heart contraction,GO:0016575~histone deacetylation,GO:0043393~regulation of protein binding,GO:0043415~pos…	GO:0005634~nucleus,GO:0005737~cytoplasm,	GO:0003677~DNA binding,GO:0005515~protein binding,	IPR001356:Homeodomain,IPR009057:Homeodomain-like,				SM00389:HOX,	Alternative splicing,Complete proteome,Cytoplasm,Developmental protein,Homeobox,Nucleus,Proto-oncogene,Reference proteome,Repressor,Transcription,Transcription regulation,	chain:Homeodomain-only protein,DNA-binding region:Homeobox; atypical,sequence conflict,splice variant,
HTRA1	HtrA serine peptidase 1(HTRA1)	Homo sapiens	GO:0001558~regulation of cell growth,GO:0001890~placenta development,GO:0006508~proteolysis,GO:0022617~extracellular matrix disassembly,GO:0030512~negative regulation of transforming growth factor beta receptor signaling pathway,GO:0030514~negative regulation of BMP signaling pathway,GO:0050679~positive regulation of epithelial cell proliferation,GO:0050687~negative regulation of defense response…	GO:0005576~extracellular region,GO:0005615~extracellular space,GO:0005829~cytosol,GO:0005886~plasma membrane,GO:0031012~extracellular matrix,GO:0070062~extracellular exosome,	GO:0004252~serine-type endopeptidase activity,GO:0005520~insulin-like growth factor binding,GO:0008236~serine-type peptidase activity,	IPR000867:Insulin-like growth factor-binding protein, IGFBP,IPR001478:PDZ domain,IPR001940:Peptidase S1C,IPR002350:Kazal domain,IPR009003:Trypsin-like cysteine/serine peptidase domain,IPR009030:Insulin-like growth factor binding protein, N-terminal,		600142~CARASIL syndrome,610149~Macular degeneration, age-related, 7,610149~Macular degeneration, age-related, neovascular type,		SM00121:IB,SM00228:PDZ,SM00280:KAZAL,	3D-structure,Age-related macular degeneration,Cell membrane,Complete proteome,Cytoplasm,Direct protein sequencing,Disease mutation,Growth factor binding,Hydrolase,Membrane,Polymorphism,Protease,Proteomics identification,Reference proteome,Secreted,Serine protease,Signal,	active site:Charge relay system,chain:Serine protease HTRA1,domain:IGFBP N-terminal,domain:Kazal-like,domain:PDZ,helix,mutagenesis site,region of interest:Serine protease,sequence conflict,signal peptide,strand,
IFI30	IFI30, lysosomal thiol reductase(IFI30)	Homo sapiens	GO:0019886~antigen processing and presentation of exogenous peptide antigen via MHC class II,GO:0042590~antigen processing and presentation of exogenous peptide antigen via MHC class I,GO:0048147~negative regulation of fibroblast proliferation,GO:0050821~protein stabilization,GO:0055114~oxidation-reduction process,GO:0060333~interferon-gamma-mediated signaling pathway,	GO:0005576~extracellular region,GO:0005737~cytoplasm,GO:0005764~lysosome,GO:0005886~plasma membrane,GO:0030054~cell junction,GO:0043202~lysosomal lumen,GO:0043231~intracellular membrane-bounded organelle,	GO:0005515~protein binding,GO:0016667~oxidoreductase activity, acting on a sulfur group of donors,	IPR004911:Gamma interferon inducible lysosomal thiol reductase GILT,	hsa04612:Antigen processing and presentation,				Complete proteome,Direct protein sequencing,Disulfide bond,Glycoprotein,Immunity,Lysosome,Oxidoreductase,Proteomics identification,Redox-active center,Reference proteome,Secreted,Signal,	chain:Gamma-interferon-inducible lysosomal thiol reductase,disulfide bond,glycosylation site:N-linked (GlcNAc...),modified residue,sequence conflict,signal peptide,
IQCD	IQ motif containing D(IQCD)	Homo sapiens				IPR000048:IQ motif, EF-hand binding site,				SM00015:IQ,	Alternative splicing,Coiled coil,Complete proteome,Polymorphism,Proteomics identification,Reference proteome,	chain:IQ domain-containing protein D,domain:IQ,sequence variant,splice variant,
IQCH	IQ motif containing H(IQCH)	Homo sapiens				IPR000048:IQ motif, EF-hand binding site,					Alternative splicing,Complete proteome,Polymorphism,Reference proteome,	chain:IQ domain-containing protein H,domain:IQ,sequence conflict,sequence variant,splice variant,
IQCK	IQ motif containing K(IQCK)	Homo sapiens									Alternative splicing,Complete proteome,Polymorphism,Reference proteome,	chain:IQ domain-containing protein K,sequence variant,splice variant,
IQCA1	IQ motif containing with AAA domain 1(IQCA1)	Homo sapiens			GO:0005524~ATP binding,	IPR000048:IQ motif, EF-hand binding site,IPR003959:ATPase, AAA-type, core,IPR027417:P-loop containing nucleoside triphosphate hydrolase,					Alternative splicing,ATP-binding,Coiled coil,Complete proteome,Nucleotide-binding,Polymorphism,Reference proteome,	chain:IQ and AAA domain-containing protein 1,compositionally biased region:Lys-rich,domain:IQ,nucleotide phosphate-binding region:ATP,sequence conflict,sequence variant,splice variant,
ISG15	ISG15 ubiquitin-like modifier(ISG15)	Homo sapiens	GO:0019941~modification-dependent protein catabolic process,GO:0019985~translesion synthesis,GO:0030501~positive regulation of bone mineralization,GO:0031397~negative regulation of protein ubiquitination,GO:0032020~ISG15-protein conjugation,GO:0032480~negative regulation of type I interferon production,GO:0032649~regulation of interferon-gamma production,GO:0034340~response to type I interferon,G…	GO:0005576~extracellular region,GO:0005654~nucleoplasm,GO:0005829~cytosol,	GO:0005515~protein binding,GO:0031386~protein tag,	IPR000626:Ubiquitin,IPR019956:Ubiquitin subgroup,	hsa04622:RIG-I-like receptor signaling pathway,	616126~Immunodeficiency 38,		SM00213:UBQ,	3D-structure,Antiviral defense,Complete proteome,Cytoplasm,Direct protein sequencing,Disulfide bond,Host-virus interaction,Immunity,Innate immunity,Isopeptide bond,Polymorphism,Proteomics identification,Reference proteome,Repeat,S-nitrosylation,Secreted,Ubl conjugation pathway,	binding site:Activating enzyme,chain:Interferon-induced 17 kDa protein,chain:Ubiquitin cross-reactive protein,cross-link:Glycyl lysine isopeptide (Gly-Lys) (interchain with K-? in acceptor proteins),domain:Ubiquitin-like 1,domain:Ubiquitin-like 2,helix,propeptide:Removed in mature form,region of interest:Involved in the ligation of specific target proteins,sequence conflict,sequence variant,stran…
IZUMO4	IZUMO family member 4(IZUMO4)	Homo sapiens		GO:0005576~extracellular region,GO:0005634~nucleus,							Alternative splicing,Complete proteome,Glycoprotein,Polymorphism,Proteomics identification,Reference proteome,Secreted,Signal,	chain:Uncharacterized protein C19orf36,glycosylation site:N-linked (GlcNAc...),sequence variant,signal peptide,splice variant,
JOSD2	Josephin domain containing 2(JOSD2)	Homo sapiens	GO:0016579~protein deubiquitination,	GO:0005829~cytosol,	GO:0004843~thiol-dependent ubiquitin-specific protease activity,	IPR006155:Machado-Joseph disease protein MJD,				SM01246:SM01246,	Alternative splicing,Complete proteome,Cytoplasm,Hydrolase,Protease,Proteomics identification,Reference proteome,Ubl conjugation pathway,	chain:Josephin-2,domain:Josephin,
KDELR3	KDEL endoplasmic reticulum protein retention receptor 3(KDELR3)	Homo sapiens	GO:0006621~protein retention in ER lumen,GO:0006890~retrograde vesicle-mediated transport, Golgi to ER,GO:0015031~protein transport,GO:0036498~IRE1-mediated unfolded protein response,	GO:0000139~Golgi membrane,GO:0005789~endoplasmic reticulum membrane,GO:0016021~integral component of membrane,GO:0030133~transport vesicle,	GO:0046923~ER retention sequence binding,	IPR000133:ER lumen protein retaining receptor,	hsa05110:Vibrio cholerae infection,				Alternative splicing,Complete proteome,Endoplasmic reticulum,ER-Golgi transport,Membrane,Polymorphism,Protein transport,Receptor,Reference proteome,Transmembrane,Transmembrane helix,Transport,	chain:ER lumen protein retaining receptor 3,sequence conflict,sequence variant,splice variant,topological domain:Cytoplasmic,topological domain:Lumenal,transmembrane region,
KIAA0040	KIAA0040(KIAA0040)	Homo sapiens		GO:0016021~integral component of membrane,	GO:0005515~protein binding,						Complete proteome,Membrane,Polymorphism,Proteomics identification,Reference proteome,Transmembrane,Transmembrane helix,	chain:Uncharacterized protein KIAA0040,sequence variant,
KANK1	KN motif and ankyrin repeat domains 1(KANK1)	Homo sapiens	GO:0006351~transcription, DNA-templated,GO:0006355~regulation of transcription, DNA-templated,GO:0010977~negative regulation of neuron projection development,GO:0030177~positive regulation of Wnt signaling pathway,GO:0030336~negative regulation of cell migration,GO:0030837~negative regulation of actin filament polymerization,GO:0035024~negative regulation of Rho protein signal transduction,GO:003…	GO:0005634~nucleus,GO:0005737~cytoplasm,GO:0005886~plasma membrane,GO:0032587~ruffle membrane,	GO:0005515~protein binding,GO:0008013~beta-catenin binding,	IPR002110:Ankyrin repeat,IPR020683:Ankyrin repeat-containing domain,IPR021939:Kank N-terminal motif,		612900~Cerebral palsy, spastic quadriplegic, 2,		SM00248:ANK,	Alternative promoter usage,ANK repeat,Cell membrane,Cell projection,Coiled coil,Complete proteome,Cytoplasm,Membrane,Nucleus,Phosphoprotein,Polymorphism,Proteomics identification,Reference proteome,Repeat,Transcription,Transcription regulation,Tumor suppressor,	chain:KN motif and ankyrin repeat domain- containing protein 1,modified residue,repeat:ANK 1,repeat:ANK 2,repeat:ANK 3,repeat:ANK 4,repeat:ANK 5,sequence variant,
KANK3	KN motif and ankyrin repeat domains 3(KANK3)	Homo sapiens				IPR002110:Ankyrin repeat,IPR020683:Ankyrin repeat-containing domain,IPR021939:Kank N-terminal motif,				SM00248:ANK,	Alternative splicing,ANK repeat,Coiled coil,Complete proteome,Phosphoprotein,Polymorphism,Proteomics identification,Reference proteome,Repeat,	chain:KN motif and ankyrin repeat domain- containing protein 3,compositionally biased region:Poly-Pro,compositionally biased region:Poly-Ser,repeat:ANK 1,repeat:ANK 2,repeat:ANK 3,repeat:ANK 4,repeat:ANK 5,sequence variant,splice variant,
KLF15	Kruppel like factor 15(KLF15)	Homo sapiens	GO:0006366~transcription from RNA polymerase II promoter,GO:0010001~glial cell differentiation,GO:0014898~cardiac muscle hypertrophy in response to stress,GO:0015758~glucose transport,GO:0045944~positive regulation of transcription from RNA polymerase II promoter,GO:0072112~glomerular visceral epithelial cell differentiation,GO:1901653~cellular response to peptide,GO:2000757~negative regulation o…	GO:0005634~nucleus,	GO:0001077~transcriptional activator activity, RNA polymerase II core promoter proximal region sequence-specific binding,GO:0005515~protein binding,GO:0044212~transcription regulatory region DNA binding,GO:0046872~metal ion binding,	IPR007087:Zinc finger, C2H2,IPR013087:Zinc finger C2H2-type/integrase DNA-binding domain,IPR015880:Zinc finger, C2H2-like,				SM00355:ZnF_C2H2,	3D-structure,Activator,Complete proteome,DNA-binding,Metal-binding,Nucleus,Reference proteome,Repeat,Transcription,Transcription regulation,Zinc,Zinc-finger,	chain:Krueppel-like factor 15,helix,strand,zinc finger region:C2H2-type 1,zinc finger region:C2H2-type 2,zinc finger region:C2H2-type 3,
KLF2	Kruppel like factor 2(KLF2)	Homo sapiens	GO:0000902~cell morphogenesis,GO:0001701~in utero embryonic development,GO:0006351~transcription, DNA-templated,GO:0032715~negative regulation of interleukin-6 production,GO:0035264~multicellular organism growth,GO:0036003~positive regulation of transcription from RNA polymerase II promoter in response to stress,GO:0040029~regulation of gene expression, epigenetic,GO:0043249~erythrocyte maturatio…	GO:0005634~nucleus,	GO:0003700~transcription factor activity, sequence-specific DNA binding,GO:0005515~protein binding,GO:0043565~sequence-specific DNA binding,GO:0046872~metal ion binding,	IPR007087:Zinc finger, C2H2,IPR013087:Zinc finger C2H2-type/integrase DNA-binding domain,IPR015880:Zinc finger, C2H2-like,	hsa04068:FoxO signaling pathway,			SM00355:ZnF_C2H2,	Activator,Complete proteome,DNA-binding,Metal-binding,Nucleus,Phosphoprotein,Polymorphism,Reference proteome,Repeat,Transcription,Transcription regulation,Ubl conjugation,Zinc,Zinc-finger,	chain:Krueppel-like factor 2,compositionally biased region:Poly-Ala,compositionally biased region:Poly-Gly,compositionally biased region:Poly-Pro,sequence conflict,sequence variant,zinc finger region:C2H2-type 1,zinc finger region:C2H2-type 2,zinc finger region:C2H2-type 3,
KLF4	Kruppel like factor 4(KLF4)	Homo sapiens	GO:0000122~negative regulation of transcription from RNA polymerase II promoter,GO:0006366~transcription from RNA polymerase II promoter,GO:0007500~mesodermal cell fate determination,GO:0008285~negative regulation of cell proliferation,GO:0009913~epidermal cell differentiation,GO:0010628~positive regulation of gene expression,GO:0010629~negative regulation of gene expression,GO:0014067~negative r…	GO:0000790~nuclear chromatin,GO:0005654~nucleoplasm,GO:0005719~nuclear euchromatin,GO:0005737~cytoplasm,GO:0044798~nuclear transcription factor complex,	GO:0000987~core promoter proximal region sequence-specific DNA binding,GO:0001010~transcription factor activity, sequence-specific DNA binding transcription factor recruiting,GO:0001047~core promoter binding,GO:0001077~transcriptional activator activity, RNA polymerase II core promoter proximal region sequence-specific binding,GO:0001085~RNA polymerase II transcription factor binding,GO:0001190~t…	IPR007087:Zinc finger, C2H2,IPR013087:Zinc finger C2H2-type/integrase DNA-binding domain,IPR015880:Zinc finger, C2H2-like,	hsa04550:Signaling pathways regulating pluripotency of stem cells,			SM00355:ZnF_C2H2,	Activator,Alternative splicing,Complete proteome,DNA-binding,Isopeptide bond,Metal-binding,Nucleus,Phosphoprotein,Polymorphism,Proteomics identification,Reference proteome,Repeat,Transcription,Transcription regulation,Ubl conjugation,Zinc,Zinc-finger,	chain:Krueppel-like factor 4,compositionally biased region:Pro-rich,compositionally biased region:Ser-rich,cross-link:Glycyl lysine isopeptide (Lys-Gly) (interchain with G-Cter in ubiquitin),modified residue,sequence conflict,sequence variant,splice variant,zinc finger region:C2H2-type 1,zinc finger region:C2H2-type 2,zinc finger region:C2H2-type 3,
LCA5L	LCA5L, lebercilin like(LCA5L)	Homo sapiens			GO:0005515~protein binding,	IPR026188:Lebercilin-like,					Coiled coil,Complete proteome,Polymorphism,Proteomics identification,Reference proteome,	chain:Lebercilin-like protein,sequence variant,
LRP10	LDL receptor related protein 10(LRP10)	Homo sapiens	GO:0006629~lipid metabolic process,GO:0006869~lipid transport,GO:0006898~receptor-mediated endocytosis,GO:0048839~inner ear development,	GO:0005905~clathrin-coated pit,GO:0016020~membrane,GO:0016021~integral component of membrane,	GO:0005041~low-density lipoprotein receptor activity,	IPR000859:CUB domain,IPR002172:Low-density lipoprotein (LDL) receptor class A repeat,IPR023415:Low-density lipoprotein (LDL) receptor class A, conserved site,				SM00042:CUB,SM00192:LDLa,	Alternative splicing,Coated pit,Complete proteome,Disulfide bond,Endocytosis,Glycoprotein,Membrane,Phosphoprotein,Polymorphism,Proteomics identification,Receptor,Reference proteome,Repeat,Signal,Transmembrane,Transmembrane helix,	chain:Low-density lipoprotein receptor-related protein 10,compositionally biased region:Arg-rich,compositionally biased region:Pro-rich,disulfide bond,domain:CUB 1,domain:CUB 2,domain:LDL-receptor class A 1,domain:LDL-receptor class A 2,domain:LDL-receptor class A 3,domain:LDL-receptor class A 4,glycosylation site:N-linked (GlcNAc...),modified residue,sequence conflict,sequence variant,signal pep…
LRP4	LDL receptor related protein 4(LRP4)	Homo sapiens	GO:0001822~kidney development,GO:0001942~hair follicle development,GO:0006897~endocytosis,GO:0009953~dorsal/ventral pattern formation,GO:0009954~proximal/distal pattern formation,GO:0016055~Wnt signaling pathway,GO:0030279~negative regulation of ossification,GO:0030509~BMP signaling pathway,GO:0042475~odontogenesis of dentin-containing tooth,GO:0042733~embryonic digit morphogenesis,GO:0048513~ani…	GO:0009986~cell surface,GO:0014069~postsynaptic density,GO:0016021~integral component of membrane,GO:0016600~flotillin complex,GO:0030425~dendrite,GO:0031594~neuromuscular junction,GO:0043025~neuronal cell body,GO:0097060~synaptic membrane,	GO:0005509~calcium ion binding,GO:0005515~protein binding,GO:0030971~receptor tyrosine kinase binding,GO:0034185~apolipoprotein binding,GO:0042803~protein homodimerization activity,GO:0097110~scaffold protein binding,	IPR000033:LDLR class B repeat,IPR000152:EGF-type aspartate/asparagine hydroxylation site,IPR000742:Epidermal growth factor-like domain,IPR001881:EGF-like calcium-binding,IPR002172:Low-density lipoprotein (LDL) receptor class A repeat,IPR009030:Insulin-like growth factor binding protein, N-terminal,IPR011042:Six-bladed beta-propeller, TolB-like,IPR013032:EGF-like, conserved site,IPR018097:EGF-like…		212780~Cenani-Lenz syndactyly syndrome,614305~Sclerosteosis 2,616304~Myasthenic syndrome, congenital, 17,		SM00135:LY,SM00179:EGF_CA,SM00181:EGF,SM00192:LDLa,	Calcium,Complete proteome,Congenital myasthenic syndrome,Developmental protein,Differentiation,Disease mutation,Disulfide bond,EGF-like domain,Endocytosis,Glycoprotein,Lipoprotein,Membrane,Polymorphism,Proteomics identification,Receptor,Reference proteome,Repeat,Signal,Transmembrane,Transmembrane helix,Wnt signaling pathway,	chain:Low-density lipoprotein receptor-related protein 4,disulfide bond,domain:EGF-like 1; calcium-binding,domain:EGF-like 2; calcium-binding,domain:EGF-like 3,domain:LDL-receptor class A 1,domain:LDL-receptor class A 2,domain:LDL-receptor class A 3,domain:LDL-receptor class A 4,domain:LDL-receptor class A 5,domain:LDL-receptor class A 6,domain:LDL-receptor class A 7,domain:LDL-receptor class A 8…
LMCD1	LIM and cysteine rich domains 1(LMCD1)	Homo sapiens	GO:0000122~negative regulation of transcription from RNA polymerase II promoter,GO:0006351~transcription, DNA-templated,GO:0010611~regulation of cardiac muscle hypertrophy,GO:0044267~cellular protein metabolic process,GO:0070886~positive regulation of calcineurin-NFAT signaling cascade,	GO:0005615~extracellular space,GO:0005634~nucleus,GO:0005654~nucleoplasm,GO:0005737~cytoplasm,GO:0031012~extracellular matrix,	GO:0003714~transcription corepressor activity,GO:0008270~zinc ion binding,	IPR001781:Zinc finger, LIM-type,IPR010442:PET domain,				SM00132:LIM,	Alternative splicing,Complete proteome,Cytoplasm,LIM domain,Metal-binding,Nucleus,Phosphoprotein,Proteomics identification,Reference proteome,Repeat,Repressor,Transcription,Transcription regulation,Zinc,	chain:LIM and cysteine-rich domains protein 1,compositionally biased region:Cys-rich,domain:LIM zinc-binding 1,domain:LIM zinc-binding 2,domain:PET,
LPP	LIM domain containing preferred translocation partner in lipoma(LPP)	Homo sapiens	GO:0007155~cell adhesion,	GO:0005634~nucleus,GO:0005737~cytoplasm,GO:0005886~plasma membrane,GO:0005925~focal adhesion,	GO:0005515~protein binding,GO:0008270~zinc ion binding,	IPR001781:Zinc finger, LIM-type,		601626~Leukemia, acute myeloid,Lipoma~Lipoma,		SM00132:LIM,	Acetylation,Activator,Cell adhesion,Cell junction,Cell membrane,Chromosomal rearrangement,Complete proteome,Cytoplasm,Isopeptide bond,LIM domain,Membrane,Metal-binding,Nucleus,Phosphoprotein,Polymorphism,Proteomics identification,Reference proteome,Repeat,Ubl conjugation,Zinc,	chain:Lipoma-preferred partner,compositionally biased region:Pro-rich,domain:LIM zinc-binding 1,domain:LIM zinc-binding 2,domain:LIM zinc-binding 3,modified residue,mutagenesis site,sequence variant,site:Breakpoint for translocation to form HMGA2-LPP,site:Breakpoint for translocation to form HMGA2-LPP and MLL-LPP,
LMO2	LIM domain only 2(LMO2)	Homo sapiens	GO:0007275~multicellular organism development,GO:0042789~mRNA transcription from RNA polymerase II promoter,GO:0045944~positive regulation of transcription from RNA polymerase II promoter,GO:0097067~cellular response to thyroid hormone stimulus,	GO:0005634~nucleus,GO:0005667~transcription factor complex,	GO:0000977~RNA polymerase II regulatory region sequence-specific DNA binding,GO:0000981~RNA polymerase II transcription factor activity, sequence-specific DNA binding,GO:0001102~RNA polymerase II activating transcription factor binding,GO:0001190~transcriptional activator activity, RNA polymerase II transcription factor binding,GO:0001228~transcriptional activator activity, RNA polymerase II tran…	IPR001781:Zinc finger, LIM-type,	hsa05202:Transcriptional misregulation in cancer,	Leukemia, acute T-cell~Leukemia, acute T-cell,		SM00132:LIM,	3D-structure,Alternative splicing,Chromosomal rearrangement,Complete proteome,LIM domain,Metal-binding,Nucleus,Proto-oncogene,Reference proteome,Repeat,Zinc,	chain:Rhombotin-2,domain:LIM zinc-binding 1,domain:LIM zinc-binding 2,splice variant,
LIMS2	LIM zinc finger domain containing 2(LIMS2)	Homo sapiens	GO:0016337~single organismal cell-cell adhesion,GO:0034329~cell junction assembly,GO:0043066~negative regulation of apoptotic process,GO:0045216~cell-cell junction organization,GO:2000178~negative regulation of neural precursor cell proliferation,GO:2000346~negative regulation of hepatocyte proliferation,GO:2001046~positive regulation of integrin-mediated signaling pathway,	GO:0005634~nucleus,GO:0005829~cytosol,GO:0005886~plasma membrane,GO:0005925~focal adhesion,	GO:0008270~zinc ion binding,	IPR001781:Zinc finger, LIM-type,IPR017351:PINCH,			PIRSF038003:PINCH protein,	SM00132:LIM,	3D-structure,Alternative splicing,Cell junction,Cell membrane,Complete proteome,Disease mutation,LIM domain,Limb-girdle muscular dystrophy,Membrane,Metal-binding,Nucleus,Phosphoprotein,Proteomics identification,Reference proteome,Repeat,Zinc,	chain:LIM and senescent cell antigen-like- containing domain protein 2,domain:LIM zinc-binding 1,domain:LIM zinc-binding 2,domain:LIM zinc-binding 3,domain:LIM zinc-binding 4,domain:LIM zinc-binding 5,modified residue,sequence conflict,splice variant,
LRP2BP	LRP2 binding protein(LRP2BP)	Homo sapiens		GO:0005737~cytoplasm,	GO:0005515~protein binding,	IPR006597:Sel1-like,IPR011990:Tetratricopeptide-like helical,IPR013026:Tetratricopeptide repeat-containing domain,IPR019734:Tetratricopeptide repeat,				SM00671:SEL1,	Alternative splicing,Complete proteome,Cytoplasm,Reference proteome,Repeat,TPR repeat,	chain:LRP2-binding protein,modified residue,repeat:Sel1-like 1,repeat:Sel1-like 2,repeat:Sel1-like 3,repeat:Sel1-like 4,repeat:Sel1-like 5,repeat:Sel1-like 6,repeat:TPR,splice variant,
LYL1	LYL1, basic helix-loop-helix family member(LYL1)	Homo sapiens	GO:0001955~blood vessel maturation,GO:0006351~transcription, DNA-templated,GO:0006355~regulation of transcription, DNA-templated,GO:0006357~regulation of transcription from RNA polymerase II promoter,GO:0030183~B cell differentiation,GO:0045893~positive regulation of transcription, DNA-templated,GO:0060216~definitive hemopoiesis,	GO:0005634~nucleus,	GO:0000977~RNA polymerase II regulatory region sequence-specific DNA binding,GO:0000981~RNA polymerase II transcription factor activity, sequence-specific DNA binding,GO:0003677~DNA binding,GO:0005515~protein binding,GO:0046983~protein dimerization activity,	IPR011598:Myc-type, basic helix-loop-helix (bHLH) domain,	hsa05202:Transcriptional misregulation in cancer,	Leukemia, T-cell acute lymphoblastoid~Leukemia, T-cell acute lymphoblastoid,		SM00353:HLH,	Chromosomal rearrangement,Complete proteome,DNA-binding,Nucleus,Phosphoprotein,Proto-oncogene,Reference proteome,Transcription,Transcription regulation,	chain:Protein lyl-1,DNA-binding region:Basic motif,domain:Helix-loop-helix motif,sequence conflict,
MARVELD2	MARVEL domain containing 2(MARVELD2)	Homo sapiens	GO:0007605~sensory perception of sound,GO:0045216~cell-cell junction organization,GO:0061028~establishment of endothelial barrier,GO:0070830~bicellular tight junction assembly,	GO:0005737~cytoplasm,GO:0005923~bicellular tight junction,GO:0016021~integral component of membrane,GO:0016323~basolateral plasma membrane,GO:0016324~apical plasma membrane,GO:0031410~cytoplasmic vesicle,GO:0033010~paranodal junction,GO:0043220~Schmidt-Lanterman incisure,GO:0061689~tricellular tight junction,	GO:0005515~protein binding,	IPR008253:Marvel,IPR010844:Occludin/RNA polymerase II elongation factor, ELL domain,		610153~Deafness, autosomal recessive 49,			Alternative splicing,Cell junction,Cell membrane,Coiled coil,Complete proteome,Deafness,Hearing,Membrane,Non-syndromic deafness,Phosphoprotein,Polymorphism,Proteomics identification,Reference proteome,Tight junction,Transmembrane,Transmembrane helix,	chain:MARVEL domain-containing protein 2,compositionally biased region:Poly-Lys,compositionally biased region:Poly-Pro,domain:MARVEL,modified residue,sequence conflict,sequence variant,splice variant,topological domain:Cytoplasmic,topological domain:Extracellular,transmembrane region,
MRGPRF	MAS related GPR family member F(MRGPRF)	Homo sapiens	GO:0007186~G-protein coupled receptor signaling pathway,	GO:0005886~plasma membrane,GO:0005887~integral component of plasma membrane,GO:0016021~integral component of membrane,GO:0031965~nuclear membrane,GO:0070062~extracellular exosome,	GO:0004930~G-protein coupled receptor activity,	IPR000276:G protein-coupled receptor, rhodopsin-like,IPR017452:GPCR, rhodopsin-like, 7TM,IPR026228:Mas-related G protein-coupled receptor F,IPR026234:Mas-related G protein-coupled receptor family,					Cell membrane,Complete proteome,G-protein coupled receptor,Glycoprotein,Membrane,Polymorphism,Receptor,Reference proteome,Transducer,Transmembrane,Transmembrane helix,	chain:Mas-related G-protein coupled receptor member F,glycosylation site:N-linked (GlcNAc...),sequence variant,topological domain:Cytoplasmic,topological domain:Extracellular,transmembrane region,
MERTK	MER proto-oncogene, tyrosine kinase(MERTK)	Homo sapiens	GO:0001779~natural killer cell differentiation,GO:0006468~protein phosphorylation,GO:0006909~phagocytosis,GO:0007166~cell surface receptor signaling pathway,GO:0007267~cell-cell signaling,GO:0007283~spermatogenesis,GO:0018108~peptidyl-tyrosine phosphorylation,GO:0030168~platelet activation,GO:0032940~secretion by cell,GO:0034446~substrate adhesion-dependent cell spreading,GO:0043277~apoptotic cel…	GO:0001750~photoreceptor outer segment,GO:0005615~extracellular space,GO:0005737~cytoplasm,GO:0005886~plasma membrane,GO:0005887~integral component of plasma membrane,GO:0016021~integral component of membrane,GO:0016028~rhabdomere,	GO:0004713~protein tyrosine kinase activity,GO:0004714~transmembrane receptor protein tyrosine kinase activity,GO:0005515~protein binding,GO:0005524~ATP binding,	IPR000719:Protein kinase, catalytic domain,IPR001245:Serine-threonine/tyrosine-protein kinase catalytic domain,IPR003599:Immunoglobulin subtype,IPR003961:Fibronectin, type III,IPR007110:Immunoglobulin-like domain,IPR008266:Tyrosine-protein kinase, active site,IPR011009:Protein kinase-like domain,IPR013151:Immunoglobulin,IPR013783:Immunoglobulin-like fold,IPR017441:Protein kinase, ATP binding site…		613862~Retinitis pigmentosa 38,		SM00060:FN3,SM00219:TyrKc,SM00409:IG,	3D-structure,ATP-binding,Complete proteome,Disease mutation,Disulfide bond,Glycoprotein,Immunoglobulin domain,Kinase,Membrane,Nucleotide-binding,Phosphoprotein,Polymorphism,Proteomics identification,Proto-oncogene,Receptor,Reference proteome,Repeat,Retinitis pigmentosa,Signal,Transferase,Transmembrane,Transmembrane helix,Tyrosine-protein kinase,	active site:Proton acceptor,binding site:ATP,chain:Proto-oncogene tyrosine-protein kinase Mer,disulfide bond,domain:Fibronectin type-III 1,domain:Fibronectin type-III 2,domain:Ig-like C2-type 1,domain:Ig-like C2-type 2,domain:Protein kinase,glycosylation site:N-linked (GlcNAc...),helix,modified residue,nucleotide phosphate-binding region:ATP,sequence conflict,sequence variant,signal peptide,stran…
MID1IP1	MID1 interacting protein 1(MID1IP1)	Homo sapiens	GO:0006629~lipid metabolic process,GO:0007026~negative regulation of microtubule depolymerization,GO:0045723~positive regulation of fatty acid biosynthetic process,GO:0046890~regulation of lipid biosynthetic process,GO:0051258~protein polymerization,GO:0051351~positive regulation of ligase activity,	GO:0005634~nucleus,GO:0005829~cytosol,GO:0005874~microtubule,GO:0015630~microtubule cytoskeleton,	GO:0005515~protein binding,GO:0008022~protein C-terminus binding,	IPR009786:Spot 14 family,					Acetylation,Complete proteome,Cytoplasm,Cytoskeleton,Lipid biosynthesis,Lipid metabolism,Microtubule,Nucleus,Phosphoprotein,Reference proteome,	chain:Mid1-interacting protein 1,modified residue,
MIF4GD	MIF4G domain containing(MIF4GD)	Homo sapiens	GO:0006417~regulation of translation,	GO:0005730~nucleolus,GO:0005737~cytoplasm,	GO:0003723~RNA binding,GO:0005515~protein binding,GO:0008022~protein C-terminus binding,	IPR003890:MIF4G-like, type 3,IPR016021:MIF4-like, type 1/2/3,IPR016024:Armadillo-type fold,				SM00543:MIF4G,	Alternative splicing,Complete proteome,Cytoplasm,Nucleus,Proteomics identification,Reference proteome,Translation regulation,	chain:MIF4G domain-containing protein,domain:MIF4G,splice variant,
MOB2	MOB kinase activator 2(MOB2)	Homo sapiens	GO:0001934~positive regulation of protein phosphorylation,GO:0010976~positive regulation of neuron projection development,GO:0030036~actin cytoskeleton organization,	GO:0005634~nucleus,GO:0005730~nucleolus,GO:0005737~cytoplasm,GO:0044306~neuron projection terminus,GO:0048471~perinuclear region of cytoplasm,	GO:0046872~metal ion binding,	IPR005301:Mob1/phocein,				SM01388:SM01388,	Alternative splicing,Complete proteome,Cytoplasm,Metal-binding,Nucleus,Phosphoprotein,Proteomics identification,Reference proteome,Zinc,	chain:Mps one binder kinase activator-like 2,metal ion-binding site:Zinc,sequence conflict,splice variant,
MOB3C	MOB kinase activator 3C(MOB3C)	Homo sapiens			GO:0005515~protein binding,GO:0046872~metal ion binding,	IPR005301:Mob1/phocein,				SM01388:SM01388,	Complete proteome,Metal-binding,Proteomics identification,Reference proteome,Zinc,	chain:Mps one binder kinase activator-like 2C,metal ion-binding site:Zinc,
MORN5	MORN repeat containing 5(MORN5)	Homo sapiens				IPR003409:MORN motif,				SM00698:MORN,	Alternative splicing,Complete proteome,Reference proteome,Repeat,	chain:MORN repeat-containing protein 5,repeat:MORN 1,repeat:MORN 2,repeat:MORN 3,sequence conflict,
MPV17	MPV17, mitochondrial inner membrane protein(MPV17)	Homo sapiens	GO:0000002~mitochondrial genome maintenance,GO:0032836~glomerular basement membrane development,GO:0034614~cellular response to reactive oxygen species,GO:0042592~homeostatic process,GO:0048839~inner ear development,GO:2000377~regulation of reactive oxygen species metabolic process,	GO:0005739~mitochondrion,GO:0005743~mitochondrial inner membrane,GO:0005777~peroxisome,GO:0016021~integral component of membrane,		IPR007248:Mpv17/PMP22,	hsa04146:Peroxisome,	256810~Mitochondrial DNA depletion syndrome 6 (hepatocerebral type),			Complete proteome,Disease mutation,Membrane,Mitochondrion,Mitochondrion inner membrane,Neuropathy,Proteomics identification,Reference proteome,Signal,Transmembrane,Transmembrane helix,	chain:Protein Mpv17,sequence variant,transmembrane region,
MTRNR2L9	MT-RNR2-like 9(MTRNR2L9)	Homo sapiens		GO:0005576~extracellular region,GO:0005737~cytoplasm,							Complete proteome,Cytoplasm,Reference proteome,Secreted,
MTSS1L	MTSS1L, I-BAR domain containing(MTSS1L)	Homo sapiens	GO:0007009~plasma membrane organization,GO:0097581~lamellipodium organization,	GO:0001726~ruffle,GO:0005886~plasma membrane,GO:0030027~lamellipodium,GO:0030864~cortical actin cytoskeleton,	GO:0003785~actin monomer binding,GO:0005546~phosphatidylinositol-4,5-bisphosphate binding,GO:0048365~Rac GTPase binding,	IPR013606:IRSp53/MIM homology domain (IMD),					Actin-binding,Alternative splicing,Cell projection,Coiled coil,Complete proteome,Cytoplasm,Phosphoprotein,Proteomics identification,Reference proteome,	chain:MTSS1-like protein,compositionally biased region:Ser-rich,domain:IMD,domain:WH2,modified residue,splice variant,
MX1	MX dynamin like GTPase 1(MX1)	Homo sapiens	GO:0006915~apoptotic process,GO:0006952~defense response,GO:0007165~signal transduction,GO:0009615~response to virus,GO:0034340~response to type I interferon,GO:0045071~negative regulation of viral genome replication,GO:0045087~innate immune response,GO:0048285~organelle fission,GO:0051607~defense response to virus,GO:0060337~type I interferon signaling pathway,	GO:0005634~nucleus,GO:0005737~cytoplasm,GO:0005789~endoplasmic reticulum membrane,GO:0005829~cytosol,GO:0031965~nuclear membrane,GO:0048471~perinuclear region of cytoplasm,	GO:0003924~GTPase activity,GO:0005515~protein binding,GO:0005525~GTP binding,GO:0008017~microtubule binding,	IPR000375:Dynamin central domain,IPR001401:Dynamin, GTPase domain,IPR003130:Dynamin GTPase effector,IPR019762:Dynamin, GTPase region, conserved site,IPR020850:GTPase effector domain, GED,IPR022812:Dynamin,IPR027417:P-loop containing nucleoside triphosphate hydrolase,	hsa05162:Measles,hsa05164:Influenza A,			SM00053:DYNc,SM00302:GED,	3D-structure,Acetylation,Alternative splicing,Antiviral defense,Complete proteome,Cytoplasm,Direct protein sequencing,Endoplasmic reticulum,GTP-binding,Immunity,Innate immunity,Membrane,Nucleotide-binding,Nucleus,Polymorphism,Proteomics identification,Reference proteome,Ubl conjugation,	chain:Interferon-induced GTP-binding protein Mx1,chain:Interferon-induced GTP-binding protein Mx1, N-terminally processed,domain:GED,modified residue,mutagenesis site,nucleotide phosphate-binding region:GTP,sequence conflict,sequence variant,
MX2	MX dynamin like GTPase 2(MX2)	Homo sapiens	GO:0006952~defense response,GO:0009615~response to virus,GO:0015031~protein transport,GO:0035455~response to interferon-alpha,GO:0045087~innate immune response,GO:0046822~regulation of nucleocytoplasmic transport,GO:0048285~organelle fission,GO:0051028~mRNA transport,GO:0051607~defense response to virus,GO:0051726~regulation of cell cycle,GO:0060337~type I interferon signaling pathway,	GO:0005634~nucleus,GO:0005643~nuclear pore,GO:0005737~cytoplasm,GO:0005829~cytosol,	GO:0003924~GTPase activity,GO:0005515~protein binding,GO:0005525~GTP binding,GO:0008017~microtubule binding,	IPR000375:Dynamin central domain,IPR001401:Dynamin, GTPase domain,IPR003130:Dynamin GTPase effector,IPR019762:Dynamin, GTPase region, conserved site,IPR020850:GTPase effector domain, GED,IPR022812:Dynamin,IPR027417:P-loop containing nucleoside triphosphate hydrolase,				SM00053:DYNc,SM00302:GED,	3D-structure,Alternative splicing,Antiviral defense,Complete proteome,Cytoplasm,GTP-binding,Immunity,Innate immunity,mRNA transport,Nuclear pore complex,Nucleotide-binding,Nucleus,Protein transport,Proteomics identification,Reference proteome,Translocation,Transport,	chain:Interferon-induced GTP-binding protein Mx2,domain:GED,modified residue,nucleotide phosphate-binding region:GTP,
MYCBPAP	MYCBP associated protein(MYCBPAP)	Homo sapiens	GO:0007268~chemical synaptic transmission,GO:0007275~multicellular organism development,GO:0007283~spermatogenesis,GO:0030154~cell differentiation,	GO:0005737~cytoplasm,GO:0016020~membrane,	GO:0005515~protein binding,						Complete proteome,Cytoplasm,Developmental protein,Differentiation,Membrane,Phosphoprotein,Polymorphism,Proteomics identification,Reference proteome,Spermatogenesis,	chain:MYCBP-associated protein,sequence variant,
NAGLU	N-acetyl-alpha-glucosaminidase(NAGLU)	Homo sapiens	GO:0006027~glycosaminoglycan catabolic process,GO:0007040~lysosome organization,GO:0007399~nervous system development,GO:0021680~cerebellar Purkinje cell layer development,GO:0042474~middle ear morphogenesis,GO:0045475~locomotor rhythm,GO:0046548~retinal rod cell development,GO:0060119~inner ear receptor cell development,	GO:0005764~lysosome,GO:0043202~lysosomal lumen,GO:0070062~extracellular exosome,	GO:0004561~alpha-N-acetylglucosaminidase activity,	IPR007781:Alpha-N-acetylglucosaminidase,IPR017853:Glycoside hydrolase, superfamily,IPR024240:Alpha-N-acetylglucosaminidase, N-terminal,IPR024732:Alpha-N-acetylglucosaminidase, C-terminal,IPR024733:Alpha-N-acetylglucosaminidase, tim-barrel domain,	hsa00531:Glycosaminoglycan degradation,hsa01100:Metabolic pathways,hsa04142:Lysosome,	252920~Mucopolysaccharidosis type IIIB (Sanfilippo B),616491~Charcot-Marie-Tooth disease, axonal, type 2V,			3D-structure,Charcot-Marie-Tooth disease,Complete proteome,Direct protein sequencing,Disease mutation,Glycoprotein,Glycosidase,Hydrolase,Lysosome,Mucopolysaccharidosis,Neurodegeneration,Neuropathy,Polymorphism,Proteomics identification,Reference proteome,Signal,	chain:Alpha-N-acetylglucosaminidase 77 kDa form,chain:Alpha-N-acetylglucosaminidase 82 kDa form,compositionally biased region:Poly-Ala,compositionally biased region:Poly-Gly,glycosylation site:N-linked (GlcNAc...),sequence conflict,sequence variant,signal peptide,
GNPTG	N-acetylglucosamine-1-phosphate transferase gamma subunit(GNPTG)	Homo sapiens	GO:0016256~N-glycan processing to lysosome,GO:0046835~carbohydrate phosphorylation,	GO:0000139~Golgi membrane,GO:0005794~Golgi apparatus,GO:0070062~extracellular exosome,	GO:0003976~UDP-N-acetylglucosamine-lysosomal-enzyme N-acetylglucosaminephosphotransferase activity,GO:0042803~protein homodimerization activity,	IPR009011:Mannose-6-phosphate receptor binding domain,IPR010506:DMAP1-binding,IPR012913:Glucosidase II beta subunit-like,	hsa04142:Lysosome,	252605~Mucolipidosis III gamma,		SM01137:SM01137,	Complete proteome,Disease mutation,Disulfide bond,Glycoprotein,Golgi apparatus,Mucolipidosis,Proteomics identification,Reference proteome,Secreted,Signal,	chain:N-acetylglucosamine-1-phosphotransferase subunit gamma,domain:PRKCSH,glycosylation site:N-linked (GlcNAc...),sequence conflict,signal peptide,
NAT14	N-acetyltransferase 14 (putative)(NAT14)	Homo sapiens	GO:0006352~DNA-templated transcription, initiation,GO:0045893~positive regulation of transcription, DNA-templated,	GO:0005634~nucleus,GO:0016021~integral component of membrane,	GO:0003677~DNA binding,GO:0008080~N-acetyltransferase activity,	IPR000182:GNAT domain,IPR016181:Acyl-CoA N-acyltransferase,					Activator,Acyltransferase,Complete proteome,DNA-binding,Membrane,Proteomics identification,Reference proteome,Transcription,Transcription regulation,Transferase,Transmembrane,Transmembrane helix,	chain:N-acetyltransferase 14,domain:N-acetyltransferase,sequence conflict,transmembrane region,
NMI	N-myc and STAT interactor(NMI)	Homo sapiens	GO:0006366~transcription from RNA polymerase II promoter,GO:0006954~inflammatory response,GO:0007259~JAK-STAT cascade,GO:0045355~negative regulation of interferon-alpha biosynthetic process,GO:0045358~negative regulation of interferon-beta biosynthetic process,GO:0045824~negative regulation of innate immune response,GO:0060333~interferon-gamma-mediated signaling pathway,GO:1902524~positive regula…	GO:0005654~nucleoplasm,GO:0005737~cytoplasm,	GO:0003712~transcription cofactor activity,GO:0005515~protein binding,GO:0042802~identical protein binding,	IPR009909:Nmi/IFP 35,IPR009938:Interferon induced 35kDa, N-terminal,					Coiled coil,Complete proteome,Cytoplasm,Phosphoprotein,Polymorphism,Proteomics identification,Reference proteome,	chain:N-myc-interactor,sequence conflict,sequence variant,
SGSH	N-sulfoglucosamine sulfohydrolase(SGSH)	Homo sapiens	GO:0006027~glycosaminoglycan catabolic process,GO:0008152~metabolic process,GO:0030200~heparan sulfate proteoglycan catabolic process,	GO:0005764~lysosome,GO:0043202~lysosomal lumen,GO:0070062~extracellular exosome,	GO:0008484~sulfuric ester hydrolase activity,GO:0016250~N-sulfoglucosamine sulfohydrolase activity,GO:0046872~metal ion binding,	IPR000917:Sulfatase,IPR017849:Alkaline phosphatase-like, alpha/beta/alpha,IPR017850:Alkaline-phosphatase-like, core domain,IPR024607:Sulfatase, conserved site,	hsa00531:Glycosaminoglycan degradation,hsa01100:Metabolic pathways,hsa04142:Lysosome,	252900~Mucopolysaccharidisis type IIIA (Sanfilippo A),			3D-structure,Calcium,Complete proteome,Direct protein sequencing,Disease mutation,Disulfide bond,Glycoprotein,Hydrolase,Lysosome,Metal-binding,Mucopolysaccharidosis,Polymorphism,Proteomics identification,Reference proteome,Signal,	chain:N-sulphoglucosamine sulphohydrolase,compositionally biased region:Poly-Leu,glycosylation site:N-linked (GlcNAc...),metal ion-binding site:Calcium,metal ion-binding site:Calcium; via 3-oxoalanine,modified residue,sequence variant,signal peptide,
NACC2	NACC family member 2(NACC2)	Homo sapiens	GO:0006351~transcription, DNA-templated,GO:0008284~positive regulation of cell proliferation,GO:0008285~negative regulation of cell proliferation,GO:0010608~posttranscriptional regulation of gene expression,GO:0016575~histone deacetylation,GO:0034629~cellular protein complex localization,GO:0045892~negative regulation of transcription, DNA-templated,GO:0051260~protein homooligomerization,GO:19004…	GO:0000790~nuclear chromatin,GO:0005634~nucleus,GO:0016581~NuRD complex,GO:0016604~nuclear body,	GO:0000978~RNA polymerase II core promoter proximal region sequence-specific DNA binding,GO:0001076~transcription factor activity, RNA polymerase II transcription factor binding,GO:0001078~transcriptional repressor activity, RNA polymerase II core promoter proximal region sequence-specific binding,GO:0004407~histone deacetylase activity,GO:0005515~protein binding,GO:0042803~protein homodimerizati…	IPR000210:BTB/POZ-like,IPR011333:BTB/POZ fold,IPR018379:BEN domain,				SM00225:BTB,SM01025:SM01025,	Complete proteome,Isopeptide bond,Nucleus,Reference proteome,Repressor,Transcription,Transcription regulation,Ubl conjugation,	chain:Nucleus accumbens-associated protein 2,domain:BEN,domain:BTB,
NQO1	NAD(P)H quinone dehydrogenase 1(NQO1)	Homo sapiens	GO:0006521~regulation of cellular amino acid metabolic process,GO:0006805~xenobiotic metabolic process,GO:0006809~nitric oxide biosynthetic process,GO:0007271~synaptic transmission, cholinergic,GO:0007568~aging,GO:0007584~response to nutrient,GO:0009636~response to toxic substance,GO:0019430~removal of superoxide radicals,GO:0032355~response to estradiol,GO:0043066~negative regulation of apoptoti…	GO:0005737~cytoplasm,GO:0005829~cytosol,GO:0016021~integral component of membrane,GO:0043025~neuronal cell body,GO:0070062~extracellular exosome,	GO:0003955~NAD(P)H dehydrogenase (quinone) activity,GO:0004128~cytochrome-b5 reductase activity, acting on NAD(P)H,GO:0004784~superoxide dismutase activity,GO:0005515~protein binding,GO:0042802~identical protein binding,GO:0044822~poly(A) RNA binding,	IPR003680:Flavodoxin-like fold,	hsa00130:Ubiquinone and other terpenoid-quinone biosynthesis,	Benzene toxicity, susceptibility to~Benzene toxicity, susceptibility to,Breast cancer, poor survival after chemotherapy for~Breast cancer, poor survival after chemotherapy for,Leukemia, post-chemotherapy, susceptibility to~Leukemia, post-chemotherapy, susceptibility to,			3D-structure,Alternative splicing,Complete proteome,Cytoplasm,FAD,Flavoprotein,Membrane,NAD,NADP,Oxidoreductase,Phosphoprotein,Polymorphism,Proteomics identification,Reference proteome,Transmembrane,Transmembrane helix,	binding site:FAD,chain:NAD(P)H dehydrogenase [quinone] 1,helix,modified residue,nucleotide phosphate-binding region:FAD,region of interest:Substrate binding,sequence variant,strand,turn,
NDUFAF3	NADH:ubiquinone oxidoreductase complex assembly factor 3(NDUFAF3)	Homo sapiens	GO:0032981~mitochondrial respiratory chain complex I assembly,	GO:0005634~nucleus,GO:0005743~mitochondrial inner membrane,	GO:0005515~protein binding,	IPR007523:NADH dehydrogenase [ubiquinone] 1 alpha subcomplex assembly factor 3,		252010~Mitochondrial complex I deficiency,			Alternative splicing,Complete proteome,Disease mutation,Membrane,Mitochondrion,Mitochondrion inner membrane,Nucleus,Reference proteome,	chain:NADH dehydrogenase [ubiquinone] 1 alpha subcomplex assembly factor 3,sequence variant,
NDUFS7	NADH:ubiquinone oxidoreductase core subunit S7(NDUFS7)	Homo sapiens	GO:0006120~mitochondrial electron transport, NADH to ubiquinone,GO:0032981~mitochondrial respiratory chain complex I assembly,GO:0055114~oxidation-reduction process,	GO:0005743~mitochondrial inner membrane,GO:0005747~mitochondrial respiratory chain complex I,GO:0005759~mitochondrial matrix,GO:0043005~neuron projection,GO:0043025~neuronal cell body,GO:0097060~synaptic membrane,	GO:0002020~protease binding,GO:0003954~NADH dehydrogenase activity,GO:0005515~protein binding,GO:0008137~NADH dehydrogenase (ubiquinone) activity,GO:0016655~oxidoreductase activity, acting on NAD(P)H, quinone or similar compound as acceptor,GO:0046872~metal ion binding,GO:0048038~quinone binding,GO:0051536~iron-sulfur cluster binding,GO:0051539~4 iron, 4 sulfur cluster binding,	IPR006137:NADH:ubiquinone oxidoreductase-like, 20kDa subunit,IPR006138:NADH-ubiquinone oxidoreductase, 20 Kd subunit,	hsa00190:Oxidative phosphorylation,hsa01100:Metabolic pathways,hsa04932:Non-alcoholic fatty liver disease (NAFLD),hsa05010:Alzheimer's disease,hsa05012:Parkinson's disease,hsa05016:Huntington's disease,	256000~Leigh syndrome,			4Fe-4S,Alternative splicing,Complete proteome,Disease mutation,Electron transport,Hydroxylation,Iron,Iron-sulfur,Leigh syndrome,Metal-binding,Mitochondrion,NAD,Oxidoreductase,Polymorphism,Proteomics identification,Reference proteome,Respiratory chain,Transit peptide,Transport,Ubiquinone,	chain:NADH dehydrogenase [ubiquinone] iron- sulfur protein 7, mitochondrial,metal ion-binding site:Iron-sulfur (4Fe-4S),sequence variant,transit peptide:Mitochondrion,
NOXA1	NADPH oxidase activator 1(NOXA1)	Homo sapiens	GO:0006801~superoxide metabolic process,GO:0010310~regulation of hydrogen peroxide metabolic process,GO:0043085~positive regulation of catalytic activity,GO:0060263~regulation of respiratory burst,	GO:0005829~cytosol,GO:0043020~NADPH oxidase complex,	GO:0005515~protein binding,GO:0016176~superoxide-generating NADPH oxidase activator activity,GO:0017124~SH3 domain binding,GO:0019899~enzyme binding,GO:0048365~Rac GTPase binding,	IPR000270:Phox/Bem1p,IPR001452:Src homology-3 domain,IPR011990:Tetratricopeptide-like helical,IPR013026:Tetratricopeptide repeat-containing domain,IPR019734:Tetratricopeptide repeat,				SM00028:TPR,SM00326:SH3,SM00666:PB1,	Alternative splicing,Cell membrane,Complete proteome,Cytoplasm,Membrane,Phosphoprotein,Polymorphism,Reference proteome,Repeat,SH3 domain,TPR repeat,	chain:NADPH oxidase activator 1,domain:OPR,domain:SH3,modified residue,mutagenesis site,region of interest:Mediates interaction with RAC1,repeat:TPR 1,repeat:TPR 2,repeat:TPR 3,repeat:TPR 4,sequence conflict,sequence variant,splice variant,
NDRG2	NDRG family member 2(NDRG2)	Homo sapiens	GO:0001818~negative regulation of cytokine production,GO:0007165~signal transduction,GO:0010574~regulation of vascular endothelial growth factor production,GO:0016055~Wnt signaling pathway,GO:0021762~substantia nigra development,GO:0030154~cell differentiation,GO:0048662~negative regulation of smooth muscle cell proliferation,GO:0070373~negative regulation of ERK1 and ERK2 cascade,GO:0090361~regu…	GO:0005654~nucleoplasm,GO:0005737~cytoplasm,GO:0005794~Golgi apparatus,GO:0005813~centrosome,GO:0005815~microtubule organizing center,GO:0005829~cytosol,GO:0016021~integral component of membrane,GO:0030426~growth cone,GO:0048471~perinuclear region of cytoplasm,GO:0070062~extracellular exosome,	GO:0005515~protein binding,	IPR004142:Ndr,					3D-structure,Acetylation,Alternative splicing,Cell projection,Complete proteome,Cytoplasm,Developmental protein,Differentiation,Membrane,Neurogenesis,Phosphoprotein,Polymorphism,Proteomics identification,Reference proteome,Transmembrane,Transmembrane helix,Tumor suppressor,Wnt signaling pathway,	chain:Protein NDRG2,modified residue,sequence conflict,sequence variant,splice variant,
NDUFA4L2	NDUFA4, mitochondrial complex associated like 2(NDUFA4L2)	Homo sapiens	GO:0055114~oxidation-reduction process,GO:1902600~hydrogen ion transmembrane transport,	GO:0005751~mitochondrial respiratory chain complex IV,GO:0016021~integral component of membrane,	GO:0004129~cytochrome-c oxidase activity,GO:0008137~NADH dehydrogenase (ubiquinone) activity,	IPR010530:NADH-ubiquinone reductase complex 1 MLRQ subunit,	hsa00190:Oxidative phosphorylation,hsa01100:Metabolic pathways,hsa04932:Non-alcoholic fatty liver disease (NAFLD),hsa05010:Alzheimer's disease,hsa05012:Parkinson's disease,hsa05016:Huntington's disease,				Complete proteome,Membrane,Proteomics identification,Reference proteome,Transmembrane,Transmembrane helix,Ubiquinone,	chain:NADH dehydrogenase [ubiquinone] 1 alpha subcomplex subunit 4-like 2,
NKAPP1	NFKB activating protein pseudogene 1(NKAPP1)	Homo sapiens									Complete proteome,Reference proteome,	chain:Uncharacterized protein CXorf42,splice variant,
NFKBIA	NFKB inhibitor alpha(NFKBIA)	Homo sapiens	GO:0000060~protein import into nucleus, translocation,GO:0002223~stimulatory C-type lectin receptor signaling pathway,GO:0006915~apoptotic process,GO:0007253~cytoplasmic sequestering of NF-kappaB,GO:0010745~negative regulation of macrophage derived foam cell differentiation,GO:0010875~positive regulation of cholesterol efflux,GO:0010888~negative regulation of lipid storage,GO:0016032~viral proces…	GO:0005634~nucleus,GO:0005737~cytoplasm,GO:0005829~cytosol,GO:0005886~plasma membrane,GO:0033256~I-kappaB/NF-kappaB complex,	GO:0005515~protein binding,GO:0008134~transcription factor binding,GO:0008139~nuclear localization sequence binding,GO:0019899~enzyme binding,GO:0031072~heat shock protein binding,GO:0031625~ubiquitin protein ligase binding,GO:0032403~protein complex binding,GO:0042802~identical protein binding,GO:0051059~NF-kappaB binding,	IPR002110:Ankyrin repeat,IPR020683:Ankyrin repeat-containing domain,	hsa04024:cAMP signaling pathway,hsa04062:Chemokine signaling pathway,hsa04064:NF-kappa B signaling pathway,hsa04210:Apoptosis,hsa04380:Osteoclast differentiation,hsa04620:Toll-like receptor signaling pathway,hsa04621:NOD-like receptor signaling pathway,hsa04622:RIG-I-like receptor signaling pathway,hsa04623:Cytosolic DNA-sensing pathway,hsa04660:T cell receptor signaling pathway,hsa04662:B cell r…	612132~Ectodermal dysplasia, anhidrotic, with T-cell immunodeficiency,		SM00248:ANK,	3D-structure,ANK repeat,Complete proteome,Cytoplasm,Disease mutation,Ectodermal dysplasia,Host-virus interaction,Hydroxylation,Isopeptide bond,Nucleus,Phosphoprotein,Proteomics identification,Reference proteome,Repeat,Ubl conjugation,	chain:NF-kappa-B inhibitor alpha,cross-link:Glycyl lysine isopeptide (Lys-Gly) (interchain with G-Cter in SUMO),cross-link:Glycyl lysine isopeptide (Lys-Gly) (interchain with G-Cter in ubiquitin),helix,modified residue,mutagenesis site,repeat:ANK 1,repeat:ANK 2,repeat:ANK 3,repeat:ANK 4,repeat:ANK 5,sequence variant,short sequence motif:Nuclear export signal,short sequence motif:Nuclear import si…
NHLRC4	NHL repeat containing 4(NHLRC4)	Homo sapiens				IPR001258:NHL repeat,IPR011042:Six-bladed beta-propeller, TolB-like,IPR013017:NHL repeat, subgroup,					Complete proteome,Reference proteome,Repeat,	chain:Uncharacterized NHL-repeat-containing protein C16orf11,compositionally biased region:Pro-rich,repeat:NHL 1,repeat:NHL 2,repeat:NHL 3,repeat:NHL 4,repeat:NHL 5,splice variant,
NEK8	NIMA related kinase 8(NEK8)	Homo sapiens	GO:0006468~protein phosphorylation,GO:0007368~determination of left/right symmetry,GO:0007507~heart development,GO:0009887~organ morphogenesis,GO:0035330~regulation of hippo signaling,	GO:0005737~cytoplasm,GO:0005856~cytoskeleton,GO:0005929~cilium,GO:0072372~primary cilium,GO:0097543~ciliary inversin compartment,GO:0097546~ciliary base,	GO:0004672~protein kinase activity,GO:0004674~protein serine/threonine kinase activity,GO:0005515~protein binding,GO:0005524~ATP binding,GO:0046872~metal ion binding,	IPR000408:Regulator of chromosome condensation, RCC1,IPR000719:Protein kinase, catalytic domain,IPR008271:Serine/threonine-protein kinase, active site,IPR009091:Regulator of chromosome condensation 1/beta-lactamase-inhibitor protein II,IPR011009:Protein kinase-like domain,IPR017441:Protein kinase, ATP binding site,		613824~Nephronophthisis 9,615415~Renal-hepatic-pancreatic dysplasia 2,		SM00220:S_TKc,	ATP-binding,Cell projection,Ciliopathy,Cilium,Complete proteome,Cytoplasm,Cytoskeleton,Disease mutation,Kinase,Magnesium,Metal-binding,Nephronophthisis,Nucleotide-binding,Phosphoprotein,Proteomics identification,Reference proteome,Repeat,Serine/threonine-protein kinase,Transferase,	active site:Proton acceptor,binding site:ATP,chain:Serine/threonine-protein kinase Nek8,domain:Protein kinase,modified residue,nucleotide phosphate-binding region:ATP,repeat:RCC1 1,repeat:RCC1 2,repeat:RCC1 3,repeat:RCC1 4,repeat:RCC1 5,
NKX6-1	NK6 homeobox 1(NKX6-1)	Homo sapiens	GO:0000122~negative regulation of transcription from RNA polymerase II promoter,GO:0001764~neuron migration,GO:0003309~type B pancreatic cell differentiation,GO:0006357~regulation of transcription from RNA polymerase II promoter,GO:0006366~transcription from RNA polymerase II promoter,GO:0007224~smoothened signaling pathway,GO:0009887~organ morphogenesis,GO:0021912~regulation of transcription fro…	GO:0005634~nucleus,GO:0005654~nucleoplasm,GO:0070062~extracellular exosome,	GO:0000978~RNA polymerase II core promoter proximal region sequence-specific DNA binding,GO:0001078~transcriptional repressor activity, RNA polymerase II core promoter proximal region sequence-specific binding,GO:0003677~DNA binding,GO:0003682~chromatin binding,GO:0003700~transcription factor activity, sequence-specific DNA binding,	IPR000047:Helix-turn-helix motif,IPR001356:Homeodomain,IPR009057:Homeodomain-like,IPR017970:Homeobox, conserved site,IPR020479:Homeodomain, metazoa,	hsa04950:Maturity onset diabetes of the young,			SM00389:HOX,	Activator,Complete proteome,Developmental protein,DNA-binding,Homeobox,Methylation,Nucleus,Reference proteome,Repressor,Transcription,Transcription regulation,	chain:Homeobox protein Nkx-6.1,compositionally biased region:Poly-Ala,compositionally biased region:Poly-Gly,compositionally biased region:Poly-Pro,compositionally biased region:Poly-Ser,DNA-binding region:Homeobox,region of interest:Involved in DNA-binding,region of interest:Repressor domain,sequence conflict,
NLRC5	NLR family CARD domain containing 5(NLRC5)	Homo sapiens	GO:0032088~negative regulation of NF-kappaB transcription factor activity,GO:0032480~negative regulation of type I interferon production,GO:0043549~regulation of kinase activity,GO:0045087~innate immune response,GO:0045345~positive regulation of MHC class I biosynthetic process,GO:0045944~positive regulation of transcription from RNA polymerase II promoter,GO:0051607~defense response to virus,GO:…	GO:0005634~nucleus,GO:0005737~cytoplasm,GO:0005829~cytosol,	GO:0000979~RNA polymerase II core promoter sequence-specific DNA binding,GO:0005515~protein binding,GO:0005524~ATP binding,	IPR001611:Leucine-rich repeat,IPR006553:Leucine-rich repeat, cysteine-containing subtype,IPR007111:NACHT nucleoside triphosphatase,IPR025875:Leucine rich repeat 4,IPR027417:P-loop containing nucleoside triphosphate hydrolase,				SM00367:LRR_CC,	Alternative splicing,ATP-binding,Complete proteome,Cytoplasm,Immunity,Innate immunity,Leucine-rich repeat,Nucleotide-binding,Polymorphism,Proteomics identification,Reference proteome,Repeat,	chain:Protein NLRC5,domain:NACHT,nucleotide phosphate-binding region:ATP,repeat:LRR 1,repeat:LRR 10,repeat:LRR 11,repeat:LRR 12,repeat:LRR 13,repeat:LRR 14,repeat:LRR 15,repeat:LRR 16,repeat:LRR 17,repeat:LRR 18,repeat:LRR 19,repeat:LRR 2,repeat:LRR 20,repeat:LRR 21,repeat:LRR 22,repeat:LRR 23,repeat:LRR 24,repeat:LRR 25,repeat:LRR 26,repeat:LRR 27,repeat:LRR 3,repeat:LRR 4,repeat:LRR 5,repeat:LR…
NLRX1	NLR family member X1(NLRX1)	Homo sapiens	GO:0016032~viral process,GO:0032480~negative regulation of type I interferon production,GO:0032688~negative regulation of interferon-beta production,GO:0032715~negative regulation of interleukin-6 production,GO:0039536~negative regulation of RIG-I signaling pathway,GO:0043124~negative regulation of I-kappaB kinase/NF-kappaB signaling,GO:0045087~innate immune response,GO:0045824~negative regulatio…	GO:0005741~mitochondrial outer membrane,	GO:0005515~protein binding,GO:0005524~ATP binding,	IPR001611:Leucine-rich repeat,IPR007111:NACHT nucleoside triphosphatase,	hsa04622:RIG-I-like receptor signaling pathway,hsa05164:Influenza A,				3D-structure,Alternative splicing,ATP-binding,Complete proteome,Host-virus interaction,Immunity,Innate immunity,Leucine-rich repeat,Membrane,Mitochondrion,Mitochondrion outer membrane,Nucleotide-binding,Polymorphism,Proteomics identification,Reference proteome,Repeat,Transit peptide,	chain:NLR family member X1,domain:NACHT,nucleotide phosphate-binding region:ATP,region of interest:Required for interaction with MAVS,region of interest:Required for the repression of MAVS- induced interferon signaling,repeat:LRR 1,repeat:LRR 2,repeat:LRR 3,repeat:LRR 4,sequence conflict,sequence variant,splice variant,transit peptide:Mitochondrion,
NME9	NME/NM23 family member 9(NME9)	Homo sapiens	GO:0006165~nucleoside diphosphate phosphorylation,GO:0006183~GTP biosynthetic process,GO:0006228~UTP biosynthetic process,GO:0006241~CTP biosynthetic process,GO:0045454~cell redox homeostasis,	GO:0005623~cell,GO:0005737~cytoplasm,GO:0005856~cytoskeleton,	GO:0004550~nucleoside diphosphate kinase activity,	IPR001564:Nucleoside diphosphate kinase,IPR012336:Thioredoxin-like fold,IPR013766:Thioredoxin domain,IPR017937:Thioredoxin, conserved site,				SM00562:NDK,	Alternative splicing,Complete proteome,Cytoplasm,Cytoskeleton,Reference proteome,	chain:Thioredoxin domain-containing protein 6,domain:Thioredoxin,region of interest:NDK,sequence conflict,splice variant,
NME3	NME/NM23 nucleoside diphosphate kinase 3(NME3)	Homo sapiens	GO:0006163~purine nucleotide metabolic process,GO:0006165~nucleoside diphosphate phosphorylation,GO:0006183~GTP biosynthetic process,GO:0006220~pyrimidine nucleotide metabolic process,GO:0006228~UTP biosynthetic process,GO:0006241~CTP biosynthetic process,GO:0006915~apoptotic process,GO:0009142~nucleoside triphosphate biosynthetic process,GO:0042981~regulation of apoptotic process,	GO:0005622~intracellular,GO:0005739~mitochondrion,GO:0070062~extracellular exosome,	GO:0004550~nucleoside diphosphate kinase activity,GO:0005515~protein binding,GO:0005524~ATP binding,GO:0046872~metal ion binding,	IPR001564:Nucleoside diphosphate kinase,IPR023005:Nucleoside diphosphate kinase, active site,	hsa00230:Purine metabolism,hsa00240:Pyrimidine metabolism,hsa01100:Metabolic pathways,hsa01130:Biosynthesis of antibiotics,			SM00562:NDK,	3D-structure,Apoptosis,ATP-binding,Complete proteome,Kinase,Magnesium,Metal-binding,Nucleotide metabolism,Nucleotide-binding,Proteomics identification,Reference proteome,Transferase,	active site:Pros-phosphohistidine intermediate,binding site:ATP,chain:Nucleoside diphosphate kinase 3,helix,sequence conflict,strand,
NPC2	NPC intracellular cholesterol transporter 2(NPC2)	Homo sapiens	GO:0008203~cholesterol metabolic process,GO:0009615~response to virus,GO:0015914~phospholipid transport,GO:0019747~regulation of isoprenoid metabolic process,GO:0030301~cholesterol transport,GO:0032366~intracellular sterol transport,GO:0032367~intracellular cholesterol transport,GO:0033344~cholesterol efflux,GO:0042632~cholesterol homeostasis,GO:0046836~glycolipid transport,	GO:0005622~intracellular,GO:0005764~lysosome,GO:0005783~endoplasmic reticulum,GO:0070062~extracellular exosome,	GO:0005515~protein binding,GO:0015485~cholesterol binding,GO:0019899~enzyme binding,	IPR003172:MD-2-related lipid-recognition (ML) domain,IPR014756:Immunoglobulin E-set,	hsa04142:Lysosome,	607625~Niemann-pick disease, type C2,		SM00737:ML,	3D-structure,Acetylation,Alternative splicing,Cholesterol metabolism,Complete proteome,Direct protein sequencing,Disease mutation,Disulfide bond,Endoplasmic reticulum,Glycoprotein,Lipid metabolism,Lysosome,Niemann-Pick disease,Polymorphism,Proteomics identification,Reference proteome,Secreted,Signal,Steroid metabolism,Sterol metabolism,	chain:Epididymal secretory protein E1,disulfide bond,glycosylation site:N-linked (GlcNAc...),sequence variant,signal peptide,
NKAIN4	Na+/K+ transporting ATPase interacting 4(NKAIN4)	Homo sapiens	GO:0002028~regulation of sodium ion transport,	GO:0005886~plasma membrane,GO:0016021~integral component of membrane,		IPR008516:Na,K-Atpase Interacting protein,					Cell membrane,Complete proteome,Membrane,Polymorphism,Reference proteome,Signal,Transmembrane,Transmembrane helix,	chain:Sodium/potassium-transporting ATPase subunit beta-1-interacting protein 4,sequence variant,transmembrane region,
MGMT	O-6-methylguanine-DNA methyltransferase(MGMT)	Homo sapiens	GO:0006266~DNA ligation,GO:0006281~DNA repair,GO:0006306~DNA methylation,GO:0006307~DNA dealkylation involved in DNA repair,GO:0009636~response to toxic substance,GO:0034599~cellular response to oxidative stress,GO:0042493~response to drug,GO:0043066~negative regulation of apoptotic process,GO:0043281~regulation of cysteine-type endopeptidase activity involved in apoptotic process,GO:0045471~resp…	GO:0005634~nucleus,GO:0005654~nucleoplasm,GO:0016020~membrane,	GO:0003677~DNA binding,GO:0003684~damaged DNA binding,GO:0003908~methylated-DNA-[protein]-cysteine S-methyltransferase activity,GO:0005509~calcium ion binding,GO:0008168~methyltransferase activity,GO:0009008~DNA-methyltransferase activity,	IPR001497:Methylated-DNA-[protein]-cysteine S-methyltransferase, active site,IPR008332:Methylguanine DNA methyltransferase, ribonuclease-like,IPR011991:Winged helix-turn-helix DNA-binding domain,IPR014048:Methylated-DNA-[protein]-cysteine S-methyltransferase, DNA binding,					3D-structure,Complete proteome,Direct protein sequencing,DNA damage,DNA repair,DNA-binding,Metal-binding,Methyltransferase,Nucleus,Phosphoprotein,Polymorphism,Reference proteome,Transferase,Zinc,	active site:Nucleophile; methyl group acceptor,binding site:DNA,binding site:DNA; via amide nitrogen,chain:Methylated-DNA--protein-cysteine methyltransferase,helix,metal ion-binding site:Zinc,modified residue,mutagenesis site,sequence conflict,sequence variant,strand,
ORAI3	ORAI calcium release-activated calcium modulator 3(ORAI3)	Homo sapiens	GO:0002115~store-operated calcium entry,GO:0070588~calcium ion transmembrane transport,	GO:0016020~membrane,GO:0016021~integral component of membrane,	GO:0005515~protein binding,GO:0015279~store-operated calcium channel activity,	IPR012446:Calcium release-activated calcium channel protein,	hsa04020:Calcium signaling pathway,				Coiled coil,Complete proteome,Membrane,Phosphoprotein,Proteomics identification,Reference proteome,Transmembrane,Transmembrane helix,	chain:Protein orai-3,transmembrane region,
PATL2	PAT1 homolog 2(PATL2)	Homo sapiens	GO:0000290~deadenylation-dependent decapping of nuclear-transcribed mRNA,GO:0010607~negative regulation of cytoplasmic mRNA processing body assembly,GO:0017148~negative regulation of translation,GO:0033962~cytoplasmic mRNA processing body assembly,	GO:0000932~cytoplasmic mRNA processing body,GO:0005634~nucleus,GO:0005737~cytoplasm,GO:0030529~intracellular ribonucleoprotein complex,	GO:0003723~RNA binding,GO:0005515~protein binding,	IPR019167:Topoisomerase II-associated protein PAT1,					Complete proteome,Cytoplasm,Nucleus,Polymorphism,Reference proteome,RNA-binding,
PBXIP1	PBX homeobox interacting protein 1(PBXIP1)	Homo sapiens	GO:0007275~multicellular organism development,GO:0030154~cell differentiation,GO:0045892~negative regulation of transcription, DNA-templated,	GO:0005634~nucleus,GO:0005829~cytosol,GO:0005874~microtubule,GO:0016021~integral component of membrane,	GO:0003714~transcription corepressor activity,GO:0005515~protein binding,						Alternative splicing,Coiled coil,Complete proteome,Cytoplasm,Cytoskeleton,Membrane,Microtubule,Nucleus,Phosphoprotein,Polymorphism,Proteomics identification,Reference proteome,Transmembrane,Transmembrane helix,	chain:Pre-B-cell leukemia transcription factor- interacting protein 1,compositionally biased region:His-rich,compositionally biased region:Poly-Arg,modified residue,mutagenesis site,sequence conflict,sequence variant,short sequence motif:Nuclear localization signal,splice variant,
PDLIM2	PDZ and LIM domain 2(PDLIM2)	Homo sapiens		GO:0001725~stress fiber,GO:0005634~nucleus,GO:0005925~focal adhesion,GO:0015629~actin cytoskeleton,GO:0030864~cortical actin cytoskeleton,GO:0070062~extracellular exosome,	GO:0005515~protein binding,GO:0008270~zinc ion binding,GO:0031005~filamin binding,GO:0032036~myosin heavy chain binding,GO:0051371~muscle alpha-actinin binding,	IPR001478:PDZ domain,IPR001781:Zinc finger, LIM-type,				SM00132:LIM,SM00228:PDZ,	3D-structure,Alternative splicing,Complete proteome,Cytoplasm,Cytoskeleton,LIM domain,Metal-binding,Nucleus,Phosphoprotein,Proteomics identification,Reference proteome,Zinc,	chain:PDZ and LIM domain protein 2,compositionally biased region:Ser-rich,domain:LIM zinc-binding,domain:PDZ,helix,modified residue,mutagenesis site,sequence conflict,splice variant,strand,
PDZD3	PDZ domain containing 3(PDZD3)	Homo sapiens	GO:0006811~ion transport,GO:0006833~water transport,GO:0007168~receptor guanylyl cyclase signaling pathway,GO:0009636~response to toxic substance,GO:0019934~cGMP-mediated signaling,GO:0030827~negative regulation of cGMP biosynthetic process,GO:0031283~negative regulation of guanylate cyclase activity,	GO:0005829~cytosol,GO:0005903~brush border,GO:0035003~subapical complex,GO:0045177~apical part of cell,	GO:0005515~protein binding,GO:0008022~protein C-terminus binding,GO:0008200~ion channel inhibitor activity,GO:0030251~guanylate cyclase inhibitor activity,	IPR001478:PDZ domain,				SM00228:PDZ,	3D-structure,Alternative splicing,Cell membrane,Complete proteome,Cytoplasm,Membrane,Reference proteome,Repeat,	chain:Na(+)/H(+) exchange regulatory cofactor NHE-RF4,domain:PDZ 1,domain:PDZ 2,domain:PDZ 3,domain:PDZ 4,helix,sequence conflict,splice variant,strand,turn,
PHF11	PHD finger protein 11(PHF11)	Homo sapiens	GO:0006351~transcription, DNA-templated,GO:0006355~regulation of transcription, DNA-templated,	GO:0005634~nucleus,	GO:0008270~zinc ion binding,	IPR001965:Zinc finger, PHD-type,IPR011011:Zinc finger, FYVE/PHD-type,IPR013083:Zinc finger, RING/FYVE/PHD-type,		147050~IgE levels QTL,600807~Asthma,		SM00249:PHD,	Activator,Alternative splicing,Complete proteome,Metal-binding,Nucleus,Proteomics identification,Reference proteome,Transcription,Transcription regulation,Zinc,Zinc-finger,	chain:PHD finger protein 11,splice variant,zinc finger region:PHD-type; degenerate,
PRAM1	PML-RARA regulated adaptor molecule 1(PRAM1)	Homo sapiens	GO:0007229~integrin-mediated signaling pathway,GO:0043313~regulation of neutrophil degranulation,		GO:0005515~protein binding,GO:0008289~lipid binding,	IPR001452:Src homology-3 domain,					Alternative splicing,Complete proteome,Lipid-binding,Phosphoprotein,Polymorphism,Proteomics identification,Reference proteome,Repeat,SH3 domain,	chain:PML-RARA-regulated adapter molecule 1,compositionally biased region:Pro-rich,domain:SH3,modified residue,region of interest:8 X 12 AA repeats of K-P-P-[PQ]-P-[EQ]- [VAF]-T-D-L-P-K,repeat:1,repeat:2,repeat:3,repeat:4,repeat:5,repeat:6,repeat:7,repeat:8,sequence conflict,sequence variant,splice variant,
POU5F2	POU domain class 5, transcription factor 2(POU5F2)	Homo sapiens	GO:0006351~transcription, DNA-templated,GO:0006355~regulation of transcription, DNA-templated,	GO:0005634~nucleus,	GO:0003677~DNA binding,GO:0003700~transcription factor activity, sequence-specific DNA binding,	IPR000327:POU-specific,IPR001356:Homeodomain,IPR009057:Homeodomain-like,IPR010982:Lambda repressor-like, DNA-binding domain,IPR013847:POU domain,IPR015585:POU domain-containing protein, class 5,				SM00352:POU,SM00389:HOX,	Complete proteome,DNA-binding,Homeobox,Nucleus,Reference proteome,Transcription,Transcription regulation,	chain:POU domain, class 5, transcription factor 2,DNA-binding region:Homeobox,domain:POU-specific,sequence conflict,
PQLC3	PQ loop repeat containing 3(PQLC3)	Homo sapiens	GO:0006488~dolichol-linked oligosaccharide biosynthetic process,	GO:0016021~integral component of membrane,		IPR006603:Cystinosin/ERS1p repeat,IPR016817:Mannose-P-dolichol utilization defect 1 protein,			PIRSF023381:mannose-P-dolichol utilization defect 1 protein,		Alternative splicing,Complete proteome,Membrane,Proteomics identification,Reference proteome,Signal,Transmembrane,Transmembrane helix,	chain:PQ-loop repeat-containing protein 3,signal peptide,transmembrane region,
PYCARD	PYD and CARD domain containing(PYCARD)	Homo sapiens	GO:0001773~myeloid dendritic cell activation,GO:0002218~activation of innate immune response,GO:0002230~positive regulation of defense response to virus by host,GO:0002277~myeloid dendritic cell activation involved in immune response,GO:0002588~positive regulation of antigen processing and presentation of peptide antigen via MHC class II,GO:0002821~positive regulation of adaptive immune response,…	GO:0005576~extracellular region,GO:0005634~nucleus,GO:0005730~nucleolus,GO:0005737~cytoplasm,GO:0005739~mitochondrion,GO:0005783~endoplasmic reticulum,GO:0005829~cytosol,GO:0008385~IkappaB kinase complex,GO:0043025~neuronal cell body,GO:0072558~NLRP1 inflammasome complex,GO:0072559~NLRP3 inflammasome complex,GO:0097169~AIM2 inflammasome complex,	GO:0002020~protease binding,GO:0005138~interleukin-6 receptor binding,GO:0005515~protein binding,GO:0005523~tropomyosin binding,GO:0008656~cysteine-type endopeptidase activator activity involved in apoptotic process,GO:0017024~myosin I binding,GO:0019899~enzyme binding,GO:0032090~Pyrin domain binding,GO:0042802~identical protein binding,GO:0042803~protein homodimerization activity,GO:0070700~BMP …	IPR001315:Caspase Recruitment,IPR004020:DAPIN domain,IPR011029:Death-like domain,	hsa04621:NOD-like receptor signaling pathway,hsa04623:Cytosolic DNA-sensing pathway,hsa05132:Salmonella infection,hsa05133:Pertussis,hsa05134:Legionellosis,hsa05164:Influenza A,			SM01289:SM01289,	3D-structure,Alternative splicing,Apoptosis,Complete proteome,Cytoplasm,Endoplasmic reticulum,Immunity,Inflammatory response,Innate immunity,Mitochondrion,Nucleus,Phosphoprotein,Proteomics identification,Reference proteome,Tumor suppressor,	chain:Apoptosis-associated speck-like protein containing a CARD,domain:CARD,domain:DAPIN,helix,splice variant,strand,turn,
RAB20	RAB20, member RAS oncogene family(RAB20)	Homo sapiens	GO:0007264~small GTPase mediated signal transduction,GO:0015031~protein transport,GO:0090383~phagosome acidification,GO:0090385~phagosome-lysosome fusion,GO:2000785~regulation of autophagosome assembly,	GO:0005794~Golgi apparatus,GO:0030670~phagocytic vesicle membrane,GO:0043231~intracellular membrane-bounded organelle,GO:0045335~phagocytic vesicle,	GO:0005525~GTP binding,	IPR001806:Small GTPase superfamily,IPR005225:Small GTP-binding protein domain,IPR027417:P-loop containing nucleoside triphosphate hydrolase,					Complete proteome,Cytoplasmic vesicle,Golgi apparatus,GTP-binding,Lipoprotein,Membrane,Nucleotide-binding,Polymorphism,Prenylation,Protein transport,Reference proteome,Transport,	chain:Ras-related protein Rab-20,lipid moiety-binding region:S-geranylgeranyl cysteine,nucleotide phosphate-binding region:GTP,sequence conflict,sequence variant,short sequence motif:Effector region,
RAB31	RAB31, member RAS oncogene family(RAB31)	Homo sapiens	GO:0007264~small GTPase mediated signal transduction,GO:0031623~receptor internalization,GO:0032869~cellular response to insulin stimulus,GO:0043001~Golgi to plasma membrane protein transport,GO:0045055~regulated exocytosis,GO:0090382~phagosome maturation,	GO:0005622~intracellular,GO:0005769~early endosome,GO:0030670~phagocytic vesicle membrane,GO:0032588~trans-Golgi network membrane,GO:0045335~phagocytic vesicle,	GO:0003924~GTPase activity,GO:0005525~GTP binding,GO:0019003~GDP binding,	IPR001806:Small GTPase superfamily,IPR005225:Small GTP-binding protein domain,IPR027417:P-loop containing nucleoside triphosphate hydrolase,	hsa04144:Endocytosis,				3D-structure,Complete proteome,Cytoplasmic vesicle,Endosome,Golgi apparatus,GTP-binding,Lipoprotein,Membrane,Nucleotide-binding,Phosphoprotein,Prenylation,Proteomics identification,Reference proteome,	chain:Ras-related protein Rab-31,helix,lipid moiety-binding region:S-geranylgeranyl cysteine,modified residue,mutagenesis site,nucleotide phosphate-binding region:GTP,sequence conflict,short sequence motif:Effector region,strand,turn,
RAB34	RAB34, member RAS oncogene family(RAB34)	Homo sapiens	GO:0007264~small GTPase mediated signal transduction,GO:0019882~antigen processing and presentation,GO:0032418~lysosome localization,GO:0043001~Golgi to plasma membrane protein transport,GO:0044351~macropinocytosis,GO:0072659~protein localization to plasma membrane,GO:0090382~phagosome maturation,GO:0090385~phagosome-lysosome fusion,	GO:0005622~intracellular,GO:0005794~Golgi apparatus,GO:0005795~Golgi stack,GO:0030670~phagocytic vesicle membrane,GO:0031982~vesicle,GO:0031985~Golgi cisterna,GO:0032587~ruffle membrane,GO:0045335~phagocytic vesicle,GO:0048471~perinuclear region of cytoplasm,GO:0070062~extracellular exosome,	GO:0005515~protein binding,GO:0005525~GTP binding,GO:0017160~Ral GTPase binding,GO:0030742~GTP-dependent protein binding,	IPR001806:Small GTPase superfamily,IPR005225:Small GTP-binding protein domain,IPR027417:P-loop containing nucleoside triphosphate hydrolase,					Acetylation,Alternative splicing,Complete proteome,Cytoplasm,Cytoplasmic vesicle,Golgi apparatus,GTP-binding,Lipoprotein,Membrane,Nucleotide-binding,Phosphoprotein,Polymorphism,Prenylation,Protein transport,Proteomics identification,Reference proteome,Transport,	chain:Ras-related protein Rab-34,lipid moiety-binding region:S-geranylgeranyl cysteine,modified residue,nucleotide phosphate-binding region:GTP,sequence conflict,sequence variant,short sequence motif:Effector region,splice variant,
RAB3IL1	RAB3A interacting protein like 1(RAB3IL1)	Homo sapiens	GO:0015031~protein transport,GO:0043547~positive regulation of GTPase activity,		GO:0005515~protein binding,GO:0017112~Rab guanyl-nucleotide exchange factor activity,	IPR009449:GDPGTP exchange factor Sec2p,					3D-structure,Alternative splicing,Coiled coil,Complete proteome,Guanine-nucleotide releasing factor,Phosphoprotein,Polymorphism,Protein transport,Proteomics identification,Reference proteome,Transport,	chain:Guanine nucleotide exchange factor for Rab3A,sequence variant,splice variant,
RAB43	RAB43, member RAS oncogene family(RAB43)	Homo sapiens	GO:0007030~Golgi organization,GO:0007264~small GTPase mediated signal transduction,GO:0019068~virion assembly,GO:0035526~retrograde transport, plasma membrane to Golgi,GO:0090382~phagosome maturation,GO:1901998~toxin transport,	GO:0005622~intracellular,GO:0005768~endosome,GO:0005794~Golgi apparatus,GO:0030670~phagocytic vesicle membrane,GO:0032588~trans-Golgi network membrane,GO:0045335~phagocytic vesicle,GO:0070062~extracellular exosome,	GO:0003924~GTPase activity,GO:0005515~protein binding,GO:0005525~GTP binding,	IPR001806:Small GTPase superfamily,IPR005225:Small GTP-binding protein domain,IPR027417:P-loop containing nucleoside triphosphate hydrolase,					3D-structure,Alternative splicing,Complete proteome,Cytoplasmic vesicle,Golgi apparatus,GTP-binding,Lipoprotein,Membrane,Methylation,Nucleotide-binding,Phosphoprotein,Prenylation,Proteomics identification,Reference proteome,	chain:Ras-related protein Rab-43,helix,lipid moiety-binding region:S-geranylgeranyl cysteine,modified residue,nucleotide phosphate-binding region:GTP,short sequence motif:Effector region,strand,turn,
RANBP3L	RAN binding protein 3 like(RANBP3L)	Homo sapiens	GO:0046827~positive regulation of protein export from nucleus,GO:0046907~intracellular transport,	GO:0005634~nucleus,GO:0005829~cytosol,	GO:0008536~Ran GTPase binding,GO:0070412~R-SMAD binding,	IPR000156:Ran binding domain,IPR011993:Pleckstrin homology-like domain,				SM00160:RanBD,	Alternative splicing,Complete proteome,Polymorphism,Reference proteome,	chain:Ran-binding protein 3-like,domain:RanBD1,sequence variant,splice variant,
RANGRF	RAN guanine nucleotide release factor(RANGRF)	Homo sapiens	GO:0002027~regulation of heart rate,GO:0003254~regulation of membrane depolarization,GO:0006888~ER to Golgi vesicle-mediated transport,GO:0032527~protein exit from endoplasmic reticulum,GO:0042391~regulation of membrane potential,GO:0043547~positive regulation of GTPase activity,GO:0090004~positive regulation of establishment of protein localization to plasma membrane,GO:0098905~regulation of bun…	GO:0005634~nucleus,GO:0005654~nucleoplasm,GO:0005737~cytoplasm,GO:0005791~rough endoplasmic reticulum,GO:0005886~plasma membrane,GO:0005901~caveola,GO:0014704~intercalated disc,	GO:0005085~guanyl-nucleotide exchange factor activity,GO:0005087~Ran guanyl-nucleotide exchange factor activity,GO:0008536~Ran GTPase binding,GO:0008565~protein transporter activity,GO:0017080~sodium channel regulator activity,GO:0044325~ion channel binding,	IPR007681:Ran-interacting Mog1 protein,IPR016123:Mog1/PsbP, alpha/beta/alpha sandwich,					Alternative splicing,Complete proteome,Cytoplasm,Guanine-nucleotide releasing factor,Nucleus,Protein transport,Reference proteome,Transport,	chain:Ran guanine nucleotide release factor,sequence conflict,splice variant,
RBCK1	RANBP2-type and C3HC4-type zinc finger containing 1(RBCK1)	Homo sapiens	GO:0000209~protein polyubiquitination,GO:0007249~I-kappaB kinase/NF-kappaB signaling,GO:0010803~regulation of tumor necrosis factor-mediated signaling pathway,GO:0016032~viral process,GO:0032088~negative regulation of NF-kappaB transcription factor activity,GO:0042346~positive regulation of NF-kappaB import into nucleus,GO:0043123~positive regulation of I-kappaB kinase/NF-kappaB signaling,GO:0043…	GO:0005829~cytosol,GO:0071797~LUBAC complex,	GO:0004842~ubiquitin-protein transferase activity,GO:0005515~protein binding,GO:0008270~zinc ion binding,GO:0016874~ligase activity,GO:0043130~ubiquitin binding,	IPR000626:Ubiquitin,IPR001841:Zinc finger, RING-type,IPR001876:Zinc finger, RanBP2-type,IPR002867:Zinc finger, C6HC-type,IPR013083:Zinc finger, RING/FYVE/PHD-type,IPR017907:Zinc finger, RING-type, conserved site,IPR027370:RING-type zinc-finger, LisH dimerisation motif,		615895~Polyglucosan body myopathy 1 with or without immunodeficiency,		SM00184:RING,SM00547:ZnF_RBZ,	3D-structure,Acetylation,Alternative splicing,Coiled coil,Complete proteome,Disease mutation,Host-virus interaction,Ligase,Metal-binding,Phosphoprotein,Proteomics identification,Reference proteome,Repeat,Ubl conjugation,Ubl conjugation pathway,Zinc,Zinc-finger,	chain:RanBP-type and C3HC4-type zinc finger- containing protein 1,domain:Ubiquitin-like,modified residue,mutagenesis site,sequence conflict,splice variant,strand,turn,zinc finger region:B box-type,zinc finger region:RanBP2-type,zinc finger region:RING-type,
RORC	RAR related orphan receptor C(RORC)	Homo sapiens	GO:0006351~transcription, DNA-templated,GO:0006367~transcription initiation from RNA polymerase II promoter,GO:0006805~xenobiotic metabolic process,GO:0007623~circadian rhythm,GO:0010906~regulation of glucose metabolic process,GO:0019218~regulation of steroid metabolic process,GO:0030522~intracellular receptor signaling pathway,GO:0032922~circadian regulation of gene expression,GO:0036315~cellula…	GO:0005634~nucleus,GO:0005654~nucleoplasm,GO:0005730~nucleolus,GO:0043231~intracellular membrane-bounded organelle,	GO:0003677~DNA binding,GO:0003700~transcription factor activity, sequence-specific DNA binding,GO:0003707~steroid hormone receptor activity,GO:0004879~RNA polymerase II transcription factor activity, ligand-activated sequence-specific DNA binding,GO:0005515~protein binding,GO:0008142~oxysterol binding,GO:0008270~zinc ion binding,GO:0043565~sequence-specific DNA binding,GO:0098531~transcription fa…	IPR000536:Nuclear hormone receptor, ligand-binding, core,IPR001628:Zinc finger, nuclear hormone receptor-type,IPR001723:Steroid hormone receptor,IPR003079:Nuclear receptor ROR,IPR013088:Zinc finger, NHR/GATA-type,	hsa04710:Circadian rhythm,hsa05321:Inflammatory bowel disease (IBD),	616622~Immunodeficiency 42,		SM00399:ZnF_C4,SM00430:HOLI,	3D-structure,Activator,Alternative promoter usage,Biological rhythms,Complete proteome,Developmental protein,Disease mutation,DNA-binding,Metal-binding,Nucleus,Receptor,Reference proteome,Transcription,Transcription regulation,Zinc,Zinc-finger,	chain:Nuclear receptor ROR-gamma,compositionally biased region:Poly-Gln,DNA-binding region:Nuclear receptor,region of interest:Hinge,region of interest:Ligand-binding,region of interest:Modulating,splice variant,zinc finger region:NR C4-type,
RASGRP4	RAS guanyl releasing protein 4(RASGRP4)	Homo sapiens	GO:0000165~MAPK cascade,GO:0007169~transmembrane receptor protein tyrosine kinase signaling pathway,GO:0007202~activation of phospholipase C activity,GO:0007264~small GTPase mediated signal transduction,GO:0008277~regulation of G-protein coupled receptor protein signaling pathway,GO:0008283~cell proliferation,GO:0009991~response to extracellular stimulus,GO:0016049~cell growth,GO:0030099~myeloid …	GO:0005622~intracellular,GO:0005829~cytosol,GO:0005886~plasma membrane,GO:0016020~membrane,	GO:0005085~guanyl-nucleotide exchange factor activity,GO:0005088~Ras guanyl-nucleotide exchange factor activity,GO:0005509~calcium ion binding,GO:0019992~diacylglycerol binding,GO:0030742~GTP-dependent protein binding,	IPR000651:Ras-like guanine nucleotide exchange factor, N-terminal,IPR001895:Guanine-nucleotide dissociation stimulator CDC25,IPR002048:EF-hand domain,IPR002219:Protein kinase C-like, phorbol ester/diacylglycerol binding,IPR020454:Diacylglycerol/phorbol-ester binding,IPR023578:Ras guanine nucleotide exchange factor, domain,	hsa04010:MAPK signaling pathway,hsa04014:Ras signaling pathway,hsa05200:Pathways in cancer,			SM00109:C1,SM00147:RasGEF,	Alternative splicing,Calcium,Cell membrane,Complete proteome,Cytoplasm,Differentiation,Guanine-nucleotide releasing factor,Membrane,Metal-binding,Polymorphism,Proteomics identification,Reference proteome,Zinc,Zinc-finger,	chain:RAS guanyl-releasing protein 4,domain:EF-hand,domain:N-terminal Ras-GEF,domain:Ras-GEF,mutagenesis site,sequence conflict,sequence variant,splice variant,zinc finger region:Phorbol-ester/DAG-type,
RASL12	RAS like family 12(RASL12)	Homo sapiens	GO:0007264~small GTPase mediated signal transduction,	GO:0005622~intracellular,GO:0016020~membrane,	GO:0005525~GTP binding,	IPR001806:Small GTPase superfamily,IPR005225:Small GTP-binding protein domain,IPR020849:Small GTPase superfamily, Ras type,IPR027417:P-loop containing nucleoside triphosphate hydrolase,					3D-structure,Alternative splicing,Complete proteome,GTP-binding,Nucleotide-binding,Reference proteome,	chain:Ras-like protein family member 12,helix,nucleotide phosphate-binding region:GTP,strand,
RASAL3	RAS protein activator like 3(RASAL3)	Homo sapiens	GO:0000165~MAPK cascade,GO:0007165~signal transduction,GO:0043087~regulation of GTPase activity,GO:0043547~positive regulation of GTPase activity,GO:0046580~negative regulation of Ras protein signal transduction,GO:0051142~positive regulation of NK T cell proliferation,	GO:0005737~cytoplasm,GO:0005829~cytosol,GO:0005938~cell cortex,GO:0016020~membrane,GO:0031235~intrinsic component of the cytoplasmic side of the plasma membrane,GO:0070062~extracellular exosome,GO:0098562~cytoplasmic side of membrane,	GO:0005096~GTPase activator activity,	IPR000008:C2 calcium-dependent membrane targeting,IPR001936:Ras GTPase-activating protein,IPR008936:Rho GTPase activation protein,IPR011993:Pleckstrin homology-like domain,IPR023152:Ras GTPase-activating protein, conserved site,	hsa04014:Ras signaling pathway,			SM00323:RasGAP,	Alternative splicing,Coiled coil,Complete proteome,Cytoplasm,GTPase activation,Phosphoprotein,Polymorphism,Proteomics identification,Reference proteome,	chain:RAS protein activator like-3,compositionally biased region:Arg-rich,compositionally biased region:Poly-Gly,compositionally biased region:Pro-rich,domain:C2,domain:PH,domain:Ras-GAP,modified residue,sequence variant,splice variant,
RCSD1	RCSD domain containing 1(RCSD1)	Homo sapiens	GO:0003009~skeletal muscle contraction,GO:0071474~cellular hyperosmotic response,	GO:0005884~actin filament,	GO:0051015~actin filament binding,	IPR007850:RCSD,					Alternative splicing,Complete proteome,Phosphoprotein,Polymorphism,Proteomics identification,Reference proteome,	chain:Capz-interacting protein,domain:RCSD,modified residue,sequence conflict,sequence variant,splice variant,
RIBC1	RIB43A domain with coiled-coils 1(RIBC1)	Homo sapiens			GO:0005515~protein binding,	IPR008805:RIB43A,					Alternative splicing,Coiled coil,Complete proteome,Proteomics identification,Reference proteome,	chain:RIB43A-like with coiled-coils protein 1,splice variant,
RIBC2	RIB43A domain with coiled-coils 2(RIBC2)	Homo sapiens		GO:0005634~nucleus,	GO:0005515~protein binding,	IPR008805:RIB43A,					Coiled coil,Complete proteome,Polymorphism,Proteomics identification,Reference proteome,	chain:RIB43A-like with coiled-coils protein 2,sequence variant,
RBPMS	RNA binding protein with multiple splicing(RBPMS)	Homo sapiens	GO:0000398~mRNA splicing, via spliceosome,GO:0006351~transcription, DNA-templated,GO:0006355~regulation of transcription, DNA-templated,GO:0006396~RNA processing,GO:0006979~response to oxidative stress,GO:0010862~positive regulation of pathway-restricted SMAD protein phosphorylation,GO:0060391~positive regulation of SMAD protein import into nucleus,	GO:0000932~cytoplasmic mRNA processing body,GO:0005654~nucleoplasm,GO:0005737~cytoplasm,GO:0010494~cytoplasmic stress granule,	GO:0000166~nucleotide binding,GO:0003676~nucleic acid binding,GO:0003713~transcription coactivator activity,GO:0003723~RNA binding,GO:0005515~protein binding,GO:0008143~poly(A) binding,GO:0017069~snRNA binding,GO:0042803~protein homodimerization activity,GO:0044822~poly(A) RNA binding,	IPR000504:RNA recognition motif domain,IPR012677:Nucleotide-binding, alpha-beta plait,IPR024888:U1 small nuclear ribonucleoprotein A/U2 small nuclear ribonucleoprotein B'',				SM00360:RRM,	3D-structure,Acetylation,Activator,Alternative splicing,Complete proteome,Cytoplasm,Nucleus,Phosphoprotein,Proteomics identification,Reference proteome,RNA-binding,Transcription,Transcription regulation,	chain:RNA-binding protein with multiple splicing,domain:RRM,helix,modified residue,splice variant,strand,turn,
POLR3H	RNA polymerase III subunit H(POLR3H)	Homo sapiens	GO:0006139~nucleobase-containing compound metabolic process,GO:0006351~transcription, DNA-templated,GO:0006383~transcription from RNA polymerase III promoter,GO:0006384~transcription initiation from RNA polymerase III promoter,GO:0032481~positive regulation of type I interferon production,GO:0045087~innate immune response,GO:0051607~defense response to virus,	GO:0005654~nucleoplasm,GO:0005666~DNA-directed RNA polymerase III complex,GO:0005813~centrosome,GO:0005829~cytosol,GO:0043231~intracellular membrane-bounded organelle,	GO:0001056~RNA polymerase III activity,GO:0003677~DNA binding,GO:0003899~DNA-directed RNA polymerase activity,	IPR004519:DNA-directed RNA polymerase, subunit E/RPC8,IPR005576:RNA polymerase Rpb7, N-terminal,IPR012340:Nucleic acid-binding, OB-fold,IPR013238:RNA polymerase III, subunit Rpc25,	hsa00230:Purine metabolism,hsa00240:Pyrimidine metabolism,hsa01100:Metabolic pathways,hsa03020:RNA polymerase,hsa04623:Cytosolic DNA-sensing pathway,				Alternative splicing,Antiviral defense,Complete proteome,DNA-directed RNA polymerase,Immunity,Innate immunity,Nucleus,Proteomics identification,Reference proteome,Transcription,	chain:DNA-directed RNA polymerase III subunit RPC8,splice variant,
REM1	RRAD and GEM like GTPase 1(REM1)	Homo sapiens	GO:0007264~small GTPase mediated signal transduction,	GO:0005622~intracellular,GO:0016020~membrane,	GO:0005516~calmodulin binding,GO:0005525~GTP binding,	IPR001806:Small GTPase superfamily,IPR005225:Small GTP-binding protein domain,IPR017358:Small GTPase superfamily, GEM/REM/Rad,IPR020849:Small GTPase superfamily, Ras type,IPR027417:P-loop containing nucleoside triphosphate hydrolase,			PIRSF038017:GTP-binding protein, GEM type,		3D-structure,Calmodulin-binding,Complete proteome,GTP-binding,Nucleotide-binding,Phosphoprotein,Polymorphism,Reference proteome,	chain:GTP-binding protein REM 1,compositionally biased region:Arg-rich,helix,modified residue,mutagenesis site,nucleotide phosphate-binding region:GTP,region of interest:Calmodulin-binding,sequence conflict,sequence variant,strand,turn,
RRAD	RRAD, Ras related glycolysis inhibitor and calcium channel regulator(RRAD)	Homo sapiens	GO:0007165~signal transduction,GO:0007264~small GTPase mediated signal transduction,	GO:0005622~intracellular,GO:0005886~plasma membrane,GO:0016020~membrane,	GO:0003924~GTPase activity,GO:0005515~protein binding,GO:0005516~calmodulin binding,GO:0005525~GTP binding,	IPR001806:Small GTPase superfamily,IPR005225:Small GTP-binding protein domain,IPR017358:Small GTPase superfamily, GEM/REM/Rad,IPR020849:Small GTPase superfamily, Ras type,IPR027417:P-loop containing nucleoside triphosphate hydrolase,			PIRSF038017:GTP-binding protein, GEM type,		3D-structure,Calmodulin-binding,Cell membrane,Complete proteome,GTP-binding,Membrane,Methylation,Nucleotide-binding,Phosphoprotein,Polymorphism,Proteomics identification,Reference proteome,	chain:GTP-binding protein RAD,helix,nucleotide phosphate-binding region:GTP,region of interest:Calmodulin-binding,sequence variant,strand,turn,
RILPL2	Rab interacting lysosomal protein like 2(RILPL2)	Homo sapiens	GO:0003382~epithelial cell morphogenesis,GO:0060271~cilium morphogenesis,GO:1903445~protein transport from ciliary membrane to plasma membrane,	GO:0005737~cytoplasm,GO:0005813~centrosome,GO:0005829~cytosol,GO:0005929~cilium,GO:0016020~membrane,GO:0036064~ciliary basal body,GO:0070062~extracellular exosome,GO:0072372~primary cilium,	GO:0031267~small GTPase binding,GO:0042802~identical protein binding,GO:0051959~dynein light intermediate chain binding,	IPR021563:Rab interacting lysosomal protein,					Cell projection,Cilium,Coiled coil,Complete proteome,Cytoplasm,Cytoskeleton,Phosphoprotein,Protein transport,Reference proteome,Transport,	chain:RILP-like protein 2,compositionally biased region:Poly-Glu,domain:RILP-like,
RILP	Rab interacting lysosomal protein(RILP)	Homo sapiens	GO:0008333~endosome to lysosome transport,GO:0010796~regulation of multivesicular body size,GO:0015031~protein transport,GO:0019886~antigen processing and presentation of exogenous peptide antigen via MHC class II,GO:0032509~endosome transport via multivesicular body sorting pathway,GO:0042177~negative regulation of protein catabolic process,GO:0045022~early endosome to late endosome transport,GO…	GO:0005739~mitochondrion,GO:0005764~lysosome,GO:0005765~lysosomal membrane,GO:0005770~late endosome,GO:0005829~cytosol,GO:0030670~phagocytic vesicle membrane,GO:0031902~late endosome membrane,GO:0036064~ciliary basal body,GO:0043234~protein complex,	GO:0005515~protein binding,GO:0008270~zinc ion binding,GO:0017137~Rab GTPase binding,GO:0031267~small GTPase binding,GO:0051959~dynein light intermediate chain binding,	IPR010442:PET domain,IPR019143:JNK/Rab-associated protein-1, N-terminal,IPR021563:Rab interacting lysosomal protein,	hsa04145:Phagosome,hsa05132:Salmonella infection,				3D-structure,Alternative splicing,Coiled coil,Complete proteome,Cytoplasmic vesicle,Endosome,Lysosome,Membrane,Phosphoprotein,Polymorphism,Protein transport,Proteomics identification,Reference proteome,Transport,	chain:Rab-interacting lysosomal protein,domain:RILP-like,helix,modified residue,mutagenesis site,region of interest:Necessary for the interaction with RAB7 and RAB34, lysosomal distribution and morphology,sequence conflict,sequence variant,splice variant,
RAPGEF3	Rap guanine nucleotide exchange factor 3(RAPGEF3)	Homo sapiens	GO:0001525~angiogenesis,GO:0007165~signal transduction,GO:0007264~small GTPase mediated signal transduction,GO:0008283~cell proliferation,GO:0019933~cAMP-mediated signaling,GO:0030822~positive regulation of cAMP catabolic process,GO:0032486~Rap protein signal transduction,GO:0033138~positive regulation of peptidyl-serine phosphorylation,GO:0034242~negative regulation of syncytium formation by pla…	GO:0005622~intracellular,GO:0005886~plasma membrane,GO:0005902~microvillus,GO:0012505~endomembrane system,GO:0016020~membrane,GO:0030027~lamellipodium,GO:0030175~filopodium,GO:0030864~cortical actin cytoskeleton,GO:0070062~extracellular exosome,	GO:0005085~guanyl-nucleotide exchange factor activity,GO:0005515~protein binding,GO:0017034~Rap guanyl-nucleotide exchange factor activity,GO:0019904~protein domain specific binding,GO:0030552~cAMP binding,	IPR000591:DEP domain,IPR000595:Cyclic nucleotide-binding domain,IPR000651:Ras-like guanine nucleotide exchange factor, N-terminal,IPR001895:Guanine-nucleotide dissociation stimulator CDC25,IPR011991:Winged helix-turn-helix DNA-binding domain,IPR014710:RmlC-like jelly roll fold,IPR018490:Cyclic nucleotide-binding-like,IPR019804:Ras guanine-nucleotide exchange factor, conserved site,IPR023578:Ras g…	hsa04015:Rap1 signaling pathway,hsa04024:cAMP signaling pathway,hsa04261:Adrenergic signaling in cardiomyocytes,hsa04670:Leukocyte transendothelial migration,hsa04720:Long-term potentiation,hsa04726:Serotonergic synapse,			SM00049:DEP,SM00100:cNMP,SM00147:RasGEF,SM00229:RasGEFN,	Alternative splicing,Angiogenesis,cAMP,cAMP-binding,Complete proteome,Guanine-nucleotide releasing factor,Membrane,Nucleotide-binding,Phosphoprotein,Polymorphism,Proteomics identification,Reference proteome,	chain:Rap guanine nucleotide exchange factor 3,domain:DEP,domain:N-terminal Ras-GEF,domain:Ras-GEF,mutagenesis site,nucleotide phosphate-binding region:cAMP,sequence conflict,sequence variant,splice variant,
RIN3	Ras and Rab interactor 3(RIN3)	Homo sapiens	GO:0006897~endocytosis,GO:0007165~signal transduction,GO:0043547~positive regulation of GTPase activity,	GO:0005769~early endosome,GO:0016023~cytoplasmic, membrane-bounded vesicle,GO:0031410~cytoplasmic vesicle,	GO:0005096~GTPase activator activity,GO:0005515~protein binding,GO:0017112~Rab guanyl-nucleotide exchange factor activity,GO:0017137~Rab GTPase binding,	IPR000159:Ras-association,IPR000980:SH2 domain,IPR003123:Vacuolar sorting protein 9,				SM00167:VPS9,SM00252:SH2,	3D-structure,Alternative splicing,Complete proteome,Cytoplasm,Cytoplasmic vesicle,Endosome,GTPase activation,Polymorphism,Proteomics identification,Reference proteome,SH2 domain,	chain:Ras and Rab interactor 3,compositionally biased region:Poly-Glu,compositionally biased region:Poly-Gly,compositionally biased region:Poly-Thr,compositionally biased region:Pro-rich,domain:Ras-associating,domain:SH2,domain:VPS9,region of interest:Interaction with RAB5B,sequence conflict,sequence variant,splice variant,
RASSF4	Ras association domain family member 4(RASSF4)	Homo sapiens	GO:0007049~cell cycle,GO:0007165~signal transduction,		GO:0005515~protein binding,	IPR000159:Ras-association,IPR011524:SARAH domain,				SM00314:RA,	Alternative splicing,Cell cycle,Complete proteome,Phosphoprotein,Polymorphism,Proteomics identification,Reference proteome,Tumor suppressor,	chain:Ras association domain-containing protein 4,domain:Ras-associating,domain:SARAH,sequence conflict,sequence variant,splice variant,
RASIP1	Ras interacting protein 1(RASIP1)	Homo sapiens	GO:0001525~angiogenesis,GO:0001570~vasculogenesis,GO:0007165~signal transduction,GO:0010507~negative regulation of autophagy,GO:0043087~regulation of GTPase activity,GO:0048754~branching morphogenesis of an epithelial tube,	GO:0005795~Golgi stack,GO:0048471~perinuclear region of cytoplasm,		IPR000159:Ras-association,IPR000253:Forkhead-associated (FHA) domain,IPR002710:Dilute,IPR008984:SMAD/FHA domain,				SM00314:RA,SM01132:SM01132,	Angiogenesis,Complete proteome,Cytoplasm,Golgi apparatus,Methylation,Phosphoprotein,Polymorphism,Proteomics identification,Reference proteome,	chain:Ras-interacting protein 1,compositionally biased region:Poly-Pro,domain:Dilute,domain:Ras-associating,modified residue,sequence conflict,sequence variant,
ARHGDIB	Rho GDP dissociation inhibitor beta(ARHGDIB)	Homo sapiens	GO:0006928~movement of cell or subcellular component,GO:0007162~negative regulation of cell adhesion,GO:0007275~multicellular organism development,GO:0035023~regulation of Rho protein signal transduction,GO:0043547~positive regulation of GTPase activity,GO:0051056~regulation of small GTPase mediated signal transduction,GO:0071461~cellular response to redox state,GO:1901164~negative regulation of …	GO:0005737~cytoplasm,GO:0005829~cytosol,GO:0005856~cytoskeleton,GO:0016020~membrane,GO:0016023~cytoplasmic, membrane-bounded vesicle,GO:0031410~cytoplasmic vesicle,GO:0070062~extracellular exosome,	GO:0003924~GTPase activity,GO:0005094~Rho GDP-dissociation inhibitor activity,GO:0005096~GTPase activator activity,GO:0005515~protein binding,GO:0048365~Rac GTPase binding,	IPR000406:RHO protein GDP dissociation inhibitor,IPR014756:Immunoglobulin E-set,IPR024792:Rho GDP-dissociation inhibitor domain,	hsa04722:Neurotrophin signaling pathway,hsa04962:Vasopressin-regulated water reabsorption,				3D-structure,Acetylation,Complete proteome,Cytoplasm,Direct protein sequencing,GTPase activation,Phosphoprotein,Proteomics identification,Reference proteome,	chain:Rho GDP-dissociation inhibitor 2,helix,modified residue,sequence conflict,strand,turn,
ARHGAP25	Rho GTPase activating protein 25(ARHGAP25)	Homo sapiens	GO:0007165~signal transduction,GO:0043547~positive regulation of GTPase activity,GO:0051056~regulation of small GTPase mediated signal transduction,	GO:0005829~cytosol,	GO:0005096~GTPase activator activity,	IPR000198:Rho GTPase-activating protein domain,IPR001849:Pleckstrin homology domain,IPR008936:Rho GTPase activation protein,IPR011993:Pleckstrin homology-like domain,				SM00233:PH,SM00324:RhoGAP,	3D-structure,Alternative splicing,Coiled coil,Complete proteome,GTPase activation,Phosphoprotein,Polymorphism,Proteomics identification,Reference proteome,	chain:Rho GTPase-activating protein 25,domain:PH,domain:Rho-GAP,modified residue,sequence variant,splice variant,strand,
ARHGAP27	Rho GTPase activating protein 27(ARHGAP27)	Homo sapiens	GO:0006898~receptor-mediated endocytosis,GO:0007165~signal transduction,GO:0043547~positive regulation of GTPase activity,	GO:0005622~intracellular,GO:0005634~nucleus,GO:0005654~nucleoplasm,GO:0005737~cytoplasm,GO:0016020~membrane,	GO:0005096~GTPase activator activity,GO:0017124~SH3 domain binding,	IPR000198:Rho GTPase-activating protein domain,IPR001202:WW domain,IPR001452:Src homology-3 domain,IPR001849:Pleckstrin homology domain,IPR008936:Rho GTPase activation protein,IPR011047:Quinonprotein alcohol dehydrogenase-like superfamily,IPR011993:Pleckstrin homology-like domain,IPR015767:Rho GTPase activating,				SM00233:PH,SM00324:RhoGAP,SM00456:WW,	3D-structure,Alternative splicing,Complete proteome,Cytoplasm,Endocytosis,GTPase activation,Membrane,Phosphoprotein,Polymorphism,Proteomics identification,Reference proteome,Repeat,SH3 domain,	chain:Rho GTPase-activating protein 27,domain:PH,domain:Rho-GAP,domain:SH3,domain:WW 1,domain:WW 2,domain:WW 3,modified residue,sequence conflict,sequence variant,splice variant,
ARHGAP30	Rho GTPase activating protein 30(ARHGAP30)	Homo sapiens	GO:0007165~signal transduction,GO:0007264~small GTPase mediated signal transduction,GO:0043547~positive regulation of GTPase activity,GO:0051056~regulation of small GTPase mediated signal transduction,	GO:0005829~cytosol,GO:0016023~cytoplasmic, membrane-bounded vesicle,GO:0031410~cytoplasmic vesicle,GO:0043231~intracellular membrane-bounded organelle,	GO:0005096~GTPase activator activity,	IPR000198:Rho GTPase-activating protein domain,IPR008936:Rho GTPase activation protein,				SM00324:RhoGAP,	Alternative splicing,Complete proteome,Cytoplasmic vesicle,GTPase activation,Phosphoprotein,Polymorphism,Proteomics identification,Reference proteome,	chain:Rho GTPase-activating protein 30,compositionally biased region:Glu-rich,domain:Rho-GAP,modified residue,sequence conflict,sequence variant,splice variant,
ARHGAP31	Rho GTPase activating protein 31(ARHGAP31)	Homo sapiens	GO:0007165~signal transduction,GO:0007264~small GTPase mediated signal transduction,GO:0043547~positive regulation of GTPase activity,GO:0051056~regulation of small GTPase mediated signal transduction,	GO:0005829~cytosol,GO:0005925~focal adhesion,GO:0030027~lamellipodium,	GO:0005096~GTPase activator activity,GO:0017124~SH3 domain binding,	IPR000198:Rho GTPase-activating protein domain,IPR008936:Rho GTPase activation protein,		100300~Adams-Oliver syndrome 1,		SM00324:RhoGAP,	Cell junction,Cell projection,Complete proteome,GTPase activation,Phosphoprotein,Polymorphism,Proteomics identification,Reference proteome,	chain:Cdc42 GTPase-activating protein,compositionally biased region:Poly-Ser,compositionally biased region:Pro-rich,domain:Rho-GAP,modified residue,sequence variant,
ARHGAP6	Rho GTPase activating protein 6(ARHGAP6)	Homo sapiens	GO:0007015~actin filament organization,GO:0007165~signal transduction,GO:0007202~activation of phospholipase C activity,GO:0007266~Rho protein signal transduction,GO:0009967~positive regulation of signal transduction,GO:0010518~positive regulation of phospholipase activity,GO:0030041~actin filament polymerization,GO:0043547~positive regulation of GTPase activity,GO:0048041~focal adhesion assembly…	GO:0005737~cytoplasm,GO:0005829~cytosol,GO:0005884~actin filament,GO:0015629~actin cytoskeleton,	GO:0005070~SH3/SH2 adaptor activity,GO:0005096~GTPase activator activity,GO:0016004~phospholipase activator activity,GO:0017124~SH3 domain binding,GO:0043274~phospholipase binding,	IPR000198:Rho GTPase-activating protein domain,IPR008936:Rho GTPase activation protein,				SM00324:RhoGAP,	Alternative splicing,Complete proteome,Cytoplasm,GTPase activation,Phosphoprotein,Polymorphism,Proteomics identification,Reference proteome,SH3-binding,	chain:Rho GTPase-activating protein 6,domain:Rho-GAP,modified residue,sequence conflict,sequence variant,short sequence motif:SH3-binding,splice variant,
ARHGAP9	Rho GTPase activating protein 9(ARHGAP9)	Homo sapiens	GO:0007165~signal transduction,GO:0043547~positive regulation of GTPase activity,GO:0051056~regulation of small GTPase mediated signal transduction,	GO:0005829~cytosol,	GO:0005096~GTPase activator activity,GO:0005515~protein binding,GO:0005547~phosphatidylinositol-3,4,5-trisphosphate binding,	IPR000198:Rho GTPase-activating protein domain,IPR001202:WW domain,IPR001452:Src homology-3 domain,IPR001849:Pleckstrin homology domain,IPR008936:Rho GTPase activation protein,IPR011993:Pleckstrin homology-like domain,IPR015767:Rho GTPase activating,				SM00233:PH,SM00324:RhoGAP,	3D-structure,Alternative splicing,Complete proteome,GTPase activation,Lipid-binding,Phosphoprotein,Polymorphism,Proteomics identification,Reference proteome,SH3 domain,	chain:Rho GTPase-activating protein 9,domain:PH,domain:Rho-GAP,domain:SH3,domain:WW,helix,modified residue,sequence conflict,sequence variant,splice variant,strand,
RND2	Rho family GTPase 2(RND2)	Homo sapiens	GO:0007165~signal transduction,GO:0007264~small GTPase mediated signal transduction,GO:0048672~positive regulation of collateral sprouting,	GO:0002080~acrosomal membrane,GO:0005769~early endosome,	GO:0003924~GTPase activity,GO:0005515~protein binding,GO:0005525~GTP binding,GO:0047485~protein N-terminus binding,	IPR001806:Small GTPase superfamily,IPR005225:Small GTP-binding protein domain,IPR027417:P-loop containing nucleoside triphosphate hydrolase,					Complete proteome,Cytoplasmic vesicle,GTP-binding,Lipoprotein,Membrane,Methylation,Nucleotide-binding,Prenylation,Reference proteome,	chain:Rho-related GTP-binding protein RhoN,lipid moiety-binding region:S-geranylgeranyl cysteine,modified residue,nucleotide phosphate-binding region:GTP,propeptide:Removed in mature form,short sequence motif:Effector region,
ARHGEF10	Rho guanine nucleotide exchange factor 10(ARHGEF10)	Homo sapiens	GO:0022011~myelination in peripheral nervous system,GO:0035023~regulation of Rho protein signal transduction,GO:0051298~centrosome duplication,GO:0051496~positive regulation of stress fiber assembly,GO:0090307~mitotic spindle assembly,GO:0090630~activation of GTPase activity,	GO:0005813~centrosome,GO:0005829~cytosol,	GO:0005089~Rho guanyl-nucleotide exchange factor activity,GO:0005515~protein binding,GO:0019894~kinesin binding,	IPR000219:Dbl homology (DH) domain,IPR011993:Pleckstrin homology-like domain,IPR015943:WD40/YVTN repeat-like-containing domain,IPR017986:WD40-repeat-containing domain,		608236~Slowed nerve conduction velocity, AD,		SM00325:RhoGEF,	Alternative splicing,Coiled coil,Complete proteome,Disease mutation,Guanine-nucleotide releasing factor,Phosphoprotein,Polymorphism,Proteomics identification,Reference proteome,	chain:Rho guanine nucleotide exchange factor 10,compositionally biased region:Ser-rich,domain:DH,modified residue,sequence conflict,sequence variant,splice variant,
ARHGEF15	Rho guanine nucleotide exchange factor 15(ARHGEF15)	Homo sapiens	GO:0035023~regulation of Rho protein signal transduction,GO:0043547~positive regulation of GTPase activity,GO:0050790~regulation of catalytic activity,GO:0051496~positive regulation of stress fiber assembly,GO:0061299~retina vasculature morphogenesis in camera-type eye,GO:2000297~negative regulation of synapse maturation,	GO:0005737~cytoplasm,GO:0030425~dendrite,	GO:0005089~Rho guanyl-nucleotide exchange factor activity,GO:0005096~GTPase activator activity,GO:0005515~protein binding,	IPR000219:Dbl homology (DH) domain,IPR011993:Pleckstrin homology-like domain,				SM00325:RhoGEF,	Cell projection,Complete proteome,GTPase activation,Guanine-nucleotide releasing factor,Phosphoprotein,Polymorphism,Proteomics identification,Reference proteome,Ubl conjugation,	chain:Rho guanine nucleotide exchange factor 15,compositionally biased region:Pro-rich,domain:DH,modified residue,sequence variant,
ARHGEF16	Rho guanine nucleotide exchange factor 16(ARHGEF16)	Homo sapiens	GO:0035023~regulation of Rho protein signal transduction,GO:0043065~positive regulation of apoptotic process,GO:0051056~regulation of small GTPase mediated signal transduction,GO:0060326~cell chemotaxis,GO:0090004~positive regulation of establishment of protein localization to plasma membrane,GO:0090630~activation of GTPase activity,GO:0098609~cell-cell adhesion,	GO:0005829~cytosol,GO:0005913~cell-cell adherens junction,	GO:0005085~guanyl-nucleotide exchange factor activity,GO:0005089~Rho guanyl-nucleotide exchange factor activity,GO:0005515~protein binding,GO:0017048~Rho GTPase binding,GO:0030165~PDZ domain binding,GO:0030971~receptor tyrosine kinase binding,GO:0098641~cadherin binding involved in cell-cell adhesion,	IPR000219:Dbl homology (DH) domain,IPR001452:Src homology-3 domain,IPR001849:Pleckstrin homology domain,IPR011993:Pleckstrin homology-like domain,				SM00233:PH,SM00325:RhoGEF,SM00326:SH3,	3D-structure,Acetylation,Alternative splicing,Complete proteome,Cytoplasm,Guanine-nucleotide releasing factor,Phosphoprotein,Polymorphism,Proteomics identification,Reference proteome,SH3 domain,	chain:Rho guanine nucleotide exchange factor 16,domain:DH,domain:PH,domain:SH3,helix,modified residue,sequence conflict,sequence variant,splice variant,strand,turn,
ARHGEF26	Rho guanine nucleotide exchange factor 26(ARHGEF26)	Homo sapiens	GO:0001886~endothelial cell morphogenesis,GO:0035023~regulation of Rho protein signal transduction,GO:0043547~positive regulation of GTPase activity,GO:0097178~ruffle assembly,	GO:0001726~ruffle,	GO:0005089~Rho guanyl-nucleotide exchange factor activity,	IPR000219:Dbl homology (DH) domain,IPR001452:Src homology-3 domain,IPR001849:Pleckstrin homology domain,IPR011993:Pleckstrin homology-like domain,	hsa05100:Bacterial invasion of epithelial cells,			SM00233:PH,SM00325:RhoGEF,SM00326:SH3,	Alternative promoter usage,Alternative splicing,Cell projection,Complete proteome,Guanine-nucleotide releasing factor,Phosphoprotein,Polymorphism,Reference proteome,SH3 domain,	chain:SH3 domain-containing guanine exchange factor,compositionally biased region:Pro-rich,domain:DH,domain:PH,domain:SH3,modified residue,mutagenesis site,sequence conflict,sequence variant,splice variant,
S100A11	S100 calcium binding protein A11(S100A11)	Homo sapiens	GO:0007165~signal transduction,GO:0008156~negative regulation of DNA replication,GO:0008285~negative regulation of cell proliferation,GO:0042127~regulation of cell proliferation,GO:0098609~cell-cell adhesion,	GO:0001726~ruffle,GO:0005615~extracellular space,GO:0005634~nucleus,GO:0005737~cytoplasm,GO:0005913~cell-cell adherens junction,GO:0070062~extracellular exosome,	GO:0005509~calcium ion binding,GO:0005515~protein binding,GO:0042803~protein homodimerization activity,GO:0044548~S100 protein binding,GO:0048306~calcium-dependent protein binding,GO:0098641~cadherin binding involved in cell-cell adhesion,	IPR001751:S100/Calbindin-D9k, conserved site,IPR002048:EF-hand domain,IPR011992:EF-hand-like domain,IPR013787:S100/CaBP-9k-type, calcium binding, subdomain,IPR018247:EF-Hand 1, calcium-binding site,				SM00054:EFh,SM01394:SM01394,	3D-structure,Acetylation,Calcium,Complete proteome,Cytoplasm,Direct protein sequencing,Disulfide bond,Metal-binding,Nucleus,Phosphoprotein,Reference proteome,Repeat,	calcium-binding region:1; low affinity,calcium-binding region:2; high affinity,chain:Protein S100-A11,disulfide bond,domain:EF-hand 1,domain:EF-hand 2,helix,modified residue,
S100A13	S100 calcium binding protein A13(S100A13)	Homo sapiens	GO:0008284~positive regulation of cell proliferation,GO:0008360~regulation of cell shape,GO:0043123~positive regulation of I-kappaB kinase/NF-kappaB signaling,GO:0043303~mast cell degranulation,GO:0046688~response to copper ion,GO:0050663~cytokine secretion,GO:0050703~interleukin-1 alpha secretion,GO:0051602~response to electrical stimulus,	GO:0005615~extracellular space,GO:0005634~nucleus,GO:0005737~cytoplasm,GO:0005829~cytosol,GO:0042629~mast cell granule,GO:0048471~perinuclear region of cytoplasm,GO:0070062~extracellular exosome,	GO:0005507~copper ion binding,GO:0005509~calcium ion binding,GO:0005515~protein binding,GO:0008270~zinc ion binding,GO:0008289~lipid binding,GO:0017134~fibroblast growth factor binding,GO:0042803~protein homodimerization activity,GO:0050786~RAGE receptor binding,	IPR011992:EF-hand-like domain,IPR013787:S100/CaBP-9k-type, calcium binding, subdomain,				SM01394:SM01394,	3D-structure,Calcium,Complete proteome,Copper,Cytoplasm,Lipid-binding,Metal-binding,Phosphoprotein,Protein transport,Reference proteome,Repeat,Secreted,Transport,	calcium-binding region:1,calcium-binding region:2,chain:Protein S100-A13,domain:EF-hand 1,helix,modified residue,strand,turn,
S100A14	S100 calcium binding protein A14(S100A14)	Homo sapiens	GO:0006915~apoptotic process,GO:0032496~response to lipopolysaccharide,GO:0034142~toll-like receptor 4 signaling pathway,GO:0042742~defense response to bacterium,GO:0055074~calcium ion homeostasis,GO:0071624~positive regulation of granulocyte chemotaxis,GO:0090026~positive regulation of monocyte chemotaxis,	GO:0005654~nucleoplasm,GO:0005737~cytoplasm,GO:0005886~plasma membrane,GO:0015630~microtubule cytoskeleton,GO:0030054~cell junction,GO:0048471~perinuclear region of cytoplasm,GO:0070062~extracellular exosome,	GO:0005509~calcium ion binding,GO:0005515~protein binding,GO:0042379~chemokine receptor binding,	IPR011992:EF-hand-like domain,IPR013787:S100/CaBP-9k-type, calcium binding, subdomain,				SM01394:SM01394,	3D-structure,Apoptosis,Complete proteome,Cytoplasm,Reference proteome,	calcium-binding region:1; low affinity,calcium-binding region:2; high affinity,chain:Protein S100-A14,domain:EF-hand 1,modified residue,
S100A16	S100 calcium binding protein A16(S100A16)	Homo sapiens	GO:0051592~response to calcium ion,	GO:0005730~nucleolus,GO:0005737~cytoplasm,GO:0005829~cytosol,GO:0005886~plasma membrane,GO:0070062~extracellular exosome,	GO:0005509~calcium ion binding,GO:0005515~protein binding,GO:0042803~protein homodimerization activity,GO:0044822~poly(A) RNA binding,	IPR001751:S100/Calbindin-D9k, conserved site,IPR002048:EF-hand domain,IPR011992:EF-hand-like domain,IPR013787:S100/CaBP-9k-type, calcium binding, subdomain,IPR018247:EF-Hand 1, calcium-binding site,				SM01394:SM01394,	3D-structure,Calcium,Complete proteome,Cytoplasm,Metal-binding,Nucleus,Reference proteome,Repeat,	calcium-binding region:1; low affinity,calcium-binding region:2; high affinity,chain:Protein S100-A16,domain:EF-hand 1,domain:EF-hand 2,modified residue,
S100A2	S100 calcium binding protein A2(S100A2)	Homo sapiens	GO:0043542~endothelial cell migration,		GO:0005509~calcium ion binding,GO:0005515~protein binding,GO:0042802~identical protein binding,	IPR001751:S100/Calbindin-D9k, conserved site,IPR002048:EF-hand domain,IPR011992:EF-hand-like domain,IPR013787:S100/CaBP-9k-type, calcium binding, subdomain,IPR018247:EF-Hand 1, calcium-binding site,				SM01394:SM01394,	3D-structure,Calcium,Complete proteome,Direct protein sequencing,Metal-binding,Proteomics identification,Reference proteome,Repeat,	calcium-binding region:1; low affinity,calcium-binding region:2; high affinity,chain:Protein S100-A2,domain:EF-hand 1,domain:EF-hand 2,helix,sequence conflict,strand,turn,
S100A3	S100 calcium binding protein A3(S100A3)	Homo sapiens		GO:0005730~nucleolus,GO:0005737~cytoplasm,	GO:0005509~calcium ion binding,GO:0008270~zinc ion binding,	IPR001751:S100/Calbindin-D9k, conserved site,IPR011992:EF-hand-like domain,IPR013787:S100/CaBP-9k-type, calcium binding, subdomain,				SM01394:SM01394,	3D-structure,Acetylation,Calcium,Citrullination,Complete proteome,Cytoplasm,Disulfide bond,Metal-binding,Polymorphism,Reference proteome,Repeat,Zinc,	calcium-binding region:1; low affinity,calcium-binding region:2; high affinity,chain:Protein S100-A3,domain:EF-hand 1,domain:EF-hand 2,helix,metal ion-binding site:Zinc 1,metal ion-binding site:Zinc 2,sequence variant,strand,turn,
S100A6	S100 calcium binding protein A6(S100A6)	Homo sapiens	GO:0007165~signal transduction,GO:0007409~axonogenesis,GO:0034220~ion transmembrane transport,GO:0048146~positive regulation of fibroblast proliferation,	GO:0001726~ruffle,GO:0005634~nucleus,GO:0005635~nuclear envelope,GO:0005737~cytoplasm,GO:0005829~cytosol,GO:0031234~extrinsic component of cytoplasmic side of plasma membrane,GO:0048471~perinuclear region of cytoplasm,GO:0070062~extracellular exosome,	GO:0005509~calcium ion binding,GO:0005515~protein binding,GO:0005523~tropomyosin binding,GO:0008270~zinc ion binding,GO:0015075~ion transmembrane transporter activity,GO:0042803~protein homodimerization activity,GO:0044548~S100 protein binding,GO:0048306~calcium-dependent protein binding,	IPR001751:S100/Calbindin-D9k, conserved site,IPR002048:EF-hand domain,IPR011992:EF-hand-like domain,IPR013787:S100/CaBP-9k-type, calcium binding, subdomain,IPR018247:EF-Hand 1, calcium-binding site,				SM00054:EFh,SM01394:SM01394,	3D-structure,Acetylation,Calcium,Cell membrane,Complete proteome,Cytoplasm,Direct protein sequencing,Membrane,Metal-binding,Nucleus,Phosphoprotein,Polymorphism,Proteomics identification,Reference proteome,Repeat,	calcium-binding region:1,calcium-binding region:2,chain:Protein S100-A6,domain:EF-hand 1,domain:EF-hand 2,helix,modified residue,sequence variant,strand,turn,
SSPO	SCO-spondin(SSPO)	Homo sapiens	GO:0007155~cell adhesion,GO:0010466~negative regulation of peptidase activity,	GO:0005615~extracellular space,	GO:0030414~peptidase inhibitor activity,	IPR000421:Coagulation factor 5/8 C-terminal type domain,IPR000884:Thrombospondin, type 1 repeat,IPR001007:von Willebrand factor, type C,IPR001846:von Willebrand factor, type D domain,IPR002172:Low-density lipoprotein (LDL) receptor class A repeat,IPR002919:Trypsin Inhibitor-like, cysteine rich domain,IPR006207:Cystine knot, C-terminal,IPR008037:Proteinase inhibitor I19, pacifastin,IPR008979:Galac…				SM00192:LDLa,SM00209:TSP1,SM00214:VWC,SM00215:VWC_out,SM00216:VWD,SM00231:FA58C,SM00832:SM00832,	Alternative splicing,Calcium,Cell adhesion,Complete proteome,Disulfide bond,EGF-like domain,Glycoprotein,Polymorphism,Reference proteome,Repeat,Secreted,Signal,	chain:SCO-spondin,disulfide bond,domain:CTCK,domain:EGF-like 1,domain:EGF-like 2,domain:EMI,domain:F5/8 type C,domain:LDL-receptor class A 1,domain:LDL-receptor class A 10,domain:LDL-receptor class A 2,domain:LDL-receptor class A 3,domain:LDL-receptor class A 4,domain:LDL-receptor class A 5,domain:LDL-receptor class A 6,domain:LDL-receptor class A 7,domain:LDL-receptor class A 8,domain:LDL-recept…
SEC14L2	SEC14 like lipid binding 2(SEC14L2)	Homo sapiens	GO:0006351~transcription, DNA-templated,GO:0006810~transport,GO:0045540~regulation of cholesterol biosynthetic process,GO:0045893~positive regulation of transcription, DNA-templated,	GO:0005622~intracellular,GO:0005634~nucleus,GO:0005737~cytoplasm,GO:0016021~integral component of membrane,GO:0070062~extracellular exosome,	GO:0005215~transporter activity,GO:0005543~phospholipid binding,GO:0008431~vitamin E binding,	IPR001071:Cellular retinaldehyde binding/alpha-tocopherol transport,IPR001251:CRAL-TRIO domain,IPR009038:GOLD,IPR011074:CRAL/TRIO, N-terminal domain,				SM00516:SEC14,SM01100:SM01100,	3D-structure,Activator,Alternative splicing,Complete proteome,Cytoplasm,Lipid-binding,Nucleus,Polymorphism,Proteomics identification,Reference proteome,Transcription,Transcription regulation,Transport,	chain:SEC14-like protein 2,domain:CRAL-TRIO,domain:GOLD,helix,sequence conflict,sequence variant,strand,turn,
SEC14L4	SEC14 like lipid binding 4(SEC14L4)	Homo sapiens	GO:0006810~transport,	GO:0005622~intracellular,GO:0016021~integral component of membrane,	GO:0005215~transporter activity,GO:0005515~protein binding,GO:0008289~lipid binding,	IPR001071:Cellular retinaldehyde binding/alpha-tocopherol transport,IPR001251:CRAL-TRIO domain,IPR009038:GOLD,IPR011074:CRAL/TRIO, N-terminal domain,				SM00516:SEC14,SM01100:SM01100,	3D-structure,Alternative splicing,Complete proteome,Lipid-binding,Polymorphism,Proteomics identification,Reference proteome,Transport,	chain:SEC14-like protein 4,domain:CRAL-TRIO,domain:GOLD,sequence variant,
SEC14L6	SEC14 like lipid binding 6(SEC14L6)	Homo sapiens	GO:0006810~transport,	GO:0005622~intracellular,GO:0016021~integral component of membrane,	GO:0005215~transporter activity,	IPR001071:Cellular retinaldehyde binding/alpha-tocopherol transport,IPR001251:CRAL-TRIO domain,IPR009038:GOLD,IPR011074:CRAL/TRIO, N-terminal domain,				SM00516:SEC14,SM01100:SM01100,	Complete proteome,Reference proteome,
SEC16B	SEC16 homolog B, endoplasmic reticulum export factor(SEC16B)	Homo sapiens	GO:0007029~endoplasmic reticulum organization,GO:0007031~peroxisome organization,GO:0010628~positive regulation of gene expression,GO:0015031~protein transport,GO:0016559~peroxisome fission,GO:0048208~COPII vesicle coating,GO:0070863~positive regulation of protein exit from endoplasmic reticulum,GO:0070972~protein localization to endoplasmic reticulum,	GO:0000139~Golgi membrane,GO:0005789~endoplasmic reticulum membrane,GO:0005829~cytosol,GO:0043231~intracellular membrane-bounded organelle,		IPR024340:Sec16, central conserved domain,IPR024880:COPII coat assembly protein, Sec16,					Alternative splicing,Complete proteome,Endoplasmic reticulum,ER-Golgi transport,Golgi apparatus,Membrane,Phosphoprotein,Polymorphism,Protein transport,Proteomics identification,Reference proteome,Signal,Transport,	chain:Protein transport protein Sec16B,compositionally biased region:Poly-Ser,compositionally biased region:Tyr-rich,modified residue,region of interest:Required for endoplasmic reticulum localization,sequence conflict,sequence variant,splice variant,
SERTAD1	SERTA domain containing 1(SERTAD1)	Homo sapiens	GO:0000079~regulation of cyclin-dependent protein serine/threonine kinase activity,GO:0006351~transcription, DNA-templated,GO:0008284~positive regulation of cell proliferation,GO:0030308~negative regulation of cell growth,GO:0045944~positive regulation of transcription from RNA polymerase II promoter,	GO:0005634~nucleus,GO:0005737~cytoplasm,	GO:0005515~protein binding,	IPR009263:SERTA,					Complete proteome,Polymorphism,Reference proteome,Transcription,Transcription regulation,Ubl conjugation,	chain:SERTA domain-containing protein 1,domain:SERTA,sequence variant,
SFT2D1	SFT2 domain containing 1(SFT2D1)	Homo sapiens	GO:0015031~protein transport,GO:0016192~vesicle-mediated transport,	GO:0016020~membrane,GO:0016021~integral component of membrane,		IPR007305:Vesicle transport protein, Got1/SFT2-like,IPR011691:Vesicle transport protein, SFT2-like,					Complete proteome,Membrane,Phosphoprotein,Polymorphism,Protein transport,Reference proteome,Transmembrane,Transmembrane helix,Transport,	chain:Vesicle transport protein SFT2A,sequence conflict,sequence variant,topological domain:Cytoplasmic,topological domain:Lumenal,transmembrane region,
SHC2	SHC adaptor protein 2(SHC2)	Homo sapiens	GO:0000165~MAPK cascade,GO:0000187~activation of MAPK activity,GO:0007169~transmembrane receptor protein tyrosine kinase signaling pathway,GO:0007265~Ras protein signal transduction,GO:0035556~intracellular signal transduction,GO:0043547~positive regulation of GTPase activity,GO:0048010~vascular endothelial growth factor receptor signaling pathway,	GO:0005622~intracellular,GO:0005829~cytosol,GO:0005886~plasma membrane,	GO:0005088~Ras guanyl-nucleotide exchange factor activity,GO:0005515~protein binding,GO:0030971~receptor tyrosine kinase binding,	IPR000980:SH2 domain,IPR006019:Phosphotyrosine interaction (PID/PI),IPR006020:Phosphotyrosine interaction domain,IPR011993:Pleckstrin homology-like domain,	hsa04012:ErbB signaling pathway,hsa04014:Ras signaling pathway,hsa04062:Chemokine signaling pathway,hsa04370:VEGF signaling pathway,hsa04510:Focal adhesion,hsa04650:Natural killer cell mediated cytotoxicity,hsa04722:Neurotrophin signaling pathway,hsa04910:Insulin signaling pathway,hsa04915:Estrogen signaling pathway,hsa04917:Prolactin signaling pathway,hsa05034:Alcoholism,hsa05100:Bacterial invas…			SM00252:SH2,SM00462:PTB,	Complete proteome,Phosphoprotein,Reference proteome,SH2 domain,	chain:SHC-transforming protein 2,domain:PID,domain:SH2,modified residue,region of interest:CH1,sequence conflict,
SIDT2	SID1 transmembrane family member 2(SIDT2)	Homo sapiens	GO:0000902~cell morphogenesis,GO:0003323~type B pancreatic cell development,GO:0009749~response to glucose,GO:0033227~dsRNA transport,GO:0042593~glucose homeostasis,GO:0044342~type B pancreatic cell proliferation,GO:0061178~regulation of insulin secretion involved in cellular response to glucose stimulus,	GO:0005765~lysosomal membrane,GO:0016021~integral component of membrane,	GO:0003725~double-stranded RNA binding,GO:0051033~RNA transmembrane transporter activity,	IPR025958:SID1 transmembrane family,					Alternative splicing,Complete proteome,Direct protein sequencing,Glycoprotein,Lysosome,Membrane,Phosphoprotein,Polymorphism,Proteomics identification,Reference proteome,Signal,Transmembrane,Transmembrane helix,	chain:SID1 transmembrane family member 2,compositionally biased region:Poly-Phe,glycosylation site:N-linked (GlcNAc...),modified residue,sequence conflict,sequence variant,signal peptide,splice variant,topological domain:Cytoplasmic,topological domain:Extracellular,transmembrane region,
SLC9A3R1	SLC9A3 regulator 1(SLC9A3R1)	Homo sapiens	GO:0003096~renal sodium ion transport,GO:0006461~protein complex assembly,GO:0007191~adenylate cyclase-activating dopamine receptor signaling pathway,GO:0007605~sensory perception of sound,GO:0008285~negative regulation of cell proliferation,GO:0008360~regulation of cell shape,GO:0008361~regulation of cell size,GO:0010642~negative regulation of platelet-derived growth factor receptor signaling pa…	GO:0001726~ruffle,GO:0005634~nucleus,GO:0005737~cytoplasm,GO:0005813~centrosome,GO:0005886~plasma membrane,GO:0005902~microvillus,GO:0012505~endomembrane system,GO:0015629~actin cytoskeleton,GO:0016020~membrane,GO:0016324~apical plasma membrane,GO:0030175~filopodium,GO:0031526~brush border membrane,GO:0031528~microvillus membrane,GO:0031982~vesicle,GO:0032426~stereocilium tip,GO:0043231~intracell…	GO:0005102~receptor binding,GO:0005515~protein binding,GO:0008013~beta-catenin binding,GO:0017081~chloride channel regulator activity,GO:0019902~phosphatase binding,GO:0030165~PDZ domain binding,GO:0031698~beta-2 adrenergic receptor binding,GO:0032403~protein complex binding,GO:0032947~protein complex scaffold,GO:0043621~protein self-association,GO:0050780~dopamine receptor binding,GO:0070851~gro…	IPR001478:PDZ domain,IPR015098:EBP50, C-terminal,IPR017300:Na(+)/H(+) exchange regulatory cofactor NHE-RF,		612287~Nephrolithiasis/osteoporosis, hypophosphatemic, 2,	PIRSF037866:Na(+)/H(+) exchange regulatory cofactor NHE-RF,	SM00228:PDZ,	3D-structure,Acetylation,Alternative splicing,Cell membrane,Cell projection,Complete proteome,Cytoplasm,Direct protein sequencing,Disease mutation,Membrane,Phosphoprotein,Polymorphism,Proteomics identification,Reference proteome,Repeat,Wnt signaling pathway,	chain:Na(+)/H(+) exchange regulatory cofactor NHE-RF1,domain:PDZ 1,domain:PDZ 2,helix,modified residue,mutagenesis site,sequence variant,strand,turn,
SLC9A3R2	SLC9A3 regulator 2(SLC9A3R2)	Homo sapiens	GO:0006461~protein complex assembly,GO:0098609~cell-cell adhesion,	GO:0005634~nucleus,GO:0005886~plasma membrane,GO:0005913~cell-cell adherens junction,GO:0005925~focal adhesion,GO:0012505~endomembrane system,GO:0016324~apical plasma membrane,GO:0070062~extracellular exosome,	GO:0005102~receptor binding,GO:0005515~protein binding,GO:0008013~beta-catenin binding,GO:0008022~protein C-terminus binding,GO:0019902~phosphatase binding,GO:0032947~protein complex scaffold,GO:0098641~cadherin binding involved in cell-cell adhesion,	IPR001478:PDZ domain,IPR015098:EBP50, C-terminal,IPR017300:Na(+)/H(+) exchange regulatory cofactor NHE-RF,	hsa04960:Aldosterone-regulated sodium reabsorption,		PIRSF037866:Na(+)/H(+) exchange regulatory cofactor NHE-RF,	SM00228:PDZ,	3D-structure,Alternative splicing,Cell membrane,Complete proteome,Membrane,Nucleus,Phosphoprotein,Proteomics identification,Reference proteome,Repeat,	chain:Na(+)/H(+) exchange regulatory cofactor NHE-RF2,domain:PDZ 1,domain:PDZ 2,helix,modified residue,sequence conflict,splice variant,strand,
SMAD7	SMAD family member 7(SMAD7)	Homo sapiens	GO:0000122~negative regulation of transcription from RNA polymerase II promoter,GO:0001657~ureteric bud development,GO:0006351~transcription, DNA-templated,GO:0006355~regulation of transcription, DNA-templated,GO:0007179~transforming growth factor beta receptor signaling pathway,GO:0010717~regulation of epithelial to mesenchymal transition,GO:0010719~negative regulation of epithelial to mesenchym…	GO:0005622~intracellular,GO:0005634~nucleus,GO:0005654~nucleoplasm,GO:0005667~transcription factor complex,GO:0005730~nucleolus,GO:0005737~cytoplasm,GO:0005813~centrosome,GO:0005829~cytosol,GO:0005886~plasma membrane,GO:0005913~cell-cell adherens junction,GO:0016342~catenin complex,GO:0043234~protein complex,	GO:0003700~transcription factor activity, sequence-specific DNA binding,GO:0005515~protein binding,GO:0005518~collagen binding,GO:0008013~beta-catenin binding,GO:0030617~transforming growth factor beta receptor, inhibitory cytoplasmic mediator activity,GO:0031625~ubiquitin protein ligase binding,GO:0034713~type I transforming growth factor beta receptor binding,GO:0044212~transcription regulatory…	IPR001132:SMAD domain, Dwarfin-type,IPR003619:MAD homology 1, Dwarfin-type,IPR008984:SMAD/FHA domain,IPR013019:MAD homology, MH1,IPR013790:Dwarfin,IPR017855:SMAD domain-like,	hsa04350:TGF-beta signaling pathway,	612229~Colorectal cancer, susceptibility to, 3,		SM00523:DWA,SM00524:DWB,	3D-structure,Acetylation,Alternative splicing,Complete proteome,Cytoplasm,DNA-binding,Isopeptide bond,Metal-binding,Nucleus,Phosphoprotein,Reference proteome,Transcription,Transcription regulation,Ubl conjugation,Zinc,	chain:Mothers against decapentaplegic homolog 7,compositionally biased region:Poly-Gly,compositionally biased region:Poly-Pro,cross-link:Glycyl lysine isopeptide (Lys-Gly) (interchain with G-Cter in ubiquitin); alternate,domain:MH1,domain:MH2,modified residue,mutagenesis site,region of interest:Important for interaction with SMURF2,sequence conflict,short sequence motif:PY-motif,strand,
SP100	SP100 nuclear antigen(SP100)	Homo sapiens	GO:0000122~negative regulation of transcription from RNA polymerase II promoter,GO:0000723~telomere maintenance,GO:0006351~transcription, DNA-templated,GO:0006954~inflammatory response,GO:0006978~DNA damage response, signal transduction by p53 class mediator resulting in transcription of p21 class mediator,GO:0010596~negative regulation of endothelial cell migration,GO:0016032~viral process,GO:00…	GO:0000784~nuclear chromosome, telomeric region,GO:0005634~nucleus,GO:0005654~nucleoplasm,GO:0005730~nucleolus,GO:0005737~cytoplasm,GO:0016605~PML body,GO:0030870~Mre11 complex,GO:0034399~nuclear periphery,	GO:0003677~DNA binding,GO:0003713~transcription coactivator activity,GO:0003714~transcription corepressor activity,GO:0005125~cytokine activity,GO:0005515~protein binding,GO:0008134~transcription factor binding,GO:0008270~zinc ion binding,GO:0019900~kinase binding,GO:0019904~protein domain specific binding,GO:0042802~identical protein binding,GO:0042803~protein homodimerization activity,GO:007008…	IPR000770:SAND domain,IPR001487:Bromodomain,IPR001965:Zinc finger, PHD-type,IPR004865:Sp100,IPR009071:High mobility group (HMG) box domain,IPR010919:SAND domain-like,IPR011011:Zinc finger, FYVE/PHD-type,IPR013083:Zinc finger, RING/FYVE/PHD-type,IPR019786:Zinc finger, PHD-type, conserved site,IPR019787:Zinc finger, PHD-finger,	hsa05168:Herpes simplex infection,hsa05203:Viral carcinogenesis,			SM00249:PHD,SM00258:SAND,SM00297:BROMO,SM00398:HMG,	3D-structure,Acetylation,Alternative splicing,Coiled coil,Complete proteome,Cytoplasm,DNA-binding,Host-virus interaction,Isopeptide bond,Metal-binding,Nucleus,Phosphoprotein,Polymorphism,Proteomics identification,Reference proteome,Repeat,Transcription,Transcription regulation,Ubl conjugation,Zinc,Zinc-finger,	chain:Nuclear autoantigen Sp-100,compositionally biased region:Poly-Glu,compositionally biased region:Poly-Gly,compositionally biased region:Poly-Lys,cross-link:Glycyl lysine isopeptide (Lys-Gly) (interchain with G-Cter in SUMO),DNA-binding region:HMG box 1,DNA-binding region:HMG box 2,domain:HSR,domain:SAND,helix,modified residue,sequence conflict,sequence variant,short sequence motif:Nuclear lo…
SP110	SP110 nuclear body protein(SP110)	Homo sapiens	GO:0006351~transcription, DNA-templated,GO:0006355~regulation of transcription, DNA-templated,GO:0007165~signal transduction,GO:0016032~viral process,	GO:0005634~nucleus,GO:0005730~nucleolus,	GO:0003677~DNA binding,GO:0004871~signal transducer activity,GO:0008270~zinc ion binding,	IPR000770:SAND domain,IPR001487:Bromodomain,IPR001965:Zinc finger, PHD-type,IPR004865:Sp100,IPR010919:SAND domain-like,IPR011011:Zinc finger, FYVE/PHD-type,IPR013083:Zinc finger, RING/FYVE/PHD-type,IPR019786:Zinc finger, PHD-type, conserved site,IPR019787:Zinc finger, PHD-finger,		235550~Hepatic venoocclusive disease with immunodeficiency,607948~Mycobacterium tuberculosis, susceptibility to,		SM00249:PHD,SM00258:SAND,SM00297:BROMO,	Alternative splicing,Bromodomain,Complete proteome,DNA-binding,Host-virus interaction,Metal-binding,Nucleus,Phosphoprotein,Polymorphism,Proteomics identification,Reference proteome,Transcription,Transcription regulation,Zinc,Zinc-finger,	chain:Sp110 nuclear body protein,domain:Bromo,domain:HSR,domain:SAND,modified residue,region of interest:Nuclear hormone receptor interaction,sequence conflict,sequence variant,short sequence motif:Nuclear localization signal,splice variant,zinc finger region:PHD-type,
SP140L	SP140 nuclear body protein like(SP140L)	Homo sapiens		GO:0005634~nucleus,	GO:0003677~DNA binding,GO:0008270~zinc ion binding,	IPR000770:SAND domain,IPR001487:Bromodomain,IPR001965:Zinc finger, PHD-type,IPR004865:Sp100,IPR010919:SAND domain-like,IPR011011:Zinc finger, FYVE/PHD-type,IPR013083:Zinc finger, RING/FYVE/PHD-type,IPR019786:Zinc finger, PHD-type, conserved site,IPR019787:Zinc finger, PHD-finger,				SM00249:PHD,SM00258:SAND,SM00297:BROMO,	Alternative splicing,Complete proteome,DNA-binding,Metal-binding,Phosphoprotein,Polymorphism,Proteomics identification,Reference proteome,Zinc,Zinc-finger,	chain:Nuclear body protein SP140-like protein,domain:HSR,domain:SAND,sequence conflict,sequence variant,splice variant,zinc finger region:PHD-type; degenerate,
SPARCL1	SPARC like 1(SPARCL1)	Homo sapiens	GO:0007165~signal transduction,GO:0048856~anatomical structure development,	GO:0005578~proteinaceous extracellular matrix,GO:0005615~extracellular space,GO:0070062~extracellular exosome,	GO:0005509~calcium ion binding,GO:0005518~collagen binding,GO:0050840~extracellular matrix binding,	IPR001999:Osteonectin-like, conserved site,IPR002048:EF-hand domain,IPR002350:Kazal domain,IPR003645:Follistatin-like, N-terminal,IPR011992:EF-hand-like domain,IPR015369:Follistatin/Osteonectin EGF domain,IPR016359:SPARC-like protein 1,IPR018247:EF-Hand 1, calcium-binding site,IPR019577:SPARC/Testican, calcium-binding domain,			PIRSF002574:SPARC-like protein 1,	SM00274:FOLN,SM00280:KAZAL,	Alternative splicing,Calcium,Complete proteome,Disulfide bond,Extracellular matrix,Glycoprotein,Metal-binding,Phosphoprotein,Polymorphism,Proteomics identification,Reference proteome,Secreted,Signal,	chain:SPARC-like protein 1,disulfide bond,domain:EF-hand,domain:Follistatin-like,domain:Kazal-like,glycosylation site:N-linked (GlcNAc...),modified residue,sequence conflict,sequence variant,signal peptide,
SMOC2	SPARC related modular calcium binding 2(SMOC2)	Homo sapiens	GO:0007165~signal transduction,GO:0010811~positive regulation of cell-substrate adhesion,GO:0030198~extracellular matrix organization,	GO:0005578~proteinaceous extracellular matrix,GO:0005604~basement membrane,GO:0005614~interstitial matrix,GO:0016021~integral component of membrane,	GO:0005509~calcium ion binding,GO:0008201~heparin binding,	IPR000716:Thyroglobulin type-1,IPR002048:EF-hand domain,IPR002350:Kazal domain,IPR011992:EF-hand-like domain,IPR018247:EF-Hand 1, calcium-binding site,IPR019577:SPARC/Testican, calcium-binding domain,		125400~Dentin dysplasia, type I, with microdontia and misshapen teeth,		SM00211:TY,SM00280:KAZAL,	Alternative splicing,Basement membrane,Calcium,Complete proteome,Disulfide bond,Extracellular matrix,Glycoprotein,Membrane,Metal-binding,Proteomics identification,Reference proteome,Repeat,Secreted,Signal,Transmembrane,Transmembrane helix,	calcium-binding region:1,calcium-binding region:2,chain:SPARC-related modular calcium-binding protein 2,disulfide bond,domain:EF-hand 1,domain:EF-hand 2,domain:Kazal-like,domain:Thyroglobulin type-1 1,domain:Thyroglobulin type-1 2,glycosylation site:N-linked (GlcNAc...),sequence conflict,signal peptide,splice variant,
SPOCK2	SPARC/osteonectin, cwcv and kazal like domains proteoglycan 2(SPOCK2)	Homo sapiens	GO:0007165~signal transduction,GO:0007416~synapse assembly,GO:0010811~positive regulation of cell-substrate adhesion,GO:0010951~negative regulation of endopeptidase activity,GO:0019800~peptide cross-linking via chondroitin 4-sulfate glycosaminoglycan,GO:0030198~extracellular matrix organization,GO:0045595~regulation of cell differentiation,GO:2000147~positive regulation of cell motility,	GO:0005578~proteinaceous extracellular matrix,	GO:0005509~calcium ion binding,GO:0005539~glycosaminoglycan binding,GO:0008191~metalloendopeptidase inhibitor activity,GO:0050840~extracellular matrix binding,	IPR000716:Thyroglobulin type-1,IPR002350:Kazal domain,IPR011992:EF-hand-like domain,IPR019577:SPARC/Testican, calcium-binding domain,				SM00211:TY,SM00280:KAZAL,	Alternative splicing,Calcium,Complete proteome,Direct protein sequencing,Disulfide bond,Extracellular matrix,Glycoprotein,Heparan sulfate,Phosphoprotein,Polymorphism,Proteoglycan,Proteomics identification,Reference proteome,Secreted,Signal,	chain:Testican-2,compositionally biased region:Glu-rich,disulfide bond,domain:Kazal-like,domain:Thyroglobulin type-1,glycosylation site:N-linked (GlcNAc...),glycosylation site:O-linked (Xyl...) (glycosaminoglycan),modified residue,sequence conflict,sequence variant,signal peptide,
SPOCD1	SPOC domain containing 1(SPOCD1)	Homo sapiens	GO:0006351~transcription, DNA-templated,GO:0010923~negative regulation of phosphatase activity,			IPR003618:Transcription elongation factor S-II, central domain,IPR012921:Spen paralogue and orthologue SPOC, C-terminal,				SM00510:TFS2M,	Alternative splicing,Complete proteome,Polymorphism,Proteomics identification,Reference proteome,	chain:SPOC domain-containing protein 1,domain:SPOC,domain:TFIIS central,sequence conflict,sequence variant,splice variant,
SRPK3	SRSF protein kinase 3(SRPK3)	Homo sapiens	GO:0006468~protein phosphorylation,GO:0007519~skeletal muscle tissue development,GO:0030154~cell differentiation,GO:0060537~muscle tissue development,		GO:0004672~protein kinase activity,GO:0004674~protein serine/threonine kinase activity,GO:0005515~protein binding,GO:0005524~ATP binding,	IPR000719:Protein kinase, catalytic domain,IPR008271:Serine/threonine-protein kinase, active site,IPR011009:Protein kinase-like domain,IPR017441:Protein kinase, ATP binding site,				SM00220:S_TKc,	Alternative splicing,ATP-binding,Coiled coil,Complete proteome,Developmental protein,Differentiation,Kinase,Myogenesis,Nucleotide-binding,Phosphoprotein,Polymorphism,Proteomics identification,Reference proteome,Serine/threonine-protein kinase,Transferase,	active site:Proton acceptor,binding site:ATP,chain:Serine/threonine-protein kinase SRPK3,compositionally biased region:Poly-Ser,domain:Protein kinase,nucleotide phosphate-binding region:ATP,sequence variant,splice variant,
SOX13	SRY-box 13(SOX13)	Homo sapiens	GO:0006351~transcription, DNA-templated,GO:0006355~regulation of transcription, DNA-templated,GO:0009653~anatomical structure morphogenesis,GO:0045586~regulation of gamma-delta T cell differentiation,	GO:0005634~nucleus,GO:0005654~nucleoplasm,	GO:0000977~RNA polymerase II regulatory region sequence-specific DNA binding,GO:0003700~transcription factor activity, sequence-specific DNA binding,GO:0005515~protein binding,GO:0043565~sequence-specific DNA binding,	IPR009071:High mobility group (HMG) box domain,				SM00398:HMG,	Coiled coil,Complete proteome,DNA-binding,Nucleus,Phosphoprotein,Polymorphism,Proteomics identification,Reference proteome,Transcription,Transcription regulation,	chain:Transcription factor Sox-13,compositionally biased region:Gln-rich,compositionally biased region:Pro-rich,DNA-binding region:HMG box,modified residue,sequence conflict,sequence variant,
SOX17	SRY-box 17(SOX17)	Homo sapiens	GO:0000122~negative regulation of transcription from RNA polymerase II promoter,GO:0001525~angiogenesis,GO:0001570~vasculogenesis,GO:0001706~endoderm formation,GO:0001828~inner cell mass cellular morphogenesis,GO:0001947~heart looping,GO:0003142~cardiogenic plate morphogenesis,GO:0003143~embryonic heart tube morphogenesis,GO:0003151~outflow tract morphogenesis,GO:0003308~negative regulation of Wn…	GO:0005634~nucleus,GO:0005654~nucleoplasm,GO:0005667~transcription factor complex,GO:0044798~nuclear transcription factor complex,	GO:0001228~transcriptional activator activity, RNA polymerase II transcription regulatory region sequence-specific binding,GO:0003705~transcription factor activity, RNA polymerase II distal enhancer sequence-specific binding,GO:0003713~transcription coactivator activity,GO:0005515~protein binding,GO:0008013~beta-catenin binding,GO:0008134~transcription factor binding,GO:0043565~sequence-specific …	IPR009071:High mobility group (HMG) box domain,IPR021934:Sox C-terminal transactivation domain,	hsa04310:Wnt signaling pathway,	613674~Vesicoureteral reflux 3,		SM00398:HMG,	3D-structure,Activator,Complete proteome,Disease mutation,DNA-binding,Nucleus,Reference proteome,Transcription,Transcription regulation,Wnt signaling pathway,	chain:Transcription factor SOX-17,compositionally biased region:Gln/Pro-rich,DNA-binding region:HMG box,helix,
SOX18	SRY-box 18(SOX18)	Homo sapiens	GO:0000122~negative regulation of transcription from RNA polymerase II promoter,GO:0001525~angiogenesis,GO:0001570~vasculogenesis,GO:0001701~in utero embryonic development,GO:0001942~hair follicle development,GO:0001944~vasculature development,GO:0001946~lymphangiogenesis,GO:0001947~heart looping,GO:0003151~outflow tract morphogenesis,GO:0022405~hair cycle process,GO:0035050~embryonic heart tube …	GO:0000790~nuclear chromatin,GO:0005634~nucleus,GO:0044798~nuclear transcription factor complex,	GO:0000978~RNA polymerase II core promoter proximal region sequence-specific DNA binding,GO:0001077~transcriptional activator activity, RNA polymerase II core promoter proximal region sequence-specific binding,GO:0044212~transcription regulatory region DNA binding,GO:0046982~protein heterodimerization activity,	IPR009071:High mobility group (HMG) box domain,IPR021934:Sox C-terminal transactivation domain,		137940~Hypotrichosis-lymphedema-telangiectasia-renal defect syndrome,607823~Hypotrichosis-lymphedema-telangiectasia syndrome,		SM00398:HMG,	Activator,Complete proteome,Disease mutation,DNA-binding,Hypotrichosis,Nucleus,Phosphoprotein,Reference proteome,Transcription,Transcription regulation,	chain:Transcription factor SOX-18,DNA-binding region:HMG box,sequence variant,
SOX8	SRY-box 8(SOX8)	Homo sapiens	GO:0001649~osteoblast differentiation,GO:0001701~in utero embryonic development,GO:0001755~neural crest cell migration,GO:0006351~transcription, DNA-templated,GO:0007165~signal transduction,GO:0007283~spermatogenesis,GO:0007422~peripheral nervous system development,GO:0008584~male gonad development,GO:0010817~regulation of hormone levels,GO:0014015~positive regulation of gliogenesis,GO:0033690~po…	GO:0005634~nucleus,GO:0005737~cytoplasm,GO:0044798~nuclear transcription factor complex,	GO:0000979~RNA polymerase II core promoter sequence-specific DNA binding,GO:0000981~RNA polymerase II transcription factor activity, sequence-specific DNA binding,GO:0003677~DNA binding,GO:0008134~transcription factor binding,GO:0046982~protein heterodimerization activity,	IPR009071:High mobility group (HMG) box domain,IPR022151:Sox developmental protein N-terminal,				SM00398:HMG,	Complete proteome,DNA-binding,Nucleus,Reference proteome,Transcription,Transcription regulation,	chain:Transcription factor SOX-8,DNA-binding region:HMG box,
ST6GALNAC1	ST6 N-acetylgalactosaminide alpha-2,6-sialyltransferase 1(ST6GALNAC1)	Homo sapiens	GO:0001574~ganglioside biosynthetic process,GO:0006486~protein glycosylation,GO:0009311~oligosaccharide metabolic process,GO:0009312~oligosaccharide biosynthetic process,GO:0018279~protein N-linked glycosylation via asparagine,GO:0097503~sialylation,	GO:0000139~Golgi membrane,GO:0005794~Golgi apparatus,GO:0016021~integral component of membrane,	GO:0001665~alpha-N-acetylgalactosaminide alpha-2,6-sialyltransferase activity,GO:0008373~sialyltransferase activity,	IPR001675:Glycosyl transferase, family 29,	hsa00512:Mucin type O-Glycan biosynthesis,hsa01100:Metabolic pathways,				Complete proteome,Disulfide bond,Glycoprotein,Glycosyltransferase,Golgi apparatus,Membrane,Polymorphism,Proteomics identification,Reference proteome,Signal-anchor,Transferase,Transmembrane,Transmembrane helix,	chain:Alpha-N-acetylgalactosaminide alpha-2,6- sialyltransferase 1,disulfide bond,glycosylation site:N-linked (GlcNAc...),modified residue,sequence variant,topological domain:Cytoplasmic,topological domain:Lumenal,transmembrane region,
ST6GALNAC2	ST6 N-acetylgalactosaminide alpha-2,6-sialyltransferase 2(ST6GALNAC2)	Homo sapiens	GO:0001574~ganglioside biosynthetic process,GO:0006486~protein glycosylation,GO:0009311~oligosaccharide metabolic process,GO:0016266~O-glycan processing,GO:0018279~protein N-linked glycosylation via asparagine,GO:0097503~sialylation,	GO:0000139~Golgi membrane,GO:0005794~Golgi apparatus,GO:0016021~integral component of membrane,GO:0030173~integral component of Golgi membrane,	GO:0001665~alpha-N-acetylgalactosaminide alpha-2,6-sialyltransferase activity,GO:0008373~sialyltransferase activity,	IPR001675:Glycosyl transferase, family 29,IPR012163:Sialyltransferase,			PIRSF005557:sialyltransferase,		Complete proteome,Disulfide bond,Glycoprotein,Glycosyltransferase,Golgi apparatus,Membrane,Reference proteome,Signal,Signal-anchor,Transferase,Transmembrane,Transmembrane helix,	chain:Alpha-N-acetylgalactosaminide alpha-2,6- sialyltransferase 2,disulfide bond,glycosylation site:N-linked (GlcNAc...),sequence conflict,topological domain:Cytoplasmic,topological domain:Lumenal,transmembrane region,
ST6GALNAC4	ST6 N-acetylgalactosaminide alpha-2,6-sialyltransferase 4(ST6GALNAC4)	Homo sapiens	GO:0001574~ganglioside biosynthetic process,GO:0006486~protein glycosylation,GO:0006664~glycolipid metabolic process,GO:0009311~oligosaccharide metabolic process,GO:0016266~O-glycan processing,GO:0018279~protein N-linked glycosylation via asparagine,GO:0097503~sialylation,	GO:0000139~Golgi membrane,GO:0005794~Golgi apparatus,GO:0016021~integral component of membrane,	GO:0001665~alpha-N-acetylgalactosaminide alpha-2,6-sialyltransferase activity,GO:0008373~sialyltransferase activity,GO:0047290~(alpha-N-acetylneuraminyl-2,3-beta-galactosyl-1,3)-N-acetyl-galactosaminide 6-alpha-sialyltransferase activity,	IPR001675:Glycosyl transferase, family 29,	hsa00604:Glycosphingolipid biosynthesis - ganglio series,hsa01100:Metabolic pathways,				Complete proteome,Disulfide bond,Glycoprotein,Glycosyltransferase,Golgi apparatus,Membrane,Proteomics identification,Reference proteome,Signal-anchor,Transferase,Transmembrane,Transmembrane helix,	chain:Alpha-N-acetyl-neuraminyl-2,3-beta- galactosyl-1,3-N-acetyl-galactosaminide alpha-2,6-sialyltransferase,disulfide bond,glycosylation site:N-linked (GlcNAc...),modified residue,sequence conflict,topological domain:Cytoplasmic,topological domain:Lumenal,transmembrane region,
ST6GALNAC6	ST6 N-acetylgalactosaminide alpha-2,6-sialyltransferase 6(ST6GALNAC6)	Homo sapiens	GO:0001574~ganglioside biosynthetic process,GO:0006486~protein glycosylation,GO:0006677~glycosylceramide metabolic process,GO:0006687~glycosphingolipid metabolic process,GO:0009100~glycoprotein metabolic process,GO:0009311~oligosaccharide metabolic process,GO:0009312~oligosaccharide biosynthetic process,GO:0009988~cell-cell recognition,GO:0018279~protein N-linked glycosylation via asparagine,GO:0…	GO:0000139~Golgi membrane,GO:0005737~cytoplasm,GO:0005794~Golgi apparatus,GO:0005886~plasma membrane,GO:0016021~integral component of membrane,	GO:0001665~alpha-N-acetylgalactosaminide alpha-2,6-sialyltransferase activity,GO:0008373~sialyltransferase activity,	IPR001675:Glycosyl transferase, family 29,	hsa00604:Glycosphingolipid biosynthesis - ganglio series,hsa01100:Metabolic pathways,				Alternative splicing,Complete proteome,Disulfide bond,Glycoprotein,Glycosyltransferase,Golgi apparatus,Membrane,Proteomics identification,Reference proteome,Signal-anchor,Transferase,Transmembrane,Transmembrane helix,	chain:Alpha-N-acetylgalactosaminide alpha-2,6- sialyltransferase 6,compositionally biased region:Poly-Arg,compositionally biased region:Poly-Ser,disulfide bond,glycosylation site:N-linked (GlcNAc...),sequence conflict,splice variant,topological domain:Cytoplasmic,topological domain:Lumenal,transmembrane region,
STUB1	STIP1 homology and U-box containing protein 1(STUB1)	Homo sapiens	GO:0000209~protein polyubiquitination,GO:0006281~DNA repair,GO:0006511~ubiquitin-dependent protein catabolic process,GO:0006515~misfolded or incompletely synthesized protein catabolic process,GO:0016567~protein ubiquitination,GO:0030512~negative regulation of transforming growth factor beta receptor signaling pathway,GO:0030579~ubiquitin-dependent SMAD protein catabolic process,GO:0030968~endopla…	GO:0000151~ubiquitin ligase complex,GO:0005654~nucleoplasm,GO:0005737~cytoplasm,GO:0005783~endoplasmic reticulum,GO:0005829~cytosol,GO:0005886~plasma membrane,GO:0030018~Z disc,GO:0031371~ubiquitin conjugating enzyme complex,GO:0042405~nuclear inclusion body,GO:0045111~intermediate filament cytoskeleton,GO:0070062~extracellular exosome,	GO:0001664~G-protein coupled receptor binding,GO:0004842~ubiquitin-protein transferase activity,GO:0005515~protein binding,GO:0016874~ligase activity,GO:0019899~enzyme binding,GO:0019900~kinase binding,GO:0030544~Hsp70 protein binding,GO:0030674~protein binding, bridging,GO:0030911~TPR domain binding,GO:0031625~ubiquitin protein ligase binding,GO:0034450~ubiquitin-ubiquitin ligase activity,GO:004…	IPR003613:U box domain,IPR011990:Tetratricopeptide-like helical,IPR013026:Tetratricopeptide repeat-containing domain,IPR013083:Zinc finger, RING/FYVE/PHD-type,IPR019734:Tetratricopeptide repeat,	hsa04120:Ubiquitin mediated proteolysis,hsa04141:Protein processing in endoplasmic reticulum,	615768~Spinocerebellar ataxia, autosomal recessive 16,		SM00028:TPR,SM00504:Ubox,	3D-structure,Alternative splicing,Coiled coil,Complete proteome,Cytoplasm,Direct protein sequencing,Disease mutation,DNA damage,DNA repair,Isopeptide bond,Ligase,Neurodegeneration,Nucleus,Phosphoprotein,Proteomics identification,Reference proteome,Repeat,TPR repeat,Ubl conjugation,Ubl conjugation pathway,	chain:STIP1 homology and U box-containing protein 1,domain:U-box,modified residue,repeat:TPR 1,repeat:TPR 2,repeat:TPR 3,sequence conflict,splice variant,
SMARCD2	SWI/SNF related, matrix associated, actin dependent regulator of chromatin, subfamily d, member 2(SMARCD2)	Homo sapiens	GO:0006337~nucleosome disassembly,GO:0006338~chromatin remodeling,GO:0006351~transcription, DNA-templated,GO:0006357~regulation of transcription from RNA polymerase II promoter,GO:0016569~covalent chromatin modification,GO:0043044~ATP-dependent chromatin remodeling,	GO:0000790~nuclear chromatin,GO:0005654~nucleoplasm,GO:0016514~SWI/SNF complex,GO:0043234~protein complex,	GO:0000978~RNA polymerase II core promoter proximal region sequence-specific DNA binding,GO:0000980~RNA polymerase II distal enhancer sequence-specific DNA binding,GO:0003713~transcription coactivator activity,GO:0005515~protein binding,GO:0031492~nucleosomal DNA binding,	IPR003121:SWIB/MDM2 domain,IPR019835:SWIB domain,				SM00151:SWIB,	Alternative splicing,Chromatin regulator,Complete proteome,Methylation,Nucleus,Phosphoprotein,Proteomics identification,Reference proteome,Transcription,Transcription regulation,Ubl conjugation,	chain:SWI/SNF-related matrix-associated actin- dependent regulator of chromatin subfamily D member 2,domain:SWIB,modified residue,sequence conflict,splice variant,
SWI5	SWI5 homologous recombination repair protein(SWI5)	Homo sapiens	GO:0000724~double-strand break repair via homologous recombination,GO:0000730~DNA recombinase assembly,GO:0071479~cellular response to ionizing radiation,	GO:0005634~nucleus,GO:0032798~Swi5-Sfr1 complex,	GO:0005515~protein binding,	IPR010760:DNA repair protein, Swi5,					Coiled coil,Complete proteome,DNA damage,DNA repair,Nucleus,Proteomics identification,Reference proteome,	chain:Uncharacterized protein C9orf119,
SPI1	Spi-1 proto-oncogene(SPI1)	Homo sapiens	GO:0000122~negative regulation of transcription from RNA polymerase II promoter,GO:0002320~lymphoid progenitor cell differentiation,GO:0006366~transcription from RNA polymerase II promoter,GO:0030098~lymphocyte differentiation,GO:0030218~erythrocyte differentiation,GO:0030225~macrophage differentiation,GO:0030851~granulocyte differentiation,GO:0035019~somatic stem cell population maintenance,GO:0…	GO:0000790~nuclear chromatin,GO:0016021~integral component of membrane,	GO:0000978~RNA polymerase II core promoter proximal region sequence-specific DNA binding,GO:0000979~RNA polymerase II core promoter sequence-specific DNA binding,GO:0000980~RNA polymerase II distal enhancer sequence-specific DNA binding,GO:0000981~RNA polymerase II transcription factor activity, sequence-specific DNA binding,GO:0001047~core promoter binding,GO:0001077~transcriptional activator ac…	IPR000418:Ets domain,IPR011991:Winged helix-turn-helix DNA-binding domain,	hsa04380:Osteoclast differentiation,hsa05166:HTLV-I infection,hsa05200:Pathways in cancer,hsa05202:Transcriptional misregulation in cancer,hsa05221:Acute myeloid leukemia,			SM00413:ETS,	Activator,Alternative splicing,Complete proteome,DNA-binding,Membrane,Nucleus,Phosphoprotein,Proteomics identification,Proto-oncogene,Reference proteome,RNA-binding,Transcription,Transcription regulation,Transmembrane,Transmembrane helix,	chain:Transcription factor PU.1,DNA-binding region:ETS,modified residue,splice variant,
SHE	Src homology 2 domain containing E(SHE)	Homo sapiens	GO:0007165~signal transduction,GO:0009967~positive regulation of signal transduction,		GO:0005070~SH3/SH2 adaptor activity,GO:0005515~protein binding,	IPR000980:SH2 domain,				SM00252:SH2,	Complete proteome,Phosphoprotein,Proteomics identification,Reference proteome,SH2 domain,Signal,	chain:SH2 domain-containing adapter protein E,compositionally biased region:Ser-rich,domain:SH2,
STARD8	StAR related lipid transfer domain containing 8(STARD8)	Homo sapiens	GO:0007165~signal transduction,GO:0043547~positive regulation of GTPase activity,GO:0051056~regulation of small GTPase mediated signal transduction,	GO:0005829~cytosol,GO:0005925~focal adhesion,	GO:0005096~GTPase activator activity,GO:0008289~lipid binding,	IPR000198:Rho GTPase-activating protein domain,IPR002913:START domain,IPR008936:Rho GTPase activation protein,IPR013761:Sterile alpha motif/pointed domain,IPR023393:START-like domain,				SM00234:START,SM00324:RhoGAP,	Alternative splicing,Cell junction,Complete proteome,GTPase activation,Methylation,Phosphoprotein,Polymorphism,Reference proteome,	chain:StAR-related lipid transfer protein 8,compositionally biased region:Poly-Glu,domain:Rho-GAP,domain:START,modified residue,mutagenesis site,sequence conflict,sequence variant,splice variant,
TRAV8-1	T cell receptor alpha variable 8-1(TRAV8-1)	Homo sapiens				IPR007110:Immunoglobulin-like domain,IPR013106:Immunoglobulin V-set,IPR013783:Immunoglobulin-like fold,				SM00406:IGv,	Complete proteome,Reference proteome,Signal,
TBX2	T-box 2(TBX2)	Homo sapiens	GO:0000122~negative regulation of transcription from RNA polymerase II promoter,GO:0001947~heart looping,GO:0003148~outflow tract septum morphogenesis,GO:0003151~outflow tract morphogenesis,GO:0003203~endocardial cushion morphogenesis,GO:0003256~regulation of transcription from RNA polymerase II promoter involved in myocardial precursor cell differentiation,GO:0006351~transcription, DNA-templated…	GO:0005634~nucleus,GO:0005667~transcription factor complex,	GO:0000978~RNA polymerase II core promoter proximal region sequence-specific DNA binding,GO:0001078~transcriptional repressor activity, RNA polymerase II core promoter proximal region sequence-specific binding,GO:0003677~DNA binding,GO:0003700~transcription factor activity, sequence-specific DNA binding,GO:0005515~protein binding,GO:0043565~sequence-specific DNA binding,	IPR001699:Transcription factor, T-box,IPR002070:Transcription factor, Brachyury,IPR008967:p53-like transcription factor, DNA-binding,IPR018186:Transcription factor, T-box, conserved site,IPR022582:Transcription factor, T-box, region of unknown function,				SM00425:TBOX,	Complete proteome,Developmental protein,DNA-binding,Nucleus,Phosphoprotein,Proteomics identification,Reference proteome,Transcription,Transcription regulation,	chain:T-box transcription factor TBX2,compositionally biased region:Ala-rich,compositionally biased region:Gly-rich,DNA-binding region:T-box,sequence conflict,
TBX3	T-box 3(TBX3)	Homo sapiens	GO:0000122~negative regulation of transcription from RNA polymerase II promoter,GO:0001501~skeletal system development,GO:0001568~blood vessel development,GO:0001701~in utero embryonic development,GO:0001947~heart looping,GO:0003151~outflow tract morphogenesis,GO:0003167~atrioventricular bundle cell differentiation,GO:0006351~transcription, DNA-templated,GO:0006357~regulation of transcription fro…	GO:0005634~nucleus,	GO:0000978~RNA polymerase II core promoter proximal region sequence-specific DNA binding,GO:0001078~transcriptional repressor activity, RNA polymerase II core promoter proximal region sequence-specific binding,GO:0001085~RNA polymerase II transcription factor binding,GO:0001102~RNA polymerase II activating transcription factor binding,GO:0003677~DNA binding,GO:0003700~transcription factor activit…	IPR001699:Transcription factor, T-box,IPR002070:Transcription factor, Brachyury,IPR008967:p53-like transcription factor, DNA-binding,IPR018186:Transcription factor, T-box, conserved site,IPR022582:Transcription factor, T-box, region of unknown function,	hsa04550:Signaling pathways regulating pluripotency of stem cells,	181450~Ulnar-mammary syndrome,		SM00425:TBOX,	3D-structure,Alternative splicing,Complete proteome,Developmental protein,Disease mutation,DNA-binding,Nucleus,Phosphoprotein,Reference proteome,Repressor,Transcription,Transcription regulation,	chain:T-box transcription factor TBX3,DNA-binding region:T-box; first part,DNA-binding region:T-box; second part,helix,modified residue,region of interest:Transcription repression,sequence conflict,sequence variant,splice variant,strand,
TBX6	T-box 6(TBX6)	Homo sapiens	GO:0000122~negative regulation of transcription from RNA polymerase II promoter,GO:0001707~mesoderm formation,GO:0001708~cell fate specification,GO:0006351~transcription, DNA-templated,GO:0007498~mesoderm development,GO:0009653~anatomical structure morphogenesis,GO:0010977~negative regulation of neuron projection development,GO:0014043~negative regulation of neuron maturation,GO:0023019~signal tr…	GO:0005634~nucleus,	GO:0001085~RNA polymerase II transcription factor binding,GO:0001102~RNA polymerase II activating transcription factor binding,GO:0001191~transcriptional repressor activity, RNA polymerase II transcription factor binding,GO:0003677~DNA binding,GO:0003700~transcription factor activity, sequence-specific DNA binding,GO:0005515~protein binding,	IPR001699:Transcription factor, T-box,IPR002070:Transcription factor, Brachyury,IPR008967:p53-like transcription factor, DNA-binding,IPR018186:Transcription factor, T-box, conserved site,		122600~Spondylocostal dysostosis 5,		SM00425:TBOX,	Alternative splicing,Complete proteome,Developmental protein,DNA-binding,Dwarfism,Nucleus,Polymorphism,Reference proteome,Transcription,Transcription regulation,	chain:T-box transcription factor TBX6,DNA-binding region:T-box,sequence conflict,sequence variant,
TCIRG1	T-cell immune regulator 1, ATPase H+ transporting V0 subunit a3(TCIRG1)	Homo sapiens	GO:0006968~cellular defense response,GO:0007035~vacuolar acidification,GO:0007039~protein catabolic process in the vacuole,GO:0008284~positive regulation of cell proliferation,GO:0008286~insulin receptor signaling pathway,GO:0015986~ATP synthesis coupled proton transport,GO:0015991~ATP hydrolysis coupled proton transport,GO:0015992~proton transport,GO:0016236~macroautophagy,GO:0033572~transferrin…	GO:0000220~vacuolar proton-transporting V-type ATPase, V0 domain,GO:0005739~mitochondrion,GO:0005765~lysosomal membrane,GO:0005886~plasma membrane,GO:0005887~integral component of plasma membrane,GO:0010008~endosome membrane,GO:0016021~integral component of membrane,GO:0016324~apical plasma membrane,GO:0016471~vacuolar proton-transporting V-type ATPase complex,GO:0030670~phagocytic vesicle membra…	GO:0005215~transporter activity,GO:0015078~hydrogen ion transmembrane transporter activity,GO:0046961~proton-transporting ATPase activity, rotational mechanism,GO:0051117~ATPase binding,	IPR002490:ATPase, V0 complex, subunit 116kDa,IPR026028:ATPase, V0 complex, subunit 116kDa, eukaryotic,	hsa00190:Oxidative phosphorylation,hsa01100:Metabolic pathways,hsa04142:Lysosome,hsa04145:Phagosome,hsa04721:Synaptic vesicle cycle,hsa04966:Collecting duct acid secretion,hsa05110:Vibrio cholerae infection,hsa05120:Epithelial cell signaling in Helicobacter pylori infection,hsa05152:Tuberculosis,hsa05323:Rheumatoid arthritis,	259700~Osteopetrosis, autosomal recessive 1,	PIRSF001293:V-type proton ATPase 116 kda subunit a isoform 1,		Alternative splicing,Coiled coil,Complete proteome,Disease mutation,Hydrogen ion transport,Ion transport,Membrane,Osteopetrosis,Proteomics identification,Reference proteome,Signal,Transmembrane,Transmembrane helix,Transport,	chain:V-type proton ATPase 116 kDa subunit a isoform 3,sequence conflict,sequence variant,splice variant,topological domain:Cytoplasmic,topological domain:Lumenal,transmembrane region,
TCL1A	T-cell leukemia/lymphoma 1A(TCL1A)	Homo sapiens	GO:0007275~multicellular organism development,	GO:0005634~nucleus,GO:0005783~endoplasmic reticulum,	GO:0005515~protein binding,GO:0042802~identical protein binding,	IPR004832:TCL1/MTCP1,	hsa04151:PI3K-Akt signaling pathway,	Leukemia/lymphoma, T-cell~Leukemia/lymphoma, T-cell,			3D-structure,Chromosomal rearrangement,Complete proteome,Cytoplasm,Endoplasmic reticulum,Microsome,Nucleus,Polymorphism,Proteomics identification,Proto-oncogene,Reference proteome,	chain:T-cell leukemia/lymphoma protein 1A,helix,mutagenesis site,sequence conflict,sequence variant,strand,turn,
TAL1	TAL bHLH transcription factor 1, erythroid differentiation factor(TAL1)	Homo sapiens	GO:0000122~negative regulation of transcription from RNA polymerase II promoter,GO:0001525~angiogenesis,GO:0006351~transcription, DNA-templated,GO:0006357~regulation of transcription from RNA polymerase II promoter,GO:0007626~locomotory behavior,GO:0021527~spinal cord association neuron differentiation,GO:0030097~hemopoiesis,GO:0030218~erythrocyte differentiation,GO:0030219~megakaryocyte differen…	GO:0000118~histone deacetylase complex,GO:0000790~nuclear chromatin,GO:0005634~nucleus,GO:0005667~transcription factor complex,GO:0033193~Lsd1/2 complex,	GO:0000977~RNA polymerase II regulatory region sequence-specific DNA binding,GO:0000979~RNA polymerase II core promoter sequence-specific DNA binding,GO:0000980~RNA polymerase II distal enhancer sequence-specific DNA binding,GO:0000981~RNA polymerase II transcription factor activity, sequence-specific DNA binding,GO:0001085~RNA polymerase II transcription factor binding,GO:0003682~chromatin bindi…	IPR011598:Myc-type, basic helix-loop-helix (bHLH) domain,		613065~Leukemia, T-cell acute lymphocytic, somatic,		SM00353:HLH,	3D-structure,Alternative splicing,Chromosomal rearrangement,Complete proteome,Developmental protein,Differentiation,DNA-binding,Nucleus,Phosphoprotein,Proto-oncogene,Reference proteome,Transcription,Transcription regulation,Ubl conjugation,	chain:T-cell acute lymphocytic leukemia protein 1,compositionally biased region:Poly-Gly,compositionally biased region:Pro-rich,DNA-binding region:Basic motif,domain:Helix-loop-helix motif,modified residue,splice variant,
TAPBPL	TAP binding protein like(TAPBPL)	Homo sapiens	GO:0002376~immune system process,GO:0002590~negative regulation of antigen processing and presentation of peptide antigen via MHC class I,	GO:0000139~Golgi membrane,GO:0005789~endoplasmic reticulum membrane,GO:0005886~plasma membrane,GO:0016021~integral component of membrane,	GO:0032403~protein complex binding,	IPR003006:Immunoglobulin/major histocompatibility complex, conserved site,IPR003597:Immunoglobulin C1-set,IPR003599:Immunoglobulin subtype,IPR007110:Immunoglobulin-like domain,IPR013106:Immunoglobulin V-set,IPR013783:Immunoglobulin-like fold,				SM00407:IGc1,SM00409:IG,	Alternative splicing,Cell membrane,Complete proteome,Direct protein sequencing,Disulfide bond,Endoplasmic reticulum,Golgi apparatus,Immunity,Immunoglobulin domain,Membrane,Microsome,Polymorphism,Proteomics identification,Reference proteome,Repeat,Signal,Transmembrane,Transmembrane helix,	chain:Tapasin-related protein,disulfide bond,domain:Ig-like C1-type,domain:Ig-like V-type,sequence conflict,sequence variant,signal peptide,topological domain:Cytoplasmic,topological domain:Lumenal,transmembrane region,
TAPBP	TAP binding protein(TAPBP)	Homo sapiens	GO:0002397~MHC class I protein complex assembly,GO:0002474~antigen processing and presentation of peptide antigen via MHC class I,GO:0006461~protein complex assembly,GO:0006890~retrograde vesicle-mediated transport, Golgi to ER,GO:0006955~immune response,GO:0010468~regulation of gene expression,GO:0019885~antigen processing and presentation of endogenous peptide antigen via MHC class I,GO:0050823…	GO:0000139~Golgi membrane,GO:0005783~endoplasmic reticulum,GO:0005789~endoplasmic reticulum membrane,GO:0016020~membrane,GO:0016021~integral component of membrane,GO:0042824~MHC class I peptide loading complex,GO:0042825~TAP complex,GO:0071556~integral component of lumenal side of endoplasmic reticulum membrane,	GO:0005515~protein binding,GO:0015433~peptide antigen-transporting ATPase activity,GO:0042288~MHC class I protein binding,GO:0042605~peptide antigen binding,GO:0046978~TAP1 binding,GO:0046979~TAP2 binding,GO:0051082~unfolded protein binding,	IPR003597:Immunoglobulin C1-set,IPR007110:Immunoglobulin-like domain,IPR008056:Tapasin,IPR013783:Immunoglobulin-like fold,	hsa04612:Antigen processing and presentation,	604571~Bare lymphocyte syndrome, type I,			3D-structure,Alternative splicing,Complete proteome,Direct protein sequencing,Disulfide bond,Endoplasmic reticulum,Glycoprotein,Immunoglobulin domain,Membrane,Polymorphism,Proteomics identification,Reference proteome,Signal,Transmembrane,Transmembrane helix,	chain:Tapasin,disulfide bond,domain:Ig-like C1-type,glycosylation site:N-linked (GlcNAc...),helix,modified residue,sequence conflict,sequence variant,signal peptide,site:May be involved in interaction with TAP,splice variant,strand,topological domain:Cytoplasmic,topological domain:Lumenal,transmembrane region,
TIMP1	TIMP metallopeptidase inhibitor 1(TIMP1)	Homo sapiens	GO:0001775~cell activation,GO:0002576~platelet degranulation,GO:0007568~aging,GO:0008284~positive regulation of cell proliferation,GO:0009725~response to hormone,GO:0010951~negative regulation of endopeptidase activity,GO:0022617~extracellular matrix disassembly,GO:0034097~response to cytokine,GO:0042060~wound healing,GO:0043066~negative regulation of apoptotic process,GO:0043086~negative regulat…	GO:0005576~extracellular region,GO:0005578~proteinaceous extracellular matrix,GO:0005581~collagen trimer,GO:0005604~basement membrane,GO:0005615~extracellular space,GO:0031093~platelet alpha granule lumen,GO:0070062~extracellular exosome,	GO:0002020~protease binding,GO:0005125~cytokine activity,GO:0005515~protein binding,GO:0008083~growth factor activity,GO:0008191~metalloendopeptidase inhibitor activity,GO:0046872~metal ion binding,	IPR001134:Netrin domain,IPR001820:Proteinase inhibitor I35, tissue inhibitor of metalloproteinase,IPR008993:Tissue inhibitor of metalloproteinases-like, OB-fold,IPR015611:Tissue inhibitor of metalloprotease 1,IPR027465:Proteinase inhibitor I35, tissue inhibitor of metalloproteinase, C-terminal domain,	hsa04066:HIF-1 signaling pathway,			SM00206:NTR,	3D-structure,Collagen,Complete proteome,Direct protein sequencing,Disulfide bond,Glycoprotein,Growth factor,Metal-binding,Metalloenzyme inhibitor,Metalloprotease inhibitor,Phosphoprotein,Protease inhibitor,Proteomics identification,Reference proteome,Secreted,Signal,Zinc,	chain:Metalloproteinase inhibitor 1,disulfide bond,domain:NTR,glycosylation site:N-linked (GlcNAc...),helix,metal ion-binding site:Zinc; via amide nitrogen and carbonyl oxygen; shared with metalloproteinase partner,mutagenesis site,region of interest:Involved in metalloproteinase-binding,sequence conflict,signal peptide,strand,turn,
TIMP3	TIMP metallopeptidase inhibitor 3(TIMP3)	Homo sapiens	GO:0002576~platelet degranulation,GO:0007601~visual perception,GO:0010033~response to organic substance,GO:0051045~negative regulation of membrane protein ectodomain proteolysis,GO:0070373~negative regulation of ERK1 and ERK2 cascade,GO:0071310~cellular response to organic substance,GO:1903984~positive regulation of TRAIL-activated apoptotic signaling pathway,GO:1904684~negative regulation of met…	GO:0005576~extracellular region,GO:0005578~proteinaceous extracellular matrix,GO:0005604~basement membrane,GO:0005615~extracellular space,GO:0005634~nucleus,GO:0031012~extracellular matrix,GO:0031089~platelet dense granule lumen,GO:0070062~extracellular exosome,	GO:0002020~protease binding,GO:0005515~protein binding,GO:0008191~metalloendopeptidase inhibitor activity,GO:0046872~metal ion binding,	IPR001134:Netrin domain,IPR001820:Proteinase inhibitor I35, tissue inhibitor of metalloproteinase,IPR008993:Tissue inhibitor of metalloproteinases-like, OB-fold,IPR015612:Tissue inhibitor of metalloprotease 3,IPR027465:Proteinase inhibitor I35, tissue inhibitor of metalloproteinase, C-terminal domain,	hsa05205:Proteoglycans in cancer,hsa05206:MicroRNAs in cancer,	136900~Sorsby fundus dystrophy,		SM00206:NTR,	3D-structure,Complete proteome,Direct protein sequencing,Disease mutation,Disulfide bond,Extracellular matrix,Metal-binding,Metalloenzyme inhibitor,Metalloprotease inhibitor,Protease inhibitor,Reference proteome,Secreted,Sensory transduction,Signal,Vision,Zinc,	chain:Metalloproteinase inhibitor 3,disulfide bond,domain:NTR,helix,metal ion-binding site:Zinc; via amide nitrogen and carbonyl oxygen; shared with metalloproteinase partner,region of interest:Involved in metalloproteinase-binding,sequence conflict,sequence variant,signal peptide,strand,turn,
TIMP4	TIMP metallopeptidase inhibitor 4(TIMP4)	Homo sapiens	GO:0007219~Notch signaling pathway,GO:0007417~central nervous system development,GO:0010033~response to organic substance,GO:0010951~negative regulation of endopeptidase activity,GO:0032496~response to lipopolysaccharide,GO:0034097~response to cytokine,GO:0042493~response to drug,GO:0042698~ovulation cycle,GO:0043086~negative regulation of catalytic activity,GO:0043434~response to peptide hormone…	GO:0005578~proteinaceous extracellular matrix,GO:0005615~extracellular space,GO:0030017~sarcomere,	GO:0002020~protease binding,GO:0008191~metalloendopeptidase inhibitor activity,GO:0046872~metal ion binding,	IPR001134:Netrin domain,IPR001820:Proteinase inhibitor I35, tissue inhibitor of metalloproteinase,IPR008993:Tissue inhibitor of metalloproteinases-like, OB-fold,IPR027465:Proteinase inhibitor I35, tissue inhibitor of metalloproteinase, C-terminal domain,				SM00206:NTR,	Complete proteome,Disulfide bond,Metal-binding,Metalloenzyme inhibitor,Metalloprotease inhibitor,Protease inhibitor,Reference proteome,Secreted,Signal,Zinc,	chain:Metalloproteinase inhibitor 4,disulfide bond,domain:NTR,metal ion-binding site:Zinc; via amide nitrogen and carbonyl oxygen; shared with metalloproteinase partner,region of interest:Involved in metalloproteinase-binding,signal peptide,
TLCD1	TLC domain containing 1(TLCD1)	Homo sapiens		GO:0005886~plasma membrane,GO:0016021~integral component of membrane,		IPR006634:TRAM/LAG1/CLN8 homology domain,				SM00724:TLC,	Alternative splicing,Calcium,Cell membrane,Complete proteome,Membrane,Proteomics identification,Reference proteome,Signal,Transmembrane,Transmembrane helix,	chain:TLC domain-containing protein 1,domain:TLC,signal peptide,transmembrane region,
TLCD2	TLC domain containing 2(TLCD2)	Homo sapiens		GO:0016021~integral component of membrane,		IPR006634:TRAM/LAG1/CLN8 homology domain,				SM00724:TLC,	Complete proteome,Membrane,Reference proteome,Transmembrane,Transmembrane helix,	chain:TLC domain-containing protein 2,domain:TLC,transmembrane region,
TRIL	TLR4 interactor with leucine rich repeats(TRIL)	Homo sapiens	GO:0002718~regulation of cytokine production involved in immune response,GO:0006954~inflammatory response,GO:0034142~toll-like receptor 4 signaling pathway,GO:0045087~innate immune response,	GO:0046696~lipopolysaccharide receptor complex,	GO:0001530~lipopolysaccharide binding,	IPR000483:Cysteine-rich flanking region, C-terminal,IPR001611:Leucine-rich repeat,IPR003591:Leucine-rich repeat, typical subtype,				SM00082:LRRCT,SM00369:LRR_TYP,	Complete proteome,Glycoprotein,Immunity,Inflammatory response,Innate immunity,Leucine-rich repeat,Membrane,Phosphoprotein,Polymorphism,Reference proteome,Repeat,Signal,Transmembrane,Transmembrane helix,	chain:Leucine-rich repeat-containing protein KIAA0644,glycosylation site:N-linked (GlcNAc...),repeat:LRR 1,repeat:LRR 10,repeat:LRR 11,repeat:LRR 12,repeat:LRR 2,repeat:LRR 3,repeat:LRR 4,repeat:LRR 5,repeat:LRR 6,repeat:LRR 7,repeat:LRR 8,repeat:LRR 9,sequence variant,signal peptide,topological domain:Cytoplasmic,topological domain:Extracellular,transmembrane region,
TNFAIP3	TNF alpha induced protein 3(TNFAIP3)	Homo sapiens	GO:0001922~B-1 B cell homeostasis,GO:0002237~response to molecule of bacterial origin,GO:0002634~regulation of germinal center formation,GO:0002677~negative regulation of chronic inflammatory response,GO:0006915~apoptotic process,GO:0006954~inflammatory response,GO:0010803~regulation of tumor necrosis factor-mediated signaling pathway,GO:0016567~protein ubiquitination,GO:0016579~protein deubiquit…	GO:0005634~nucleus,GO:0005737~cytoplasm,GO:0005764~lysosome,GO:0005829~cytosol,GO:0070062~extracellular exosome,	GO:0002020~protease binding,GO:0003677~DNA binding,GO:0004842~ubiquitin-protein transferase activity,GO:0004843~thiol-dependent ubiquitin-specific protease activity,GO:0005515~protein binding,GO:0008270~zinc ion binding,GO:0016874~ligase activity,GO:0019900~kinase binding,GO:0042802~identical protein binding,GO:0043130~ubiquitin binding,GO:0043621~protein self-association,GO:0070530~K63-linked po…	IPR002653:Zinc finger, A20-type,IPR003323:Ovarian tumour, otubain,	hsa04064:NF-kappa B signaling pathway,hsa04621:NOD-like receptor signaling pathway,hsa04668:TNF signaling pathway,hsa05162:Measles,hsa05169:Epstein-Barr virus infection,			SM00259:ZnF_A20,	3D-structure,Acetylation,Apoptosis,Complete proteome,Cytoplasm,Disease mutation,DNA-binding,Hydrolase,Inflammatory response,Ligase,Lysosome,Metal-binding,Multifunctional enzyme,Nucleus,Phosphoprotein,Polymorphism,Protease,Proteomics identification,Reference proteome,Repeat,Thiol protease,Ubl conjugation pathway,Zinc,Zinc-finger,	chain:Tumor necrosis factor, alpha-induced protein 3,domain:OTU,helix,modified residue,mutagenesis site,region of interest:2 X approximate repeats,region of interest:Interaction with NAF1,region of interest:TRAF-binding,repeat:1,repeat:2,sequence variant,strand,turn,zinc finger region:A20-type 1,zinc finger region:A20-type 2,zinc finger region:A20-type 3,zinc finger region:A20-type 4,zinc finger …
TRAF1	TNF receptor associated factor 1(TRAF1)	Homo sapiens	GO:0006461~protein complex assembly,GO:0006915~apoptotic process,GO:0007165~signal transduction,GO:0010803~regulation of tumor necrosis factor-mediated signaling pathway,GO:0051092~positive regulation of NF-kappaB transcription factor activity,GO:2001236~regulation of extrinsic apoptotic signaling pathway,	GO:0005737~cytoplasm,GO:0005829~cytosol,	GO:0005164~tumor necrosis factor receptor binding,GO:0005515~protein binding,GO:0008270~zinc ion binding,GO:0031625~ubiquitin protein ligase binding,GO:0031996~thioesterase binding,GO:0042802~identical protein binding,	IPR002083:MATH,IPR008974:TRAF-like,IPR012227:TNF receptor-associated factor TRAF,IPR027136:TNF receptor-associated factor 1,	hsa04064:NF-kappa B signaling pathway,hsa04668:TNF signaling pathway,hsa05168:Herpes simplex infection,hsa05200:Pathways in cancer,hsa05202:Transcriptional misregulation in cancer,hsa05203:Viral carcinogenesis,hsa05222:Small cell lung cancer,		PIRSF015614:TNF receptor-associated factor (TRAF),	SM00061:MATH,	3D-structure,Alternative splicing,Apoptosis,Coiled coil,Complete proteome,Isopeptide bond,Phosphoprotein,Polymorphism,Reference proteome,Ubl conjugation,	chain:TNF receptor-associated factor 1,domain:MATH,modified residue,sequence variant,
TNFRSF14	TNF receptor superfamily member 14(TNFRSF14)	Homo sapiens	GO:0002741~positive regulation of cytokine secretion involved in immune response,GO:0006954~inflammatory response,GO:0006955~immune response,GO:0007166~cell surface receptor signaling pathway,GO:0007275~multicellular organism development,GO:0031295~T cell costimulation,GO:0032496~response to lipopolysaccharide,GO:0033209~tumor necrosis factor-mediated signaling pathway,GO:0042127~regulation of ce…	GO:0005886~plasma membrane,GO:0005887~integral component of plasma membrane,GO:0009897~external side of plasma membrane,GO:0016021~integral component of membrane,	GO:0001618~virus receptor activity,GO:0005031~tumor necrosis factor-activated receptor activity,GO:0005515~protein binding,GO:0031625~ubiquitin protein ligase binding,	IPR001368:TNFR/NGFR cysteine-rich region,IPR022332:Tumour necrosis factor receptor 14,	hsa04060:Cytokine-cytokine receptor interaction,hsa05168:Herpes simplex infection,			SM00208:TNFR,	3D-structure,Alternative splicing,Complete proteome,Direct protein sequencing,Disulfide bond,Glycoprotein,Host cell receptor for virus entry,Host-virus interaction,Membrane,Phosphoprotein,Polymorphism,Proteomics identification,Receptor,Reference proteome,Repeat,Signal,Transmembrane,Transmembrane helix,	chain:Tumor necrosis factor receptor superfamily member 14,disulfide bond,glycosylation site:N-linked (GlcNAc...),helix,modified residue,repeat:TNFR-Cys 1,repeat:TNFR-Cys 2,repeat:TNFR-Cys 3,sequence variant,signal peptide,strand,topological domain:Cytoplasmic,topological domain:Extracellular,transmembrane region,
TNFRSF1A	TNF receptor superfamily member 1A(TNFRSF1A)	Homo sapiens	GO:0006693~prostaglandin metabolic process,GO:0006954~inflammatory response,GO:0006955~immune response,GO:0007165~signal transduction,GO:0007249~I-kappaB kinase/NF-kappaB signaling,GO:0008625~extrinsic apoptotic signaling pathway via death domain receptors,GO:0008630~intrinsic apoptotic signaling pathway in response to DNA damage,GO:0010803~regulation of tumor necrosis factor-mediated signaling p…	GO:0000139~Golgi membrane,GO:0005576~extracellular region,GO:0005615~extracellular space,GO:0005739~mitochondrion,GO:0005886~plasma membrane,GO:0005887~integral component of plasma membrane,GO:0009986~cell surface,GO:0016021~integral component of membrane,GO:0043235~receptor complex,GO:0045121~membrane raft,	GO:0005031~tumor necrosis factor-activated receptor activity,GO:0005515~protein binding,GO:0043120~tumor necrosis factor binding,	IPR000488:Death domain,IPR001368:TNFR/NGFR cysteine-rich region,IPR011029:Death-like domain,IPR020419:Tumour necrosis factor receptor 1A,	hsa04010:MAPK signaling pathway,hsa04060:Cytokine-cytokine receptor interaction,hsa04064:NF-kappa B signaling pathway,hsa04071:Sphingolipid signaling pathway,hsa04210:Apoptosis,hsa04380:Osteoclast differentiation,hsa04668:TNF signaling pathway,hsa04920:Adipocytokine signaling pathway,hsa04931:Insulin resistance,hsa04932:Non-alcoholic fatty liver disease (NAFLD),hsa05010:Alzheimer's disease,hsa050…	142680~Periodic fever, familial,614810~Multiple sclerosis, susceptibility to, 5,		SM00005:DEATH,SM00208:TNFR,	3D-structure,Alternative splicing,Amyloidosis,Apoptosis,Cell membrane,Cleavage on pair of basic residues,Complete proteome,Direct protein sequencing,Disease mutation,Disulfide bond,Glycoprotein,Golgi apparatus,Host-virus interaction,Membrane,Polymorphism,Proteomics identification,Receptor,Reference proteome,Repeat,Secreted,Signal,Transmembrane,Transmembrane helix,	chain:Tumor necrosis factor receptor superfamily member 1A, membrane form,chain:Tumor necrosis factor-binding protein 1,disulfide bond,domain:Death,glycosylation site:N-linked (GlcNAc...),helix,region of interest:N-SMase activation domain (NSD),repeat:TNFR-Cys 1,repeat:TNFR-Cys 2,repeat:TNFR-Cys 3,repeat:TNFR-Cys 4,sequence conflict,sequence variant,signal peptide,splice variant,strand,topologica…
TNFRSF1B	TNF receptor superfamily member 1B(TNFRSF1B)	Homo sapiens	GO:0006954~inflammatory response,GO:0006955~immune response,GO:0007275~multicellular organism development,GO:0007568~aging,GO:0008630~intrinsic apoptotic signaling pathway in response to DNA damage,GO:0033209~tumor necrosis factor-mediated signaling pathway,GO:0042127~regulation of cell proliferation,GO:0042981~regulation of apoptotic process,GO:0043410~positive regulation of MAPK cascade,GO:0050…	GO:0005576~extracellular region,GO:0005634~nucleus,GO:0005886~plasma membrane,GO:0005887~integral component of plasma membrane,GO:0016021~integral component of membrane,GO:0043025~neuronal cell body,GO:0043196~varicosity,GO:0045121~membrane raft,GO:0048471~perinuclear region of cytoplasm,	GO:0005031~tumor necrosis factor-activated receptor activity,GO:0005515~protein binding,GO:0016787~hydrolase activity,GO:0031625~ubiquitin protein ligase binding,	IPR001368:TNFR/NGFR cysteine-rich region,IPR020411:Tumour necrosis factor receptor 1B,	hsa04060:Cytokine-cytokine receptor interaction,hsa04668:TNF signaling pathway,hsa04920:Adipocytokine signaling pathway,hsa05014:Amyotrophic lateral sclerosis (ALS),			SM00208:TNFR,	3D-structure,Alternative splicing,Apoptosis,Cell membrane,Complete proteome,Direct protein sequencing,Disulfide bond,Glycoprotein,Hydrolase,Membrane,Pharmaceutical,Phosphoprotein,Polymorphism,Receptor,Reference proteome,Repeat,Secreted,Signal,Transmembrane,Transmembrane helix,	chain:Tumor necrosis factor receptor superfamily member 1b, membrane form,chain:Tumor necrosis factor-binding protein 2,disulfide bond,glycosylation site:N-linked (GlcNAc...),repeat:TNFR-Cys 1,repeat:TNFR-Cys 2,repeat:TNFR-Cys 3,repeat:TNFR-Cys 4,sequence conflict,sequence variant,signal peptide,splice variant,topological domain:Cytoplasmic,topological domain:Extracellular,transmembrane region,
TNFSF12-TNFSF13	TNFSF12-TNFSF13 readthrough(TNFSF12-TNFSF13)	Homo sapiens	GO:0001525~angiogenesis,GO:0001938~positive regulation of endothelial cell proliferation,GO:0006915~apoptotic process,GO:0006955~immune response,GO:0007165~signal transduction,GO:0030154~cell differentiation,GO:0033209~tumor necrosis factor-mediated signaling pathway,GO:0043542~endothelial cell migration,GO:0045732~positive regulation of protein catabolic process,GO:0045766~positive regulation of…	GO:0005576~extracellular region,GO:0005615~extracellular space,GO:0005886~plasma membrane,GO:0005887~integral component of plasma membrane,GO:0016020~membrane,GO:0048471~perinuclear region of cytoplasm,	GO:0005102~receptor binding,GO:0005125~cytokine activity,	IPR006052:Tumour necrosis factor,IPR008983:Tumour necrosis factor-like domain,IPR021184:Tumour necrosis factor, conserved site,				SM00207:TNF,	3D-structure,Alternative splicing,Angiogenesis,Apoptosis,Cell membrane,Cleavage on pair of basic residues,Complete proteome,Cytokine,Developmental protein,Differentiation,Disulfide bond,Glycoprotein,Membrane,Reference proteome,Secreted,Signal-anchor,Transmembrane,Transmembrane helix,	chain:Tumor necrosis factor ligand superfamily member 12, membrane form,chain:Tumor necrosis factor ligand superfamily member 12, secreted form,chain:Tumor necrosis factor ligand superfamily member 13,disulfide bond,glycosylation site:N-linked (GlcNAc...),mutagenesis site,sequence variant,site:Cleavage,site:Cleavage; by furin,splice variant,topological domain:Cytoplasmic,topological domain:Extrac…
TP53TG1	TP53 target 1 (non-protein coding)(TP53TG1)	Homo sapiens	GO:0006950~response to stress,GO:0006974~cellular response to DNA damage stimulus,								Alternative splicing,Complete proteome,Reference proteome,	chain:TP53-target gene 1 protein,sequence conflict,splice variant,
TRAF3IP2	TRAF3 interacting protein 2(TRAF3IP2)	Homo sapiens	GO:0001783~B cell apoptotic process,GO:0002230~positive regulation of defense response to virus by host,GO:0006959~humoral immune response,GO:0035556~intracellular signal transduction,GO:0043123~positive regulation of I-kappaB kinase/NF-kappaB signaling,GO:0048305~immunoglobulin secretion,	GO:0005622~intracellular,	GO:0005102~receptor binding,GO:0005515~protein binding,	IPR013568:SEFIR,		614070~Psoriasis susceptibility 13,615527~Candidiasis, familial, 8,			Alternative splicing,Complete proteome,Disease mutation,Polymorphism,Reference proteome,	chain:Adapter protein CIKS,sequence conflict,sequence variant,splice variant,
TSC22D3	TSC22 domain family member 3(TSC22D3)	Homo sapiens	GO:0000122~negative regulation of transcription from RNA polymerase II promoter,GO:0006355~regulation of transcription, DNA-templated,GO:0006970~response to osmotic stress,GO:0034220~ion transmembrane transport,GO:0048642~negative regulation of skeletal muscle tissue development,GO:0070236~negative regulation of activation-induced cell death of T cells,	GO:0005634~nucleus,GO:0005737~cytoplasm,GO:0005829~cytosol,	GO:0003700~transcription factor activity, sequence-specific DNA binding,GO:0043426~MRF binding,	IPR000580:TSC-22 / Dip / Bun,					Alternative splicing,Coiled coil,Complete proteome,Cytoplasm,Nucleus,Phosphoprotein,Proteomics identification,Reference proteome,	chain:GRAM domain-containing protein 4,chain:TSC22 domain family protein 3,domain:GRAM,domain:Leucine-zipper,modified residue,region of interest:AP1-binding,sequence variant,splice variant,transmembrane region,
TSC22D4	TSC22 domain family member 4(TSC22D4)	Homo sapiens	GO:0006351~transcription, DNA-templated,GO:0045892~negative regulation of transcription, DNA-templated,	GO:0005634~nucleus,GO:0005737~cytoplasm,	GO:0003700~transcription factor activity, sequence-specific DNA binding,GO:0005515~protein binding,	IPR000580:TSC-22 / Dip / Bun,					Alternative splicing,Coiled coil,Complete proteome,Nucleus,Phosphoprotein,Polymorphism,Proteomics identification,Reference proteome,Repressor,Transcription,Transcription regulation,	chain:TSC22 domain family protein 4,domain:Leucine-zipper,modified residue,sequence conflict,sequence variant,
TYROBP	TYRO protein tyrosine kinase binding protein(TYROBP)	Homo sapiens	GO:0002281~macrophage activation involved in immune response,GO:0002283~neutrophil activation involved in immune response,GO:0006968~cellular defense response,GO:0007165~signal transduction,GO:0007229~integrin-mediated signaling pathway,GO:0035556~intracellular signal transduction,GO:0045087~innate immune response,GO:0050776~regulation of immune response,GO:2001204~regulation of osteoclast develo…	GO:0005622~intracellular,GO:0005886~plasma membrane,GO:0005887~integral component of plasma membrane,GO:0009986~cell surface,GO:0016021~integral component of membrane,	GO:0005057~receptor signaling protein activity,GO:0005102~receptor binding,GO:0005515~protein binding,GO:0042802~identical protein binding,	IPR026200:TYRO protein tyrosine kinase-binding protein,	hsa04380:Osteoclast differentiation,hsa04650:Natural killer cell mediated cytotoxicity,	221770~Nasu-Hakola disease,			3D-structure,Alternative splicing,Complete proteome,Disulfide bond,Membrane,Phosphoprotein,Polymorphism,Proteomics identification,Reference proteome,Signal,Transmembrane,Transmembrane helix,	chain:TYRO protein tyrosine kinase-binding protein,modified residue,sequence variant,signal peptide,splice variant,topological domain:Cytoplasmic,topological domain:Extracellular,transmembrane region,
TCTEX1D1	Tctex1 domain containing 1(TCTEX1D1)	Homo sapiens			GO:0005515~protein binding,	IPR005334:Tctex-1,					Alternative splicing,Complete proteome,Polymorphism,Reference proteome,	chain:Tctex1 domain-containing protein 1,sequence variant,
TCTEX1D4	Tctex1 domain containing 4(TCTEX1D4)	Homo sapiens		GO:0001669~acrosomal vesicle,GO:0005634~nucleus,GO:0005815~microtubule organizing center,GO:0005930~axoneme,GO:0036126~sperm flagellum,	GO:0005515~protein binding,GO:0008157~protein phosphatase 1 binding,	IPR005334:Tctex-1,					Complete proteome,Phosphoprotein,Reference proteome,	chain:Tctex1 domain-containing protein 4,
UBXN11	UBX domain protein 11(UBXN11)	Homo sapiens	GO:0043161~proteasome-mediated ubiquitin-dependent protein catabolic process,	GO:0005737~cytoplasm,GO:0005856~cytoskeleton,	GO:0005515~protein binding,GO:0043130~ubiquitin binding,	IPR001012:UBX,IPR012989:SEP domain,					Alternative splicing,Coiled coil,Complete proteome,Cytoplasm,Cytoskeleton,Polymorphism,Proteomics identification,Reference proteome,Repeat,	chain:UBX domain-containing protein 11,compositionally biased region:Pro-rich,domain:SEP,domain:UBX,region of interest:3 X 8 AA tandem repeats of P-G-P-G-P-G-P- S,repeat:1,repeat:2,repeat:3,sequence conflict,sequence variant,splice variant,
B3GNT7	UDP-GlcNAc:betaGal beta-1,3-N-acetylglucosaminyltransferase 7(B3GNT7)	Homo sapiens	GO:0016266~O-glycan processing,GO:0018146~keratan sulfate biosynthetic process,	GO:0000139~Golgi membrane,GO:0016021~integral component of membrane,	GO:0008499~UDP-galactose:beta-N-acetylglucosamine beta-1,3-galactosyltransferase activity,GO:0008532~N-acetyllactosaminide beta-1,3-N-acetylglucosaminyltransferase activity,	IPR002659:Glycosyl transferase, family 31,	hsa00533:Glycosaminoglycan biosynthesis - keratan sulfate,				Complete proteome,Glycoprotein,Glycosyltransferase,Golgi apparatus,Membrane,Polymorphism,Reference proteome,Signal-anchor,Transferase,Transmembrane,Transmembrane helix,	chain:UDP-GlcNAc:betaGal beta-1,3-N- acetylglucosaminyltransferase 7,glycosylation site:N-linked (GlcNAc...),sequence variant,topological domain:Cytoplasmic,topological domain:Lumenal,transmembrane region,
B3GNT9	UDP-GlcNAc:betaGal beta-1,3-N-acetylglucosaminyltransferase 9(B3GNT9)	Homo sapiens	GO:0006486~protein glycosylation,	GO:0000139~Golgi membrane,GO:0016021~integral component of membrane,	GO:0008378~galactosyltransferase activity,	IPR002659:Glycosyl transferase, family 31,					Complete proteome,Glycosyltransferase,Golgi apparatus,Membrane,Reference proteome,Signal-anchor,Transferase,Transmembrane,Transmembrane helix,	chain:UDP-GlcNAc:betaGal beta-1,3-N- acetylglucosaminyltransferase 9,topological domain:Cytoplasmic,topological domain:Lumenal,transmembrane region,
UAP1L1	UDP-N-acetylglucosamine pyrophosphorylase 1 like 1(UAP1L1)	Homo sapiens	GO:0006048~UDP-N-acetylglucosamine biosynthetic process,GO:0008152~metabolic process,	GO:0005829~cytosol,	GO:0003977~UDP-N-acetylglucosamine diphosphorylase activity,GO:0070569~uridylyltransferase activity,	IPR002618:UTP--glucose-1-phosphate uridylyltransferase,	hsa00520:Amino sugar and nucleotide sugar metabolism,hsa01100:Metabolic pathways,hsa01130:Biosynthesis of antibiotics,				Alternative splicing,Complete proteome,Nucleotidyltransferase,Polymorphism,Proteomics identification,Reference proteome,Transferase,	binding site:Substrate,chain:UDP-N-acetylhexosamine pyrophosphorylase- like protein 1,sequence variant,short sequence motif:Substrate binding,splice variant,
USHBP1	USH1 protein network component harmonin binding protein 1(USHBP1)	Homo sapiens			GO:0005515~protein binding,GO:0030165~PDZ domain binding,	IPR019536:Usher syndrome type-1C protein-binding protein 1, PDZ domain,					Alternative splicing,Coiled coil,Complete proteome,Polymorphism,Reference proteome,	chain:Usher syndrome type-1C protein-binding protein 1,sequence conflict,sequence variant,splice variant,
WFDC1	WAP four-disulfide core domain 1(WFDC1)	Homo sapiens	GO:0001558~regulation of cell growth,GO:0010951~negative regulation of endopeptidase activity,GO:0030308~negative regulation of cell growth,GO:0032355~response to estradiol,GO:0042493~response to drug,GO:0050680~negative regulation of epithelial cell proliferation,GO:0050728~negative regulation of inflammatory response,GO:0061045~negative regulation of wound healing,	GO:0005615~extracellular space,	GO:0004867~serine-type endopeptidase inhibitor activity,	IPR008197:Whey acidic protein-type 4-disulphide core,				SM00217:WAP,	Complete proteome,Disulfide bond,Polymorphism,Protease inhibitor,Reference proteome,Secreted,Serine protease inhibitor,Signal,	chain:WAP four-disulfide core domain protein 1,compositionally biased region:Poly-Pro,disulfide bond,domain:WAP,sequence conflict,sequence variant,signal peptide,
WDR38	WD repeat domain 38(WDR38)	Homo sapiens	GO:0002244~hematopoietic progenitor cell differentiation,			IPR001680:WD40 repeat,IPR015943:WD40/YVTN repeat-like-containing domain,IPR017986:WD40-repeat-containing domain,IPR019775:WD40 repeat, conserved site,IPR020472:G-protein beta WD-40 repeat,				SM00320:WD40,	Complete proteome,Polymorphism,Reference proteome,Repeat,WD repeat,	chain:WD repeat-containing protein 38,repeat:WD 1,repeat:WD 2,repeat:WD 3,repeat:WD 4,repeat:WD 5,repeat:WD 6,repeat:WD 7,sequence variant,
WDR63	WD repeat domain 63(WDR63)	Homo sapiens				IPR001680:WD40 repeat,IPR015943:WD40/YVTN repeat-like-containing domain,IPR017986:WD40-repeat-containing domain,				SM00320:WD40,	Alternative splicing,Coiled coil,Complete proteome,Polymorphism,Reference proteome,Repeat,WD repeat,	chain:WD repeat-containing protein 63,repeat:WD 1,repeat:WD 2,repeat:WD 3,repeat:WD 4,repeat:WD 5,sequence conflict,sequence variant,splice variant,
WDR66	WD repeat domain 66(WDR66)	Homo sapiens				IPR001680:WD40 repeat,IPR011047:Quinonprotein alcohol dehydrogenase-like superfamily,IPR011992:EF-hand-like domain,IPR015943:WD40/YVTN repeat-like-containing domain,IPR017986:WD40-repeat-containing domain,				SM00320:WD40,	Alternative splicing,Complete proteome,Polymorphism,Reference proteome,Repeat,WD repeat,	chain:WD repeat-containing protein 66,compositionally biased region:Glu-rich,modified residue,repeat:WD 1,repeat:WD 2,repeat:WD 3,repeat:WD 4,repeat:WD 5,repeat:WD 6,repeat:WD 7,repeat:WD 8,repeat:WD 9,sequence conflict,sequence variant,splice variant,
WDR78	WD repeat domain 78(WDR78)	Homo sapiens	GO:0002244~hematopoietic progenitor cell differentiation,			IPR001680:WD40 repeat,IPR015943:WD40/YVTN repeat-like-containing domain,IPR017986:WD40-repeat-containing domain,				SM00320:WD40,	Alternative splicing,Coiled coil,Complete proteome,Polymorphism,Reference proteome,Repeat,WD repeat,	chain:WD repeat-containing protein 78,compositionally biased region:Glu-rich,repeat:WD 1,repeat:WD 2,repeat:WD 3,repeat:WD 4,repeat:WD 5,repeat:WD 6,sequence variant,splice variant,
WDR93	WD repeat domain 93(WDR93)	Homo sapiens	GO:0022900~electron transport chain,	GO:0005747~mitochondrial respiratory chain complex I,	GO:0008137~NADH dehydrogenase (ubiquinone) activity,GO:0016651~oxidoreductase activity, acting on NAD(P)H,	IPR006885:NADH dehydrogenase ubiquinone Fe-S protein 4, mitochondrial,IPR015943:WD40/YVTN repeat-like-containing domain,IPR017986:WD40-repeat-containing domain,					Alternative splicing,Complete proteome,Polymorphism,Reference proteome,WD repeat,	chain:WD repeat-containing protein 93,repeat:WD,sequence conflict,sequence variant,splice variant,
WIPI1	WD repeat domain, phosphoinositide interacting 1(WIPI1)	Homo sapiens	GO:0000045~autophagosome assembly,GO:0000422~mitophagy,GO:0006497~protein lipidation,GO:0006914~autophagy,GO:0016236~macroautophagy,GO:0034497~protein localization to pre-autophagosomal structure,GO:0036498~IRE1-mediated unfolded protein response,GO:0044804~nucleophagy,GO:0048203~vesicle targeting, trans-Golgi to endosome,	GO:0000139~Golgi membrane,GO:0000407~pre-autophagosomal structure,GO:0000421~autophagosome membrane,GO:0005737~cytoplasm,GO:0005802~trans-Golgi network,GO:0005829~cytosol,GO:0005856~cytoskeleton,GO:0010008~endosome membrane,GO:0019898~extrinsic component of membrane,GO:0030136~clathrin-coated vesicle,GO:0034045~pre-autophagosomal structure membrane,	GO:0005102~receptor binding,GO:0030331~estrogen receptor binding,GO:0032266~phosphatidylinositol-3-phosphate binding,GO:0050681~androgen receptor binding,GO:0080025~phosphatidylinositol-3,5-bisphosphate binding,	IPR001680:WD40 repeat,IPR015943:WD40/YVTN repeat-like-containing domain,IPR017986:WD40-repeat-containing domain,				SM00320:WD40,	Alternative splicing,Autophagy,Complete proteome,Cytoplasm,Cytoplasmic vesicle,Cytoskeleton,Endosome,Golgi apparatus,Membrane,Polymorphism,Proteomics identification,Reference proteome,Repeat,WD repeat,	chain:WD repeat domain phosphoinositide- interacting protein 1,mutagenesis site,repeat:WD 1,repeat:WD 2,repeat:WD 3,sequence conflict,sequence variant,short sequence motif:Nuclear receptor interaction,splice variant,
WDFY3-AS2	WDFY3 antisense RNA 2(WDFY3-AS2)	Homo sapiens										chain:Putative uncharacterized protein C4orf12,compositionally biased region:Poly-Arg,compositionally biased region:Poly-Pro,compositionally biased region:Poly-Ser,
WBSCR28	Williams-Beuren syndrome chromosome region 28(WBSCR28)	Homo sapiens		GO:0016021~integral component of membrane,							Alternative splicing,Complete proteome,Membrane,Polymorphism,Reference proteome,Transmembrane,Transmembrane helix,	chain:Williams-Beuren syndrome chromosomal region 28 protein,sequence variant,splice variant,transmembrane region,
WTIP	Wilms tumor 1 interacting protein(WTIP)	Homo sapiens	GO:0001666~response to hypoxia,GO:0006351~transcription, DNA-templated,GO:0006355~regulation of transcription, DNA-templated,GO:0007010~cytoskeleton organization,GO:0022604~regulation of cell morphogenesis,GO:0035195~gene silencing by miRNA,GO:0035331~negative regulation of hippo signaling,GO:1903507~negative regulation of nucleic acid-templated transcription,GO:2000637~positive regulation of gen…	GO:0000932~cytoplasmic mRNA processing body,GO:0005634~nucleus,GO:0005667~transcription factor complex,GO:0005911~cell-cell junction,GO:0005912~adherens junction,	GO:0003714~transcription corepressor activity,GO:0005515~protein binding,GO:0008270~zinc ion binding,	IPR001781:Zinc finger, LIM-type,	hsa04390:Hippo signaling pathway,			SM00132:LIM,	Cell junction,Complete proteome,Cytoplasm,LIM domain,Metal-binding,Nucleus,Proteomics identification,Reference proteome,Repeat,Repressor,RNA-mediated gene silencing,Transcription,Transcription regulation,Zinc,
WAS	Wiskott-Aldrich syndrome(WAS)	Homo sapiens	GO:0002625~regulation of T cell antigen processing and presentation,GO:0006461~protein complex assembly,GO:0006952~defense response,GO:0006955~immune response,GO:0007015~actin filament organization,GO:0007596~blood coagulation,GO:0008154~actin polymerization or depolymerization,GO:0008544~epidermis development,GO:0016197~endosomal transport,GO:0030041~actin filament polymerization,GO:0030048~acti…	GO:0005829~cytosol,GO:0005911~cell-cell junction,GO:0012506~vesicle membrane,GO:0015629~actin cytoskeleton,GO:0070062~extracellular exosome,	GO:0003779~actin binding,GO:0005515~protein binding,GO:0017124~SH3 domain binding,GO:0019901~protein kinase binding,GO:0030695~GTPase regulator activity,GO:0042802~identical protein binding,GO:0043274~phospholipase binding,	IPR000095:PAK-box/P21-Rho-binding,IPR000697:EVH1,IPR003124:WH2 domain,IPR011026:Wiscott-Aldrich syndrome, C-terminal,IPR011993:Pleckstrin homology-like domain,	hsa04062:Chemokine signaling pathway,hsa04144:Endocytosis,hsa04520:Adherens junction,hsa04666:Fc gamma R-mediated phagocytosis,hsa04810:Regulation of actin cytoskeleton,hsa05100:Bacterial invasion of epithelial cells,hsa05130:Pathogenic Escherichia coli infection,hsa05131:Shigellosis,hsa05132:Salmonella infection,hsa05231:Choline metabolism in cancer,	300299~Neutropenia, severe congenital, X-linked,301000~Wiskott-Aldrich syndrome,313900~Thrombocytopenia, X-linked,313900~Thrombocytopenia, X-linked, intermittent,		SM00246:WH2,SM00285:PBD,SM00461:WH1,	3D-structure,Complete proteome,Cytoplasm,Cytoskeleton,Direct protein sequencing,Disease mutation,Phosphoprotein,Proteomics identification,Reference proteome,Repeat,	chain:Wiskott-Aldrich syndrome protein,compositionally biased region:Asp/Glu-rich (acidic),compositionally biased region:Poly-Pro,domain:CRIB,domain:WH1,domain:WH2,helix,modified residue,repeat:GRSGPLPPXP motif 1,repeat:GRSGPLPPXP motif 2,sequence conflict,sequence variant,strand,turn,
XAF1	XIAP associated factor 1(XAF1)	Homo sapiens	GO:0006915~apoptotic process,GO:0031333~negative regulation of protein complex assembly,GO:0035456~response to interferon-beta,GO:0060337~type I interferon signaling pathway,	GO:0005634~nucleus,GO:0005739~mitochondrion,GO:0005829~cytosol,	GO:0008270~zinc ion binding,	IPR001293:Zinc finger, TRAF-type,IPR008974:TRAF-like,					3D-structure,Alternative splicing,Apoptosis,Complete proteome,Cytoplasm,Metal-binding,Mitochondrion,Nucleus,Polymorphism,Proteomics identification,Reference proteome,Tumor suppressor,Zinc,Zinc-finger,	chain:XIAP-associated factor 1,sequence conflict,sequence variant,splice variant,zinc finger region:TRAF-type,
ABHD11	abhydrolase domain containing 11(ABHD11)	Homo sapiens		GO:0005739~mitochondrion,	GO:0016787~hydrolase activity,	IPR000073:Alpha/beta hydrolase fold-1,					Alternative splicing,Complete proteome,Hydrolase,Proteomics identification,Reference proteome,Williams-Beuren syndrome,	active site:Charge relay system,chain:Abhydrolase domain-containing protein 11,modified residue,splice variant,
ABHD14B	abhydrolase domain containing 14B(ABHD14B)	Homo sapiens	GO:0045944~positive regulation of transcription from RNA polymerase II promoter,GO:0050427~3'-phosphoadenosine 5'-phosphosulfate metabolic process,	GO:0005634~nucleus,GO:0005730~nucleolus,GO:0005737~cytoplasm,GO:0005829~cytosol,GO:0070062~extracellular exosome,	GO:0005515~protein binding,GO:0016787~hydrolase activity,	IPR000073:Alpha/beta hydrolase fold-1,IPR026764:Abhydrolase domain-containing protein 14B,					3D-structure,Acetylation,Alternative splicing,Complete proteome,Cytoplasm,Hydrolase,Nucleus,Phosphoprotein,Proteomics identification,Reference proteome,	active site:Charge relay system,chain:Abhydrolase domain-containing protein 14B,helix,modified residue,splice variant,strand,
ABHD15	abhydrolase domain containing 15(ABHD15)	Homo sapiens	GO:0044255~cellular lipid metabolic process,	GO:0005576~extracellular region,GO:0016020~membrane,	GO:0016787~hydrolase activity,GO:0016788~hydrolase activity, acting on ester bonds,	IPR022742:Alpha/beta hydrolase, N-terminal,					Complete proteome,Hydrolase,Phosphoprotein,Polymorphism,Reference proteome,Secreted,Signal,	active site:Charge relay system,chain:Abhydrolase domain-containing protein 15,sequence conflict,sequence variant,signal peptide,
ABHD4	abhydrolase domain containing 4(ABHD4)	Homo sapiens	GO:0006629~lipid metabolic process,GO:0006644~phospholipid metabolic process,GO:0016042~lipid catabolic process,GO:0019915~lipid storage,	GO:0005789~endoplasmic reticulum membrane,GO:0005811~lipid particle,	GO:0016787~hydrolase activity,GO:0052689~carboxylic ester hydrolase activity,	IPR000073:Alpha/beta hydrolase fold-1,					Alternative splicing,Complete proteome,Hydrolase,Lipid degradation,Lipid metabolism,Proteomics identification,Reference proteome,	chain:Abhydrolase domain-containing protein 4,sequence conflict,
ACAA1	acetyl-CoA acyltransferase 1(ACAA1)	Homo sapiens	GO:0000038~very long-chain fatty acid metabolic process,GO:0006635~fatty acid beta-oxidation,GO:0008152~metabolic process,GO:0008206~bile acid metabolic process,GO:0033540~fatty acid beta-oxidation using acyl-CoA oxidase,GO:0036109~alpha-linolenic acid metabolic process,	GO:0005777~peroxisome,GO:0005782~peroxisomal matrix,GO:0016020~membrane,GO:0043231~intracellular membrane-bounded organelle,	GO:0003988~acetyl-CoA C-acyltransferase activity,GO:0005515~protein binding,GO:0008775~acetate CoA-transferase activity,GO:0016401~palmitoyl-CoA oxidase activity,GO:0016747~transferase activity, transferring acyl groups other than amino-acyl groups,	IPR002155:Thiolase,IPR016039:Thiolase-like,IPR020610:Thiolase, active site,IPR020613:Thiolase, conserved site,IPR020615:Thiolase, acyl-enzyme intermediate active site,IPR020616:Thiolase, N-terminal,IPR020617:Thiolase, C-terminal,	hsa00071:Fatty acid degradation,hsa00280:Valine, leucine and isoleucine degradation,hsa00592:alpha-Linolenic acid metabolism,hsa01040:Biosynthesis of unsaturated fatty acids,hsa01100:Metabolic pathways,hsa01130:Biosynthesis of antibiotics,hsa01212:Fatty acid metabolism,hsa03320:PPAR signaling pathway,hsa04146:Peroxisome,		PIRSF000429:acetyl-CoA acetyltransferase,		3D-structure,Acyltransferase,Alternative splicing,Complete proteome,Fatty acid metabolism,Lipid metabolism,Peroxisome,Phosphoprotein,Polymorphism,Proteomics identification,Reference proteome,Transferase,Transit peptide,	active site:Acyl-thioester intermediate,active site:Proton acceptor,chain:3-ketoacyl-CoA thiolase, peroxisomal,helix,modified residue,sequence variant,strand,transit peptide:Peroxisome,turn,
ACACB	acetyl-CoA carboxylase beta(ACACB)	Homo sapiens	GO:0006084~acetyl-CoA metabolic process,GO:0006633~fatty acid biosynthetic process,GO:0006768~biotin metabolic process,GO:0006853~carnitine shuttle,GO:0010629~negative regulation of gene expression,GO:0010884~positive regulation of lipid storage,GO:0010906~regulation of glucose metabolic process,GO:0014070~response to organic cyclic compound,GO:0031325~positive regulation of cellular metabolic pr…	GO:0005634~nucleus,GO:0005739~mitochondrion,GO:0005741~mitochondrial outer membrane,GO:0005829~cytosol,GO:0012505~endomembrane system,	GO:0003989~acetyl-CoA carboxylase activity,GO:0004075~biotin carboxylase activity,GO:0005515~protein binding,GO:0005524~ATP binding,GO:0009374~biotin binding,GO:0046872~metal ion binding,	IPR000022:Carboxyl transferase,IPR000089:Biotin/lipoyl attachment,IPR005479:Carbamoyl-phosphate synthetase large subunit-like, ATP-binding domain,IPR005481:Carbamoyl-phosphate synthase, large subunit, N-terminal,IPR005482:Biotin carboxylase, C-terminal,IPR011053:Single hybrid motif,IPR011054:Rudiment single hybrid motif,IPR011761:ATP-grasp fold,IPR011762:Acetyl-coenzyme A carboxyltransferase, N-t…	hsa00061:Fatty acid biosynthesis,hsa00620:Pyruvate metabolism,hsa00640:Propanoate metabolism,hsa01100:Metabolic pathways,hsa04152:AMPK signaling pathway,hsa04910:Insulin signaling pathway,hsa04920:Adipocytokine signaling pathway,hsa04922:Glucagon signaling pathway,hsa04931:Insulin resistance,			SM00878:SM00878,	3D-structure,Allosteric enzyme,Alternative splicing,ATP-binding,Biotin,Complete proteome,Fatty acid biosynthesis,Fatty acid metabolism,Ligase,Lipid biosynthesis,Lipid metabolism,Manganese,Membrane,Metal-binding,Mitochondrion,Multifunctional enzyme,Nucleotide-binding,Nucleus,Phosphoprotein,Polymorphism,Proteomics identification,Reference proteome,Transit peptide,	binding site:Coenzyme A,chain:Acetyl-CoA carboxylase 2,domain:ATP-grasp,domain:Biotin carboxylation,domain:Biotinyl-binding,domain:Carboxyltransferase,helix,metal ion-binding site:Manganese 1,metal ion-binding site:Manganese 2,modified residue,nucleotide phosphate-binding region:ATP,sequence conflict,sequence variant,splice variant,strand,turn,
ACP6	acid phosphatase 6, lysophosphatidic(ACP6)	Homo sapiens	GO:0002244~hematopoietic progenitor cell differentiation,GO:0006644~phospholipid metabolic process,GO:0016311~dephosphorylation,GO:2001311~lysobisphosphatidic acid metabolic process,	GO:0005737~cytoplasm,GO:0005739~mitochondrion,	GO:0003993~acid phosphatase activity,GO:0052642~lysophosphatidic acid phosphatase activity,	IPR000560:Histidine phosphatase superfamily, clade-2,					3D-structure,Alternative splicing,Complete proteome,Direct protein sequencing,Hydrolase,Lipid metabolism,Mitochondrion,Phospholipid metabolism,Polymorphism,Proteomics identification,Reference proteome,Transit peptide,	active site:Nucleophile,active site:Proton donor,chain:Lysophosphatidic acid phosphatase type 6,mutagenesis site,sequence conflict,sequence variant,signal peptide,splice variant,
ACR	acrosin(ACR)	Homo sapiens	GO:0002077~acrosome matrix dispersal,GO:0007190~activation of adenylate cyclase activity,GO:0007338~single fertilization,GO:0007339~binding of sperm to zona pellucida,GO:0007340~acrosome reaction,GO:0007341~penetration of zona pellucida,GO:0048545~response to steroid hormone,	GO:0001669~acrosomal vesicle,GO:0005576~extracellular region,GO:0005634~nucleus,GO:0005798~Golgi-associated vesicle,GO:0043159~acrosomal matrix,GO:0043234~protein complex,	GO:0002020~protease binding,GO:0003677~DNA binding,GO:0004040~amidase activity,GO:0004252~serine-type endopeptidase activity,GO:0005507~copper ion binding,GO:0005515~protein binding,GO:0005537~mannose binding,GO:0008144~drug binding,GO:0008270~zinc ion binding,GO:0042806~fucose binding,	IPR001254:Peptidase S1,IPR001314:Peptidase S1A, chymotrypsin-type,IPR009003:Trypsin-like cysteine/serine peptidase domain,IPR012267:Peptidase S1A, acrosin,IPR018114:Peptidase S1, trypsin family, active site,		Male infertility due to acrosin deficiency~Male infertility due to acrosin deficiency,	PIRSF001141:acrosin,	SM00020:Tryp_SPc,	Complete proteome,Disulfide bond,Glycoprotein,Hydrolase,Polymorphism,Protease,Proteomics identification,Reference proteome,Serine protease,Signal,Zymogen,	active site:Charge relay system,chain:Acrosin,chain:Acrosin heavy chain,chain:Acrosin light chain,disulfide bond,domain:Peptidase S1,glycosylation site:N-linked (GlcNAc...),propeptide:Pro-rich,sequence conflict,sequence variant,signal peptide,
AFAP1L2	actin filament associated protein 1 like 2(AFAP1L2)	Homo sapiens	GO:0006954~inflammatory response,GO:0007346~regulation of mitotic cell cycle,GO:0032675~regulation of interleukin-6 production,GO:0032757~positive regulation of interleukin-8 production,GO:0045742~positive regulation of epidermal growth factor receptor signaling pathway,GO:0045893~positive regulation of transcription, DNA-templated,GO:0061098~positive regulation of protein tyrosine kinase activit…	GO:0005737~cytoplasm,GO:0005886~plasma membrane,	GO:0017124~SH3 domain binding,GO:0030296~protein tyrosine kinase activator activity,GO:0035591~signaling adaptor activity,GO:0042169~SH2 domain binding,	IPR001849:Pleckstrin homology domain,IPR011993:Pleckstrin homology-like domain,				SM00233:PH,	3D-structure,Alternative splicing,Coiled coil,Complete proteome,Cytoplasm,Phosphoprotein,Polymorphism,Proteomics identification,Reference proteome,Repeat,	chain:Actin filament-associated protein 1-like 2,domain:PH 1,domain:PH 2,helix,modified residue,mutagenesis site,sequence conflict,sequence variant,splice variant,strand,turn,
ARPC1B	actin related protein 2/3 complex subunit 1B(ARPC1B)	Homo sapiens	GO:0006928~movement of cell or subcellular component,GO:0034314~Arp2/3 complex-mediated actin nucleation,GO:0038096~Fc-gamma receptor signaling pathway involved in phagocytosis,GO:0043627~response to estrogen,GO:0048013~ephrin receptor signaling pathway,	GO:0005829~cytosol,GO:0005885~Arp2/3 protein complex,GO:0005925~focal adhesion,GO:0015629~actin cytoskeleton,GO:0036284~tubulobulbar complex,GO:0070062~extracellular exosome,	GO:0005200~structural constituent of cytoskeleton,GO:0051015~actin filament binding,	IPR001680:WD40 repeat,IPR015943:WD40/YVTN repeat-like-containing domain,IPR017383:ARP2/3 complex, 41kDa subunit (p41-arc),IPR017986:WD40-repeat-containing domain,	hsa04144:Endocytosis,hsa04666:Fc gamma R-mediated phagocytosis,hsa04810:Regulation of actin cytoskeleton,hsa05100:Bacterial invasion of epithelial cells,hsa05130:Pathogenic Escherichia coli infection,hsa05131:Shigellosis,hsa05132:Salmonella infection,		PIRSF038093:actin-related protein 2/3 complex, subunit 1,	SM00320:WD40,	Acetylation,Actin-binding,Complete proteome,Cytoplasm,Cytoskeleton,Direct protein sequencing,Phosphoprotein,Polymorphism,Proteomics identification,Reference proteome,Repeat,WD repeat,	chain:Actin-related protein 2/3 complex subunit 1B,modified residue,repeat:WD 1,repeat:WD 2,repeat:WD 3,repeat:WD 4,repeat:WD 5,repeat:WD 6,sequence variant,
[truncated: 1,005 more rows]

## Sheet: COMT NEG
Workbook 2. COMT negative correlates
ID	Gene Name	Species	GOTERM_BP_DIRECT	GOTERM_CC_DIRECT	GOTERM_MF_DIRECT	INTERPRO	KEGG_PATHWAY	OMIM_DISEASE	PIR_SUPERFAMILY	SMART	UP_KEYWORDS	UP_SEQ_FEATURE
[truncated: 684 more rows]

## Sheet: FMR1 POS
Workbook 2. FMR1 positive correlates
ID	Gene Name	Species	GOTERM_BP_DIRECT	GOTERM_CC_DIRECT	GOTERM_MF_DIRECT	INTERPRO	KEGG_PATHWAY	OMIM_DISEASE	PIR_SUPERFAMILY	SMART	UP_KEYWORDS	UP_SEQ_FEATURE
[truncated: 545 more rows]

## Sheet: FMR1 NEG
Workbook 2. FMR1 negative correlates
ID	Gene Name	Species	GOTERM_BP_DIRECT	GOTERM_CC_DIRECT	GOTERM_MF_DIRECT	INTERPRO	KEGG_PATHWAY	OMIM_DISEASE	PIR_SUPERFAMILY	SMART	UP_KEYWORDS	UP_SEQ_FEATURE
[truncated: 172 more rows]

## Sheet: DCX POS
Workbook 2. DCX positive correlates
[truncated: 1,236 more rows]

[truncated: 1 more sheets: DCX NEG]
