# Supplementary material for: Connecting DCX, COMT and FMR1 in social behavior and cognitive impairment
Source: Behav Brain Funct. 2022 May 19;18:7. doi: 10.1186/s12993-022-00191-7 (PMC9121553; doi:10.1186/s12993-022-00191-7)
Supplement: Supplementary file 3 — Additional file 3: Workbook S3. DCX, COMT, and FMRP protein–protein interaction network. [file 12993_2022_191_MOESM3_ESM.xlsx]

## Sheet: Sheet1
Workbook 3. DCX, COMT, and FMR1 PPI Network
#node1	node2	node1_string_id	node2_string_id	experimentally_determined_interaction	combined_score
ABI1	NCK2	9606.ENSP00000365312	9606.ENSP00000233154	0.441	0.441
ABI1	NCKAP1L	9606.ENSP00000365312	9606.ENSP00000293373	0.933	0.933
ABI1	ABI2	9606.ENSP00000365312	9606.ENSP00000295851	0.821	0.993
ABI1	NFASC	9606.ENSP00000365312	9606.ENSP00000344786	0.691	0.691
ABI1	NCKAP1	9606.ENSP00000365312	9606.ENSP00000354251	0.925	0.925
ABI1	NCK1	9606.ENSP00000365312	9606.ENSP00000417273	0.4	0.4
ABI1	CYFIP1	9606.ENSP00000365312	9606.ENSP00000481038	0.854	0.854
ABI1	WASF1	9606.ENSP00000365312	9606.ENSP00000376368	0.917	0.917
ABI1	CYFIP2	9606.ENSP00000365312	9606.ENSP00000444645	0.988	0.988
ABI1	WASF2	9606.ENSP00000365312	9606.ENSP00000483313	0.976	0.976
ABI2	NCK2	9606.ENSP00000295851	9606.ENSP00000233154	0.546	0.794
ABI2	NCKAP1L	9606.ENSP00000295851	9606.ENSP00000293373	0.447	0.447
ABI2	NCK1	9606.ENSP00000295851	9606.ENSP00000417273	0.152	0.617
ABI2	ABI1	9606.ENSP00000295851	9606.ENSP00000365312	0.821	0.993
ABI2	WASF2	9606.ENSP00000295851	9606.ENSP00000483313	0.771	0.771
ABI2	NCKAP1	9606.ENSP00000295851	9606.ENSP00000354251	0.778	0.778
ABI2	CYFIP2	9606.ENSP00000295851	9606.ENSP00000444645	0.844	0.844
ABI2	BRK1	9606.ENSP00000295851	9606.ENSP00000432472	0.954	0.954
ABI2	WASF1	9606.ENSP00000295851	9606.ENSP00000376368	0.97	0.97
ABI2	CYFIP1	9606.ENSP00000295851	9606.ENSP00000481038	0.966	0.966
ANAPC1	ANAPC5	9606.ENSP00000339109	9606.ENSP00000261819	0.998	0.998
ANAPC1	ANAPC2	9606.ENSP00000339109	9606.ENSP00000314004	0.998	0.998
ANAPC1	NCL	9606.ENSP00000339109	9606.ENSP00000318195	0.806	0.806
ANAPC1	CDC5L	9606.ENSP00000339109	9606.ENSP00000360532	0.98	0.98
ANAPC1	TRIM33	9606.ENSP00000339109	9606.ENSP00000351250	0.993	0.993
ANAPC1	ANAPC11	9606.ENSP00000339109	9606.ENSP00000349957	0.799	0.799
ANAPC1	CDC26	9606.ENSP00000339109	9606.ENSP00000363322	0.985	0.985
ANAPC1	CDC16	9606.ENSP00000339109	9606.ENSP00000353549	0.996	0.996
ANAPC1	ANAPC10	9606.ENSP00000339109	9606.ENSP00000478501	0.996	0.996
ANAPC1	FZR1	9606.ENSP00000339109	9606.ENSP00000378529	0.998	0.998
ANAPC1	ANAPC4	9606.ENSP00000339109	9606.ENSP00000426654	0.998	0.998
ANAPC1	ANAPC7	9606.ENSP00000339109	9606.ENSP00000394394	0.996	0.996
ANAPC1	CDC27	9606.ENSP00000339109	9606.ENSP00000434614	0.998	0.998
ANAPC1	CDC23	9606.ENSP00000339109	9606.ENSP00000378350	0.996	0.996
ANAPC10	CCNB1	9606.ENSP00000478501	9606.ENSP00000256442	0.996	0.996
ANAPC10	ANAPC5	9606.ENSP00000478501	9606.ENSP00000261819	0.958	0.958
ANAPC10	ANAPC2	9606.ENSP00000478501	9606.ENSP00000314004	0.999	0.999
ANAPC10	ANAPC1	9606.ENSP00000478501	9606.ENSP00000339109	0.996	0.996
ANAPC10	ANAPC11	9606.ENSP00000478501	9606.ENSP00000349957	0.866	0.866
ANAPC10	CDC16	9606.ENSP00000478501	9606.ENSP00000353549	0.996	0.996
ANAPC10	CDC26	9606.ENSP00000478501	9606.ENSP00000363322	0.988	0.988
ANAPC10	CDC23	9606.ENSP00000478501	9606.ENSP00000378350	0.996	0.996
ANAPC10	FZR1	9606.ENSP00000478501	9606.ENSP00000378529	0.998	0.998
ANAPC10	ANAPC7	9606.ENSP00000478501	9606.ENSP00000394394	0.996	0.996
ANAPC10	ANAPC4	9606.ENSP00000478501	9606.ENSP00000426654	0.998	0.998
ANAPC10	CDC27	9606.ENSP00000478501	9606.ENSP00000434614	0.998	0.998
ANAPC11	ANAPC5	9606.ENSP00000349957	9606.ENSP00000261819	0.809	0.809
ANAPC11	UBE2S	9606.ENSP00000349957	9606.ENSP00000264552	0.994	0.994
ANAPC11	ANAPC2	9606.ENSP00000349957	9606.ENSP00000314004	0.998	0.998
ANAPC11	ANAPC1	9606.ENSP00000349957	9606.ENSP00000339109	0.799	0.799
ANAPC11	CDC26	9606.ENSP00000349957	9606.ENSP00000363322	0.731	0.731
ANAPC11	ANAPC10	9606.ENSP00000349957	9606.ENSP00000478501	0.866	0.866
ANAPC11	CDC23	9606.ENSP00000349957	9606.ENSP00000378350	0.815	0.815
ANAPC11	PTTG1	9606.ENSP00000349957	9606.ENSP00000377536	0.993	0.993
ANAPC11	CDC16	9606.ENSP00000349957	9606.ENSP00000353549	0.969	0.969
ANAPC11	FZR1	9606.ENSP00000349957	9606.ENSP00000378529	0.997	0.997
ANAPC11	ANAPC4	9606.ENSP00000349957	9606.ENSP00000426654	0.998	0.998
ANAPC11	CDC27	9606.ENSP00000349957	9606.ENSP00000434614	0.997	0.997
ANAPC2	ANAPC5	9606.ENSP00000314004	9606.ENSP00000261819	0.998	0.998
ANAPC2	UBE2S	9606.ENSP00000314004	9606.ENSP00000264552	0.994	0.994
ANAPC2	ANAPC1	9606.ENSP00000314004	9606.ENSP00000339109	0.998	0.998
ANAPC2	PTTG1	9606.ENSP00000314004	9606.ENSP00000377536	0.993	0.993
ANAPC2	CDC26	9606.ENSP00000314004	9606.ENSP00000363322	0.998	0.998
ANAPC2	CDC16	9606.ENSP00000314004	9606.ENSP00000353549	0.998	0.998
ANAPC2	ANAPC10	9606.ENSP00000314004	9606.ENSP00000478501	0.999	0.999
ANAPC2	FZR1	9606.ENSP00000314004	9606.ENSP00000378529	0.994	0.994
ANAPC2	ANAPC4	9606.ENSP00000314004	9606.ENSP00000426654	0.998	0.998
ANAPC2	ANAPC7	9606.ENSP00000314004	9606.ENSP00000394394	0.998	0.998
ANAPC2	CDC27	9606.ENSP00000314004	9606.ENSP00000434614	0.998	0.998
ANAPC2	ANAPC11	9606.ENSP00000314004	9606.ENSP00000349957	0.998	0.998
ANAPC2	CDC23	9606.ENSP00000314004	9606.ENSP00000378350	0.999	0.999
ANAPC4	CCNB1	9606.ENSP00000426654	9606.ENSP00000256442	0.993	0.993
ANAPC4	ANAPC5	9606.ENSP00000426654	9606.ENSP00000261819	0.998	0.998
ANAPC4	UBE2S	9606.ENSP00000426654	9606.ENSP00000264552	0.454	0.454
ANAPC4	ANAPC2	9606.ENSP00000426654	9606.ENSP00000314004	0.998	0.998
ANAPC4	ANAPC1	9606.ENSP00000426654	9606.ENSP00000339109	0.998	0.998
ANAPC4	ANAPC11	9606.ENSP00000426654	9606.ENSP00000349957	0.998	0.998
ANAPC4	TRIM33	9606.ENSP00000426654	9606.ENSP00000351250	0.993	0.993
ANAPC4	CDC16	9606.ENSP00000426654	9606.ENSP00000353549	0.998	0.998
ANAPC4	NEK2	9606.ENSP00000426654	9606.ENSP00000355966	0.993	0.993
ANAPC4	CDC26	9606.ENSP00000426654	9606.ENSP00000363322	0.993	0.993
ANAPC4	CDC23	9606.ENSP00000426654	9606.ENSP00000378350	0.998	0.998
ANAPC4	FZR1	9606.ENSP00000426654	9606.ENSP00000378529	0.998	0.998
ANAPC4	ANAPC7	9606.ENSP00000426654	9606.ENSP00000394394	0.998	0.998
ANAPC4	ANAPC10	9606.ENSP00000426654	9606.ENSP00000478501	0.998	0.998
ANAPC4	CDC27	9606.ENSP00000426654	9606.ENSP00000434614	0.998	0.998
ANAPC5	UBE2S	9606.ENSP00000261819	9606.ENSP00000264552	0.457	0.457
ANAPC5	TRIM33	9606.ENSP00000261819	9606.ENSP00000351250	0.993	0.993
ANAPC5	ANAPC11	9606.ENSP00000261819	9606.ENSP00000349957	0.809	0.809
ANAPC5	ANAPC1	9606.ENSP00000261819	9606.ENSP00000339109	0.998	0.998
ANAPC5	CDC26	9606.ENSP00000261819	9606.ENSP00000363322	0.989	0.989
ANAPC5	CDC16	9606.ENSP00000261819	9606.ENSP00000353549	0.989	0.989
ANAPC5	ANAPC10	9606.ENSP00000261819	9606.ENSP00000478501	0.958	0.958
ANAPC5	FZR1	9606.ENSP00000261819	9606.ENSP00000378529	0.994	0.994
ANAPC5	ANAPC4	9606.ENSP00000261819	9606.ENSP00000426654	0.998	0.998
ANAPC5	ANAPC7	9606.ENSP00000261819	9606.ENSP00000394394	0.998	0.998
ANAPC5	CDC27	9606.ENSP00000261819	9606.ENSP00000434614	0.998	0.998
ANAPC5	CDC23	9606.ENSP00000261819	9606.ENSP00000378350	0.996	0.996
ANAPC5	ANAPC2	9606.ENSP00000261819	9606.ENSP00000314004	0.998	0.998
ANAPC7	ANAPC5	9606.ENSP00000394394	9606.ENSP00000261819	0.998	0.998
ANAPC7	ANAPC2	9606.ENSP00000394394	9606.ENSP00000314004	0.998	0.998
ANAPC7	NCL	9606.ENSP00000394394	9606.ENSP00000318195	0.871	0.871
ANAPC7	ANAPC1	9606.ENSP00000394394	9606.ENSP00000339109	0.996	0.996
ANAPC7	TRIM33	9606.ENSP00000394394	9606.ENSP00000351250	0.993	0.993
ANAPC7	CDC16	9606.ENSP00000394394	9606.ENSP00000353549	0.996	0.996
ANAPC7	CDC26	9606.ENSP00000394394	9606.ENSP00000363322	0.985	0.985
ANAPC7	CDC23	9606.ENSP00000394394	9606.ENSP00000378350	0.996	0.996
ANAPC7	FZR1	9606.ENSP00000394394	9606.ENSP00000378529	0.994	0.994
ANAPC7	CDC27	9606.ENSP00000394394	9606.ENSP00000434614	0.998	0.999
ANAPC7	ANAPC10	9606.ENSP00000394394	9606.ENSP00000478501	0.996	0.996
ANAPC7	ANAPC4	9606.ENSP00000394394	9606.ENSP00000426654	0.998	0.998
AZI2	TBK1	9606.ENSP00000419371	9606.ENSP00000329967	0.992	0.992
AZI2	TBKBP1	9606.ENSP00000419371	9606.ENSP00000354777	0.354	0.723
AZI2	CALCOCO2	9606.ENSP00000419371	9606.ENSP00000398523	0.497	0.497
AZI2	IKBKE	9606.ENSP00000419371	9606.ENSP00000464030	0.86	0.86
BRK1	NCKAP1L	9606.ENSP00000432472	9606.ENSP00000293373	0.734	0.734
BRK1	ABI2	9606.ENSP00000432472	9606.ENSP00000295851	0.954	0.954
BRK1	NCKAP1	9606.ENSP00000432472	9606.ENSP00000354251	0.863	0.863
BRK1	WASF1	9606.ENSP00000432472	9606.ENSP00000376368	0.972	0.972
BRK1	WASF2	9606.ENSP00000432472	9606.ENSP00000483313	0.734	0.734
BRK1	CYFIP2	9606.ENSP00000432472	9606.ENSP00000444645	0.857	0.857
BRK1	CYFIP1	9606.ENSP00000432472	9606.ENSP00000481038	0.951	0.951
CALCOCO2	TBK1	9606.ENSP00000398523	9606.ENSP00000329967	0.82	0.82
CALCOCO2	TBKBP1	9606.ENSP00000398523	9606.ENSP00000354777	0.82	0.82
CALCOCO2	FMR1	9606.ENSP00000398523	9606.ENSP00000359506	0.542	0.542
CALCOCO2	AZI2	9606.ENSP00000398523	9606.ENSP00000419371	0.497	0.497
CAMSAP1	TUBA4A	9606.ENSP00000374183	9606.ENSP00000248437	0.558	0.558
CAMSAP1	TUBB2B	9606.ENSP00000374183	9606.ENSP00000259818	0.681	0.681
CAMSAP1	TUBA1A	9606.ENSP00000374183	9606.ENSP00000301071	0.944	0.944
CAMSAP1	TUBA1C	9606.ENSP00000374183	9606.ENSP00000301072	0.734	0.734
CAMSAP1	TUBA3E	9606.ENSP00000374183	9606.ENSP00000318197	0.734	0.734
CAMSAP1	TUBA3D	9606.ENSP00000374183	9606.ENSP00000326042	0.734	0.734
CAMSAP1	TUBA1B	9606.ENSP00000374183	9606.ENSP00000336799	0.734	0.734
CAMSAP1	TUBB2A	9606.ENSP00000374183	9606.ENSP00000369703	0.434	0.434
CAMSAP1	TUBA3C	9606.ENSP00000374183	9606.ENSP00000382982	0.734	0.734
CCNB1	CDC16	9606.ENSP00000256442	9606.ENSP00000353549	0.476	0.476
CCNB1	CDC5L	9606.ENSP00000256442	9606.ENSP00000360532	0.981	0.981
CCNB1	FZR1	9606.ENSP00000256442	9606.ENSP00000378529	0.997	0.997
CCNB1	ANAPC10	9606.ENSP00000256442	9606.ENSP00000478501	0.996	0.996
CCNB1	ANAPC4	9606.ENSP00000256442	9606.ENSP00000426654	0.993	0.993
CCNB1	PLK1	9606.ENSP00000256442	9606.ENSP00000300093	0.772	0.772
CCNB1	CDC27	9606.ENSP00000256442	9606.ENSP00000434614	0.994	0.994
CDC16	CCNB1	9606.ENSP00000353549	9606.ENSP00000256442	0.476	0.476
CDC16	ANAPC5	9606.ENSP00000353549	9606.ENSP00000261819	0.989	0.989
CDC16	UBE2S	9606.ENSP00000353549	9606.ENSP00000264552	0.517	0.517
CDC16	ANAPC2	9606.ENSP00000353549	9606.ENSP00000314004	0.998	0.998
CDC16	ANAPC1	9606.ENSP00000353549	9606.ENSP00000339109	0.996	0.996
CDC16	ANAPC11	9606.ENSP00000353549	9606.ENSP00000349957	0.969	0.969
CDC16	TRIM33	9606.ENSP00000353549	9606.ENSP00000351250	0.993	0.993
CDC16	CDC5L	9606.ENSP00000353549	9606.ENSP00000360532	0.98	0.98
CDC16	NEK2	9606.ENSP00000353549	9606.ENSP00000355966	0.929	0.929
CDC16	CDC26	9606.ENSP00000353549	9606.ENSP00000363322	0.988	0.988
CDC16	ANAPC10	9606.ENSP00000353549	9606.ENSP00000478501	0.996	0.996
CDC16	FZR1	9606.ENSP00000353549	9606.ENSP00000378529	0.998	0.998
CDC16	ANAPC4	9606.ENSP00000353549	9606.ENSP00000426654	0.998	0.998
CDC16	ANAPC7	9606.ENSP00000353549	9606.ENSP00000394394	0.996	0.996
CDC16	CDC27	9606.ENSP00000353549	9606.ENSP00000434614	0.998	0.999
CDC16	CDC23	9606.ENSP00000353549	9606.ENSP00000378350	0.996	0.996
CDC23	ANAPC5	9606.ENSP00000378350	9606.ENSP00000261819	0.996	0.996
CDC23	UBE2S	9606.ENSP00000378350	9606.ENSP00000264552	0.993	0.993
CDC23	ANAPC2	9606.ENSP00000378350	9606.ENSP00000314004	0.999	0.999
CDC23	ANAPC1	9606.ENSP00000378350	9606.ENSP00000339109	0.996	0.996
CDC23	ANAPC11	9606.ENSP00000378350	9606.ENSP00000349957	0.815	0.815
CDC23	TRIM33	9606.ENSP00000378350	9606.ENSP00000351250	0.993	0.993
CDC23	CDC16	9606.ENSP00000378350	9606.ENSP00000353549	0.996	0.996
CDC23	NEK2	9606.ENSP00000378350	9606.ENSP00000355966	0.554	0.554
CDC23	CDC5L	9606.ENSP00000378350	9606.ENSP00000360532	0.98	0.98
CDC23	CDC26	9606.ENSP00000378350	9606.ENSP00000363322	0.985	0.985
CDC23	FZR1	9606.ENSP00000378350	9606.ENSP00000378529	0.996	0.996
CDC23	ANAPC10	9606.ENSP00000378350	9606.ENSP00000478501	0.996	0.996
CDC23	ANAPC4	9606.ENSP00000378350	9606.ENSP00000426654	0.998	0.998
CDC23	ANAPC7	9606.ENSP00000378350	9606.ENSP00000394394	0.996	0.996
CDC23	CDC27	9606.ENSP00000378350	9606.ENSP00000434614	0.998	0.999
CDC26	ANAPC5	9606.ENSP00000363322	9606.ENSP00000261819	0.989	0.989
CDC26	ANAPC2	9606.ENSP00000363322	9606.ENSP00000314004	0.998	0.998
CDC26	ANAPC1	9606.ENSP00000363322	9606.ENSP00000339109	0.985	0.985
CDC26	ANAPC11	9606.ENSP00000363322	9606.ENSP00000349957	0.731	0.731
CDC26	CDC16	9606.ENSP00000363322	9606.ENSP00000353549	0.988	0.988
CDC26	NEK2	9606.ENSP00000363322	9606.ENSP00000355966	0.929	0.929
CDC26	CDC27	9606.ENSP00000363322	9606.ENSP00000434614	0.994	0.994
CDC26	CDC23	9606.ENSP00000363322	9606.ENSP00000378350	0.985	0.985
CDC26	ANAPC10	9606.ENSP00000363322	9606.ENSP00000478501	0.988	0.988
CDC26	FZR1	9606.ENSP00000363322	9606.ENSP00000378529	0.994	0.994
CDC26	ANAPC4	9606.ENSP00000363322	9606.ENSP00000426654	0.993	0.993
CDC26	ANAPC7	9606.ENSP00000363322	9606.ENSP00000394394	0.985	0.985
CDC27	CCNB1	9606.ENSP00000434614	9606.ENSP00000256442	0.994	0.994
CDC27	ANAPC5	9606.ENSP00000434614	9606.ENSP00000261819	0.998	0.998
CDC27	UBE2S	9606.ENSP00000434614	9606.ENSP00000264552	0.993	0.993
CDC27	PLK1	9606.ENSP00000434614	9606.ENSP00000300093	0.607	0.607
CDC27	ANAPC2	9606.ENSP00000434614	9606.ENSP00000314004	0.998	0.998
CDC27	NCL	9606.ENSP00000434614	9606.ENSP00000318195	0.815	0.815
CDC27	ANAPC1	9606.ENSP00000434614	9606.ENSP00000339109	0.998	0.998
CDC27	ANAPC11	9606.ENSP00000434614	9606.ENSP00000349957	0.997	0.997
CDC27	TRIM33	9606.ENSP00000434614	9606.ENSP00000351250	0.993	0.993
CDC27	CDC16	9606.ENSP00000434614	9606.ENSP00000353549	0.998	0.999
CDC27	NEK2	9606.ENSP00000434614	9606.ENSP00000355966	0.993	0.993
CDC27	CDC5L	9606.ENSP00000434614	9606.ENSP00000360532	0.98	0.98
CDC27	CDC26	9606.ENSP00000434614	9606.ENSP00000363322	0.994	0.994
CDC27	PTTG1	9606.ENSP00000434614	9606.ENSP00000377536	0.993	0.993
CDC27	CDC23	9606.ENSP00000434614	9606.ENSP00000378350	0.998	0.999
CDC27	FZR1	9606.ENSP00000434614	9606.ENSP00000378529	0.996	0.996
CDC27	ANAPC7	9606.ENSP00000434614	9606.ENSP00000394394	0.998	0.999
CDC27	ANAPC4	9606.ENSP00000434614	9606.ENSP00000426654	0.998	0.998
CDC27	ANAPC10	9606.ENSP00000434614	9606.ENSP00000478501	0.998	0.998
CDC5L	RANBP9	9606.ENSP00000360532	9606.ENSP00000011619	0.98	0.98
CDC5L	TUBB1	9606.ENSP00000360532	9606.ENSP00000217133	0.98	0.98
CDC5L	TUBA4A	9606.ENSP00000360532	9606.ENSP00000248437	0.982	0.982
CDC5L	RPS16	9606.ENSP00000360532	9606.ENSP00000251453	0.485	0.485
CDC5L	CCNB1	9606.ENSP00000360532	9606.ENSP00000256442	0.981	0.981
CDC5L	TUBB2B	9606.ENSP00000360532	9606.ENSP00000259818	0.98	0.98
CDC5L	NDC80	9606.ENSP00000360532	9606.ENSP00000261597	0.98	0.98
CDC5L	NUF2	9606.ENSP00000360532	9606.ENSP00000271452	0.98	0.98
CDC5L	RANBP2	9606.ENSP00000360532	9606.ENSP00000283195	0.984	0.984
CDC5L	KPNB1	9606.ENSP00000360532	9606.ENSP00000290158	0.98	0.98
CDC5L	PLK1	9606.ENSP00000360532	9606.ENSP00000300093	0.98	0.98
CDC5L	TUBA1C	9606.ENSP00000360532	9606.ENSP00000301072	0.982	0.982
CDC5L	UBE2N	9606.ENSP00000360532	9606.ENSP00000316176	0.98	0.98
CDC5L	TUBA1B	9606.ENSP00000360532	9606.ENSP00000336799	0.982	0.982
CDC5L	TUBB	9606.ENSP00000360532	9606.ENSP00000339001	0.98	0.98
CDC5L	ANAPC1	9606.ENSP00000360532	9606.ENSP00000339109	0.98	0.98
CDC5L	TUBB4B	9606.ENSP00000360532	9606.ENSP00000341289	0.98	0.98
CDC5L	CDC16	9606.ENSP00000360532	9606.ENSP00000353549	0.98	0.98
CDC5L	RPL12	9606.ENSP00000360532	9606.ENSP00000354739	0.485	0.485
CDC5L	RPL39	9606.ENSP00000360532	9606.ENSP00000355315	0.413	0.412
CDC5L	RPS25	9606.ENSP00000360532	9606.ENSP00000435096	0.485	0.485
CDC5L	CENPJ	9606.ENSP00000360532	9606.ENSP00000371308	0.98	0.98
CDC5L	TUBB2A	9606.ENSP00000360532	9606.ENSP00000369703	0.98	0.98
CDC5L	RANGAP1	9606.ENSP00000360532	9606.ENSP00000401470	0.98	0.98
CDC5L	CDC23	9606.ENSP00000360532	9606.ENSP00000378350	0.98	0.98
CDC5L	CDC27	9606.ENSP00000360532	9606.ENSP00000434614	0.98	0.98
CENPJ	GABPB1	9606.ENSP00000371308	9606.ENSP00000220429	0.96	0.96
CENPJ	TUBA4A	9606.ENSP00000371308	9606.ENSP00000248437	0.702	0.702
CENPJ	TUBB2B	9606.ENSP00000371308	9606.ENSP00000259818	0.943	0.943
CENPJ	TUBB4A	9606.ENSP00000371308	9606.ENSP00000264071	0.533	0.533
CENPJ	TUBA1A	9606.ENSP00000371308	9606.ENSP00000301071	0.752	0.752
CENPJ	TUBA1C	9606.ENSP00000371308	9606.ENSP00000301072	0.733	0.733
CENPJ	TUBB8P12	9606.ENSP00000371308	9606.ENSP00000309431	0.533	0.533
CENPJ	TUBA3E	9606.ENSP00000371308	9606.ENSP00000318197	0.733	0.733
CENPJ	ENSG00000258947	9606.ENSP00000371308	9606.ENSP00000320295	0.465	0.465
CENPJ	TUBA3D	9606.ENSP00000371308	9606.ENSP00000326042	0.733	0.733
CENPJ	TUBA1B	9606.ENSP00000371308	9606.ENSP00000336799	0.944	0.944
CENPJ	TUBB	9606.ENSP00000371308	9606.ENSP00000339001	0.533	0.533
CENPJ	TUBB4B	9606.ENSP00000371308	9606.ENSP00000341289	0.533	0.533
CENPJ	CDC5L	9606.ENSP00000371308	9606.ENSP00000360532	0.98	0.98
CENPJ	TUBB2A	9606.ENSP00000371308	9606.ENSP00000369703	0.731	0.731
CENPJ	ENSG00000258947	9606.ENSP00000371308	9606.ENSP00000451560	0.404	0.404
CENPJ	TUBB8	9606.ENSP00000371308	9606.ENSP00000456206	0.533	0.533
CENPJ	TUBA3C	9606.ENSP00000371308	9606.ENSP00000382982	0.733	0.733
COMT	FGF2	9606.ENSP00000354511	9606.ENSP00000264498	0.534	0.534
COMT	LRTOMT	9606.ENSP00000354511	9606.ENSP00000305742	0	0.859
COMT	RIN1	9606.ENSP00000354511	9606.ENSP00000310406	0.4	0.4
COMT	PPA2	9606.ENSP00000354511	9606.ENSP00000343885	0.4	0.4
CYFIP1	NCK2	9606.ENSP00000481038	9606.ENSP00000233154	0.511	0.511
CYFIP1	FXR2	9606.ENSP00000481038	9606.ENSP00000250113	0.489	0.489
CYFIP1	NCKAP1L	9606.ENSP00000481038	9606.ENSP00000293373	0.934	0.934
CYFIP1	ABI2	9606.ENSP00000481038	9606.ENSP00000295851	0.966	0.966
CYFIP1	FXR1	9606.ENSP00000481038	9606.ENSP00000350170	0.489	0.489
CYFIP1	NCKAP1	9606.ENSP00000481038	9606.ENSP00000354251	0.957	0.957
CYFIP1	FMR1	9606.ENSP00000481038	9606.ENSP00000359506	0.489	0.489
CYFIP1	ABI1	9606.ENSP00000481038	9606.ENSP00000365312	0.854	0.854
CYFIP1	WASF1	9606.ENSP00000481038	9606.ENSP00000376368	0.992	0.992
CYFIP1	BRK1	9606.ENSP00000481038	9606.ENSP00000432472	0.951	0.951
CYFIP1	CYFIP2	9606.ENSP00000481038	9606.ENSP00000444645	0.349	0.989
CYFIP1	WASF2	9606.ENSP00000481038	9606.ENSP00000483313	0.93	0.93
CYFIP2	FXR2	9606.ENSP00000444645	9606.ENSP00000250113	0.489	0.489
CYFIP2	NCKAP1L	9606.ENSP00000444645	9606.ENSP00000293373	0.948	0.948
CYFIP2	ABI2	9606.ENSP00000444645	9606.ENSP00000295851	0.844	0.844
CYFIP2	FXR1	9606.ENSP00000444645	9606.ENSP00000350170	0.489	0.489
CYFIP2	NCKAP1	9606.ENSP00000444645	9606.ENSP00000354251	0.997	0.997
CYFIP2	FMR1	9606.ENSP00000444645	9606.ENSP00000359506	0.522	0.522
CYFIP2	ABI1	9606.ENSP00000444645	9606.ENSP00000365312	0.988	0.988
CYFIP2	WASF1	9606.ENSP00000444645	9606.ENSP00000376368	0.965	0.965
CYFIP2	BRK1	9606.ENSP00000444645	9606.ENSP00000432472	0.857	0.857
CYFIP2	CYFIP1	9606.ENSP00000444645	9606.ENSP00000481038	0.349	0.989
CYFIP2	WASF2	9606.ENSP00000444645	9606.ENSP00000483313	0.953	0.953
DCLK1	DCX	9606.ENSP00000255448	9606.ENSP00000337697	0.871	0.994
DCX	TUBA4A	9606.ENSP00000337697	9606.ENSP00000248437	0.701	0.701
DCX	DCLK1	9606.ENSP00000337697	9606.ENSP00000255448	0.871	0.994
DCX	TUBB2B	9606.ENSP00000337697	9606.ENSP00000259818	0.681	0.681
DCX	TUBA1A	9606.ENSP00000337697	9606.ENSP00000301071	0.733	0.733
DCX	TUBA1C	9606.ENSP00000337697	9606.ENSP00000301072	0.733	0.733
DCX	USP9X	9606.ENSP00000337697	9606.ENSP00000316357	0.447	0.447
DCX	TUBA3E	9606.ENSP00000337697	9606.ENSP00000318197	0.733	0.733
DCX	TUBA3D	9606.ENSP00000337697	9606.ENSP00000326042	0.733	0.733
DCX	TUBA1B	9606.ENSP00000337697	9606.ENSP00000336799	0.733	0.733
DCX	TUBB2A	9606.ENSP00000337697	9606.ENSP00000369703	0.434	0.434
DCX	NMNAT3	9606.ENSP00000337697	9606.ENSP00000340523	0.534	0.534
DCX	IGHV3-11	9606.ENSP00000337697	9606.ENSP00000478725	0.623	0.623
DCX	ENSG00000259680	9606.ENSP00000337697	9606.ENSP00000474135	0.623	0.623
DCX	PPP1R9B	9606.ENSP00000337697	9606.ENSP00000478767	0.472	0.472
DCX	TUBA3C	9606.ENSP00000337697	9606.ENSP00000382982	0.733	0.733
DCX	NFASC	9606.ENSP00000337697	9606.ENSP00000344786	0.454	0.454
EIF1AX	RPS16	9606.ENSP00000368927	9606.ENSP00000251453	0.96	0.96
EIF1AX	RPS23	9606.ENSP00000368927	9606.ENSP00000296674	0.96	0.96
EIF1AX	RPS9	9606.ENSP00000368927	9606.ENSP00000302896	0.96	0.96
EIF1AX	RPS15A	9606.ENSP00000368927	9606.ENSP00000318646	0.96	0.96
EIF1AX	RPS7	9606.ENSP00000368927	9606.ENSP00000339095	0.96	0.96
EIF1AX	RPS21	9606.ENSP00000368927	9606.ENSP00000345957	0.565	0.565
EIF1AX	RPS17	9606.ENSP00000368927	9606.ENSP00000346046	0.809	0.809
EIF1AX	RPS3A	9606.ENSP00000368927	9606.ENSP00000346050	0.767	0.767
EIF1AX	RPS26	9606.ENSP00000368927	9606.ENSP00000348849	0.767	0.767
EIF1AX	RPS27	9606.ENSP00000368927	9606.ENSP00000357555	0.96	0.96
EIF1AX	IPO13	9606.ENSP00000368927	9606.ENSP00000361418	0.958	0.958
EIF1AX	RAN	9606.ENSP00000368927	9606.ENSP00000446215	0.971	0.971
EIF1AX	RPS8	9606.ENSP00000368927	9606.ENSP00000379888	0.767	0.767
EIF1AX	RPS15	9606.ENSP00000368927	9606.ENSP00000467466	0.781	0.781
EIF1AX	RPS28	9606.ENSP00000368927	9606.ENSP00000472469	0.96	0.96
EIF1AX	RPS25	9606.ENSP00000368927	9606.ENSP00000435096	0.96	0.96
EIF1AX	RPS5	9606.ENSP00000368927	9606.ENSP00000472985	0.96	0.96
EIF1AX	RPS18	9606.ENSP00000368927	9606.ENSP00000393241	0.96	0.96
EIF5A	RPL8	9606.ENSP00000336702	9606.ENSP00000262584	0.413	0.412
EIF5A	RPS23	9606.ENSP00000336702	9606.ENSP00000296674	0.413	0.412
EIF5A	RPS9	9606.ENSP00000336702	9606.ENSP00000302896	0.413	0.412
EIF5A	RPS15A	9606.ENSP00000336702	9606.ENSP00000318646	0.413	0.412
EIF5A	RPS5	9606.ENSP00000336702	9606.ENSP00000472985	0.413	0.412
EIF5A	RPL13A	9606.ENSP00000336702	9606.ENSP00000375730	0.413	0.412
EIF5A	RPL23	9606.ENSP00000336702	9606.ENSP00000420311	0.617	0.617
EIF5A	RPS15	9606.ENSP00000336702	9606.ENSP00000467466	0.623	0.623
EIF5A	RPS18	9606.ENSP00000336702	9606.ENSP00000393241	0.623	0.623
EIF5A	RPL11	9606.ENSP00000336702	9606.ENSP00000363676	0.617	0.617
EIF5A	RAN	9606.ENSP00000336702	9606.ENSP00000446215	0.958	0.958
ENSG00000124208	STUB1	9606.ENSP00000344166	9606.ENSP00000219548	0.96	0.96
ENSG00000124208	UBE2S	9606.ENSP00000344166	9606.ENSP00000264552	0.624	0.624
ENSG00000124208	UBE2N	9606.ENSP00000344166	9606.ENSP00000316176	0.962	0.962
ENSG00000124208	UBA52	9606.ENSP00000344166	9606.ENSP00000388107	0.734	0.734
ENSG00000258947	GABPB1	9606.ENSP00000320295	9606.ENSP00000220429	0.416	0.416
ENSG00000258947	TUBA4A	9606.ENSP00000320295	9606.ENSP00000248437	0.934	0.994
ENSG00000258947	TUBB2B	9606.ENSP00000320295	9606.ENSP00000259818	0.49	0.992
ENSG00000258947	TUBA1A	9606.ENSP00000320295	9606.ENSP00000301071	0.987	0.998
ENSG00000258947	TUBA1C	9606.ENSP00000320295	9606.ENSP00000301072	0.941	0.995
ENSG00000258947	TUBA3E	9606.ENSP00000320295	9606.ENSP00000318197	0.711	0.973
ENSG00000258947	STMN4	9606.ENSP00000320295	9606.ENSP00000342538	0.416	0.416
ENSG00000258947	CENPJ	9606.ENSP00000320295	9606.ENSP00000371308	0.465	0.465
ENSG00000258947	MAPT	9606.ENSP00000320295	9606.ENSP00000340820	0.52	0.52
ENSG00000258947	TUBA3D	9606.ENSP00000320295	9606.ENSP00000326042	0.711	0.974
ENSG00000258947	TUBAL3	9606.ENSP00000320295	9606.ENSP00000369784	0.317	0.934
ENSG00000258947	TUBA8	9606.ENSP00000320295	9606.ENSP00000333326	0.317	0.938
ENSG00000258947	TUBA3C	9606.ENSP00000320295	9606.ENSP00000382982	0.711	0.974
ENSG00000258947	TUBA1B	9606.ENSP00000320295	9606.ENSP00000336799	0.989	0.999
ENSG00000258947	GABPB1	9606.ENSP00000451560	9606.ENSP00000220429	0.416	0.416
ENSG00000258947	TUBA4A	9606.ENSP00000451560	9606.ENSP00000248437	0.566	0.958
ENSG00000258947	TUBA1A	9606.ENSP00000451560	9606.ENSP00000301071	0.711	0.972
ENSG00000258947	TUBA1C	9606.ENSP00000451560	9606.ENSP00000301072	0.711	0.972
ENSG00000258947	TUBA3E	9606.ENSP00000451560	9606.ENSP00000318197	0.711	0.971
ENSG00000258947	TUBA3D	9606.ENSP00000451560	9606.ENSP00000326042	0.711	0.971
ENSG00000258947	TUBA8	9606.ENSP00000451560	9606.ENSP00000333326	0.458	0.946
ENSG00000258947	TUBA1B	9606.ENSP00000451560	9606.ENSP00000336799	0.73	0.974
ENSG00000258947	STMN4	9606.ENSP00000451560	9606.ENSP00000342538	0.416	0.416
ENSG00000258947	TUBAL3	9606.ENSP00000451560	9606.ENSP00000369784	0.458	0.942
ENSG00000258947	CENPJ	9606.ENSP00000451560	9606.ENSP00000371308	0.404	0.404
ENSG00000258947	TUBA3C	9606.ENSP00000451560	9606.ENSP00000382982	0.711	0.971
ENSG00000258947	IGHV3-11	9606.ENSP00000451560	9606.ENSP00000478725	0.548	0.548
ENSG00000258947	ENSG00000259680	9606.ENSP00000451560	9606.ENSP00000474135	0.548	0.548
ENSG00000259680	DCX	9606.ENSP00000474135	9606.ENSP00000337697	0.623	0.623
ENSG00000259680	TDRD3	9606.ENSP00000474135	9606.ENSP00000440190	0.623	0.623
ENSG00000259680	ENSG00000258947	9606.ENSP00000474135	9606.ENSP00000451560	0.548	0.548
FGF1	FGF2	9606.ENSP00000480791	9606.ENSP00000264498	0.799	0.986
FGF2	COMT	9606.ENSP00000264498	9606.ENSP00000354511	0.534	0.534
FGF2	S100B	9606.ENSP00000264498	9606.ENSP00000291700	0.958	0.958
FGF2	FGF1	9606.ENSP00000264498	9606.ENSP00000480791	0.799	0.986
FMR1	RANBP9	9606.ENSP00000359506	9606.ENSP00000011619	0.522	0.522
FMR1	STUB1	9606.ENSP00000359506	9606.ENSP00000219548	0.521	0.521
FMR1	FXR2	9606.ENSP00000359506	9606.ENSP00000250113	0.746	0.981
FMR1	KBTBD2	9606.ENSP00000359506	9606.ENSP00000302586	0.416	0.416
FMR1	NCL	9606.ENSP00000359506	9606.ENSP00000318195	0.436	0.436
FMR1	TBK1	9606.ENSP00000359506	9606.ENSP00000329967	0.515	0.515
FMR1	FXR1	9606.ENSP00000359506	9606.ENSP00000350170	0.756	0.986
FMR1	TBKBP1	9606.ENSP00000359506	9606.ENSP00000354777	0.653	0.653
FMR1	FZR1	9606.ENSP00000359506	9606.ENSP00000378529	0.447	0.447
FMR1	CALCOCO2	9606.ENSP00000359506	9606.ENSP00000398523	0.542	0.542
FMR1	SERBP1	9606.ENSP00000359506	9606.ENSP00000360034	0.422	0.422
FMR1	NCK1	9606.ENSP00000359506	9606.ENSP00000417273	0.554	0.554
FMR1	RAN	9606.ENSP00000359506	9606.ENSP00000446215	0.792	0.792
FMR1	NUFIP1	9606.ENSP00000359506	9606.ENSP00000368459	0.472	0.472
FMR1	TDRD3	9606.ENSP00000359506	9606.ENSP00000440190	0.782	0.782
FMR1	CYFIP2	9606.ENSP00000359506	9606.ENSP00000444645	0.522	0.522
FMR1	CYFIP1	9606.ENSP00000359506	9606.ENSP00000481038	0.489	0.489
FXR1	RANBP9	9606.ENSP00000350170	9606.ENSP00000011619	0.41	0.41
FXR1	FXR2	9606.ENSP00000350170	9606.ENSP00000250113	0.812	0.992
FXR1	RAN	9606.ENSP00000350170	9606.ENSP00000446215	0.716	0.716
FXR1	TDRD3	9606.ENSP00000350170	9606.ENSP00000440190	0.782	0.782
FXR1	FMR1	9606.ENSP00000350170	9606.ENSP00000359506	0.756	0.986
FXR1	CYFIP1	9606.ENSP00000350170	9606.ENSP00000481038	0.489	0.489
FXR1	CYFIP2	9606.ENSP00000350170	9606.ENSP00000444645	0.489	0.489
FXR2	TBK1	9606.ENSP00000250113	9606.ENSP00000329967	0.515	0.515
FXR2	SERBP1	9606.ENSP00000250113	9606.ENSP00000360034	0.422	0.422
FXR2	TBKBP1	9606.ENSP00000250113	9606.ENSP00000354777	0.653	0.653
FXR2	RAN	9606.ENSP00000250113	9606.ENSP00000446215	0.716	0.716
FXR2	TDRD3	9606.ENSP00000250113	9606.ENSP00000440190	0.782	0.782
FXR2	FMR1	9606.ENSP00000250113	9606.ENSP00000359506	0.746	0.981
FXR2	FXR1	9606.ENSP00000250113	9606.ENSP00000350170	0.812	0.992
FXR2	CYFIP2	9606.ENSP00000250113	9606.ENSP00000444645	0.489	0.489
FXR2	CYFIP1	9606.ENSP00000250113	9606.ENSP00000481038	0.489	0.489
FZR1	CCNB1	9606.ENSP00000378529	9606.ENSP00000256442	0.997	0.997
FZR1	ANAPC5	9606.ENSP00000378529	9606.ENSP00000261819	0.994	0.994
FZR1	UBE2S	9606.ENSP00000378529	9606.ENSP00000264552	0.993	0.993
FZR1	TP53	9606.ENSP00000378529	9606.ENSP00000269305	0.993	0.993
FZR1	PLK1	9606.ENSP00000378529	9606.ENSP00000300093	0.994	0.994
FZR1	ANAPC2	9606.ENSP00000378529	9606.ENSP00000314004	0.994	0.994
FZR1	ANAPC1	9606.ENSP00000378529	9606.ENSP00000339109	0.998	0.998
FZR1	ANAPC11	9606.ENSP00000378529	9606.ENSP00000349957	0.997	0.997
FZR1	TRIM33	9606.ENSP00000378529	9606.ENSP00000351250	0.993	0.993
FZR1	CDC16	9606.ENSP00000378529	9606.ENSP00000353549	0.998	0.998
FZR1	NEK2	9606.ENSP00000378529	9606.ENSP00000355966	0.993	0.993
FZR1	FMR1	9606.ENSP00000378529	9606.ENSP00000359506	0.447	0.447
FZR1	CDC26	9606.ENSP00000378529	9606.ENSP00000363322	0.994	0.994
FZR1	PTTG1	9606.ENSP00000378529	9606.ENSP00000377536	0.993	0.993
FZR1	CDC23	9606.ENSP00000378529	9606.ENSP00000378350	0.996	0.996
FZR1	ANAPC10	9606.ENSP00000378529	9606.ENSP00000478501	0.998	0.998
FZR1	ANAPC4	9606.ENSP00000378529	9606.ENSP00000426654	0.998	0.998
FZR1	ANAPC7	9606.ENSP00000378529	9606.ENSP00000394394	0.994	0.994
FZR1	CDC27	9606.ENSP00000378529	9606.ENSP00000434614	0.996	0.996
GABPB1	ENSG00000258947	9606.ENSP00000220429	9606.ENSP00000320295	0.416	0.416
GABPB1	ENSG00000258947	9606.ENSP00000220429	9606.ENSP00000451560	0.416	0.416
GABPB1	TUBAL3	9606.ENSP00000220429	9606.ENSP00000369784	0.413	0.412
GABPB1	TUBA8	9606.ENSP00000220429	9606.ENSP00000333326	0.413	0.412
GABPB1	TUBA4A	9606.ENSP00000220429	9606.ENSP00000248437	0.569	0.569
GABPB1	TUBB8P12	9606.ENSP00000220429	9606.ENSP00000309431	0.703	0.703
GABPB1	TUBB4B	9606.ENSP00000220429	9606.ENSP00000341289	0.703	0.703
GABPB1	TUBB	9606.ENSP00000220429	9606.ENSP00000339001	0.703	0.703
GABPB1	TUBB4A	9606.ENSP00000220429	9606.ENSP00000264071	0.703	0.703
GABPB1	TUBB8	9606.ENSP00000220429	9606.ENSP00000456206	0.703	0.703
GABPB1	TUBA3E	9606.ENSP00000220429	9606.ENSP00000318197	0.735	0.735
GABPB1	TUBA1C	9606.ENSP00000220429	9606.ENSP00000301072	0.735	0.735
GABPB1	TUBA3D	9606.ENSP00000220429	9606.ENSP00000326042	0.735	0.735
GABPB1	TUBA3C	9606.ENSP00000220429	9606.ENSP00000382982	0.735	0.735
GABPB1	TUBA1A	9606.ENSP00000220429	9606.ENSP00000301071	0.735	0.735
GABPB1	PLK1	9606.ENSP00000220429	9606.ENSP00000300093	0.732	0.732
GABPB1	TUBB2A	9606.ENSP00000220429	9606.ENSP00000369703	0.801	0.801
GABPB1	TUBB2B	9606.ENSP00000220429	9606.ENSP00000259818	0.96	0.96
GABPB1	CENPJ	9606.ENSP00000220429	9606.ENSP00000371308	0.96	0.96
GABPB1	STMN4	9606.ENSP00000220429	9606.ENSP00000342538	0.96	0.96
GABPB1	TUBA1B	9606.ENSP00000220429	9606.ENSP00000336799	0.96	0.96
IGHV3-11	DCX	9606.ENSP00000478725	9606.ENSP00000337697	0.623	0.623
IGHV3-11	TDRD3	9606.ENSP00000478725	9606.ENSP00000440190	0.623	0.623
IGHV3-11	ENSG00000258947	9606.ENSP00000478725	9606.ENSP00000451560	0.548	0.548
IKBKE	TBK1	9606.ENSP00000464030	9606.ENSP00000329967	0.828	0.988
IKBKE	TBKBP1	9606.ENSP00000464030	9606.ENSP00000354777	0.574	0.574
IKBKE	AZI2	9606.ENSP00000464030	9606.ENSP00000419371	0.86	0.86
IPO13	EIF1AX	9606.ENSP00000361418	9606.ENSP00000368927	0.958	0.958
IPO13	RAN	9606.ENSP00000361418	9606.ENSP00000446215	0.96	0.96
KBTBD2	FMR1	9606.ENSP00000302586	9606.ENSP00000359506	0.416	0.416
KIF1A	TUBA1A	9606.ENSP00000438388	9606.ENSP00000301071	0.944	0.944
KIF1A	TUBA1C	9606.ENSP00000438388	9606.ENSP00000301072	0.732	0.732
KIF1A	TUBA3E	9606.ENSP00000438388	9606.ENSP00000318197	0.732	0.732
KIF1A	TUBA3D	9606.ENSP00000438388	9606.ENSP00000326042	0.732	0.732
KIF1A	TUBA1B	9606.ENSP00000438388	9606.ENSP00000336799	0.732	0.732
KIF1A	TUBA3C	9606.ENSP00000438388	9606.ENSP00000382982	0.732	0.732
KPNB1	NUTF2	9606.ENSP00000290158	9606.ENSP00000219169	0.459	0.459
KPNB1	RANBP2	9606.ENSP00000290158	9606.ENSP00000283195	0.643	0.643
KPNB1	NCL	9606.ENSP00000290158	9606.ENSP00000318195	0.416	0.416
KPNB1	CDC5L	9606.ENSP00000290158	9606.ENSP00000360532	0.98	0.98
KPNB1	RANGAP1	9606.ENSP00000290158	9606.ENSP00000401470	0.529	0.529
KPNB1	RCC1	9606.ENSP00000290158	9606.ENSP00000362937	0.604	0.604
KPNB1	RAN	9606.ENSP00000290158	9606.ENSP00000446215	0.989	0.989
LRTOMT	COMT	9606.ENSP00000305742	9606.ENSP00000354511	0	0.859
MAPRE3	TUBA4A	9606.ENSP00000233121	9606.ENSP00000248437	0.412	0.412
MAPRE3	TUBA3E	9606.ENSP00000233121	9606.ENSP00000318197	0.732	0.732
MAPRE3	TUBA1C	9606.ENSP00000233121	9606.ENSP00000301072	0.732	0.732
MAPRE3	TUBA3D	9606.ENSP00000233121	9606.ENSP00000326042	0.732	0.732
MAPRE3	TUBA3C	9606.ENSP00000233121	9606.ENSP00000382982	0.732	0.732
MAPRE3	TUBA1A	9606.ENSP00000233121	9606.ENSP00000301071	0.732	0.732
MAPRE3	TUBA1B	9606.ENSP00000233121	9606.ENSP00000336799	0.944	0.944
MAPT	STUB1	9606.ENSP00000340820	9606.ENSP00000219548	0.472	0.472
MAPT	TUBA4A	9606.ENSP00000340820	9606.ENSP00000248437	0.726	0.726
MAPT	S100B	9606.ENSP00000340820	9606.ENSP00000291700	0.865	0.865
MAPT	TUBA1A	9606.ENSP00000340820	9606.ENSP00000301071	0.799	0.799
MAPT	TUBA1C	9606.ENSP00000340820	9606.ENSP00000301072	0.727	0.727
MAPT	TUBA3E	9606.ENSP00000340820	9606.ENSP00000318197	0.727	0.727
MAPT	ENSG00000258947	9606.ENSP00000340820	9606.ENSP00000320295	0.52	0.52
MAPT	TUBA3D	9606.ENSP00000340820	9606.ENSP00000326042	0.727	0.727
MAPT	TUBA1B	9606.ENSP00000340820	9606.ENSP00000336799	0.961	0.961
MAPT	TUBB2A	9606.ENSP00000340820	9606.ENSP00000369703	0.52	0.52
MAPT	TUBA3C	9606.ENSP00000340820	9606.ENSP00000382982	0.727	0.727
NCK1	NCK2	9606.ENSP00000417273	9606.ENSP00000233154	0.745	0.992
NCK1	ABI2	9606.ENSP00000417273	9606.ENSP00000295851	0.152	0.617
NCK1	TBK1	9606.ENSP00000417273	9606.ENSP00000329967	0.438	0.438
NCK1	NCKAP1	9606.ENSP00000417273	9606.ENSP00000354251	0.442	0.442
NCK1	FMR1	9606.ENSP00000417273	9606.ENSP00000359506	0.554	0.554
NCK1	ABI1	9606.ENSP00000417273	9606.ENSP00000365312	0.4	0.4
NCK1	WASF1	9606.ENSP00000417273	9606.ENSP00000376368	0.429	0.429
NCK2	CYFIP1	9606.ENSP00000233154	9606.ENSP00000481038	0.511	0.511
NCK2	WASF2	9606.ENSP00000233154	9606.ENSP00000483313	0.416	0.416
NCK2	ABI2	9606.ENSP00000233154	9606.ENSP00000295851	0.546	0.794
NCK2	ABI1	9606.ENSP00000233154	9606.ENSP00000365312	0.441	0.441
NCK2	NCK1	9606.ENSP00000233154	9606.ENSP00000417273	0.745	0.992
NCKAP1	NCKAP1L	9606.ENSP00000354251	9606.ENSP00000293373	0	0.965
NCKAP1	ABI2	9606.ENSP00000354251	9606.ENSP00000295851	0.778	0.778
NCKAP1	NCK1	9606.ENSP00000354251	9606.ENSP00000417273	0.442	0.442
NCKAP1	BRK1	9606.ENSP00000354251	9606.ENSP00000432472	0.863	0.863
NCKAP1	ABI1	9606.ENSP00000354251	9606.ENSP00000365312	0.925	0.925
NCKAP1	WASF1	9606.ENSP00000354251	9606.ENSP00000376368	0.971	0.971
NCKAP1	CYFIP1	9606.ENSP00000354251	9606.ENSP00000481038	0.957	0.957
NCKAP1	CYFIP2	9606.ENSP00000354251	9606.ENSP00000444645	0.997	0.997
NCKAP1	WASF2	9606.ENSP00000354251	9606.ENSP00000483313	0.992	0.992
NCKAP1L	NCKAP1	9606.ENSP00000293373	9606.ENSP00000354251	0	0.965
NCKAP1L	ABI2	9606.ENSP00000293373	9606.ENSP00000295851	0.447	0.447
NCKAP1L	BRK1	9606.ENSP00000293373	9606.ENSP00000432472	0.734	0.734
NCKAP1L	ABI1	9606.ENSP00000293373	9606.ENSP00000365312	0.933	0.933
NCKAP1L	CYFIP1	9606.ENSP00000293373	9606.ENSP00000481038	0.934	0.934
NCKAP1L	CYFIP2	9606.ENSP00000293373	9606.ENSP00000444645	0.948	0.948
NCL	RPL18A	9606.ENSP00000318195	9606.ENSP00000222247	0.531	0.531
NCL	RPL8	9606.ENSP00000318195	9606.ENSP00000262584	0.738	0.738
NCL	KPNB1	9606.ENSP00000318195	9606.ENSP00000290158	0.416	0.416
NCL	RPS26	9606.ENSP00000318195	9606.ENSP00000348849	0.452	0.452
NCL	RANGAP1	9606.ENSP00000318195	9606.ENSP00000401470	0.419	0.418
NCL	RPL37A	9606.ENSP00000318195	9606.ENSP00000418082	0.525	0.525
NCL	RPL21	9606.ENSP00000318195	9606.ENSP00000346027	0.531	0.531
NCL	RPS5	9606.ENSP00000318195	9606.ENSP00000472985	0.517	0.517
NCL	FMR1	9606.ENSP00000318195	9606.ENSP00000359506	0.436	0.436
NCL	ANAPC1	9606.ENSP00000318195	9606.ENSP00000339109	0.806	0.806
NCL	CDC27	9606.ENSP00000318195	9606.ENSP00000434614	0.815	0.815
NCL	ANAPC7	9606.ENSP00000318195	9606.ENSP00000394394	0.871	0.871
NDC80	TUBA4A	9606.ENSP00000261597	9606.ENSP00000248437	0.676	0.676
NDC80	TUBAL3	9606.ENSP00000261597	9606.ENSP00000369784	0.413	0.412
NDC80	TUBA8	9606.ENSP00000261597	9606.ENSP00000333326	0.413	0.412
NDC80	TUBA3D	9606.ENSP00000261597	9606.ENSP00000326042	0.732	0.732
NDC80	TUBA3E	9606.ENSP00000261597	9606.ENSP00000318197	0.732	0.732
NDC80	TUBA3C	9606.ENSP00000261597	9606.ENSP00000382982	0.732	0.732
NDC80	TUBA1B	9606.ENSP00000261597	9606.ENSP00000336799	0.732	0.732
NDC80	TUBA1C	9606.ENSP00000261597	9606.ENSP00000301072	0.732	0.732
NDC80	TUBA1A	9606.ENSP00000261597	9606.ENSP00000301071	0.944	0.944
NDC80	CDC5L	9606.ENSP00000261597	9606.ENSP00000360532	0.98	0.98
NDC80	PLK1	9606.ENSP00000261597	9606.ENSP00000300093	0.44	0.44
NDC80	NUF2	9606.ENSP00000261597	9606.ENSP00000271452	0.997	0.997
NEK2	PLK1	9606.ENSP00000355966	9606.ENSP00000300093	0	0.649
NEK2	CDC16	9606.ENSP00000355966	9606.ENSP00000353549	0.929	0.929
NEK2	CDC23	9606.ENSP00000355966	9606.ENSP00000378350	0.554	0.554
NEK2	CDC26	9606.ENSP00000355966	9606.ENSP00000363322	0.929	0.929
NEK2	FZR1	9606.ENSP00000355966	9606.ENSP00000378529	0.993	0.993
NEK2	ANAPC4	9606.ENSP00000355966	9606.ENSP00000426654	0.993	0.993
NEK2	CDC27	9606.ENSP00000355966	9606.ENSP00000434614	0.993	0.993
NFASC	DCX	9606.ENSP00000344786	9606.ENSP00000337697	0.454	0.454
NFASC	ABI1	9606.ENSP00000344786	9606.ENSP00000365312	0.691	0.691
NFASC	NRCAM	9606.ENSP00000344786	9606.ENSP00000368314	0.379	0.953
NMNAT3	DCX	9606.ENSP00000340523	9606.ENSP00000337697	0.534	0.534
NRCAM	NFASC	9606.ENSP00000368314	9606.ENSP00000344786	0.379	0.953
NUF2	TUBA4A	9606.ENSP00000271452	9606.ENSP00000248437	0.707	0.707
NUF2	NDC80	9606.ENSP00000271452	9606.ENSP00000261597	0.997	0.997
NUF2	TUBAL3	9606.ENSP00000271452	9606.ENSP00000369784	0.555	0.555
NUF2	TUBA8	9606.ENSP00000271452	9606.ENSP00000333326	0.555	0.555
NUF2	TUBA3D	9606.ENSP00000271452	9606.ENSP00000326042	0.733	0.733
NUF2	TUBA3E	9606.ENSP00000271452	9606.ENSP00000318197	0.733	0.733
NUF2	TUBA3C	9606.ENSP00000271452	9606.ENSP00000382982	0.733	0.733
NUF2	TUBA1B	9606.ENSP00000271452	9606.ENSP00000336799	0.733	0.733
NUF2	TUBA1C	9606.ENSP00000271452	9606.ENSP00000301072	0.733	0.733
NUF2	TUBA1A	9606.ENSP00000271452	9606.ENSP00000301071	0.944	0.944
NUF2	CDC5L	9606.ENSP00000271452	9606.ENSP00000360532	0.98	0.98
NUFIP1	FMR1	9606.ENSP00000368459	9606.ENSP00000359506	0.472	0.472
NUTF2	KPNB1	9606.ENSP00000219169	9606.ENSP00000290158	0.459	0.459
NUTF2	RAN	9606.ENSP00000219169	9606.ENSP00000446215	0.975	0.975
PLK1	GABPB1	9606.ENSP00000300093	9606.ENSP00000220429	0.732	0.732
PLK1	TUBA4A	9606.ENSP00000300093	9606.ENSP00000248437	0.409	0.409
PLK1	CCNB1	9606.ENSP00000300093	9606.ENSP00000256442	0.772	0.772
PLK1	NDC80	9606.ENSP00000300093	9606.ENSP00000261597	0.44	0.44
PLK1	TUBA1A	9606.ENSP00000300093	9606.ENSP00000301071	0.409	0.409
PLK1	NEK2	9606.ENSP00000300093	9606.ENSP00000355966	0	0.649
PLK1	CDC27	9606.ENSP00000300093	9606.ENSP00000434614	0.607	0.607
PLK1	CDC5L	9606.ENSP00000300093	9606.ENSP00000360532	0.98	0.98
PLK1	FZR1	9606.ENSP00000300093	9606.ENSP00000378529	0.994	0.994
PPA1	PPA2	9606.ENSP00000362329	9606.ENSP00000343885	0	0.965
PPA2	COMT	9606.ENSP00000343885	9606.ENSP00000354511	0.4	0.4
PPA2	PPA1	9606.ENSP00000343885	9606.ENSP00000362329	0	0.965
PPP1R9B	DCX	9606.ENSP00000478767	9606.ENSP00000337697	0.472	0.472
PRC1	TUBA4A	9606.ENSP00000377793	9606.ENSP00000248437	0.553	0.553
PRC1	TUBA1A	9606.ENSP00000377793	9606.ENSP00000301071	0.643	0.643
PRC1	TUBA1C	9606.ENSP00000377793	9606.ENSP00000301072	0.643	0.643
PRC1	TUBA3E	9606.ENSP00000377793	9606.ENSP00000318197	0.643	0.643
PRC1	TUBA3D	9606.ENSP00000377793	9606.ENSP00000326042	0.643	0.643
PRC1	TUBA8	9606.ENSP00000377793	9606.ENSP00000333326	0.553	0.553
PRC1	TUBA1B	9606.ENSP00000377793	9606.ENSP00000336799	0.944	0.944
PRC1	TUBAL3	9606.ENSP00000377793	9606.ENSP00000369784	0.553	0.553
PRC1	TUBA3C	9606.ENSP00000377793	9606.ENSP00000382982	0.643	0.643
PTTG1	ANAPC2	9606.ENSP00000377536	9606.ENSP00000314004	0.993	0.993
PTTG1	ANAPC11	9606.ENSP00000377536	9606.ENSP00000349957	0.993	0.993
PTTG1	FZR1	9606.ENSP00000377536	9606.ENSP00000378529	0.993	0.993
PTTG1	CDC27	9606.ENSP00000377536	9606.ENSP00000434614	0.993	0.993
RAN	RANBP9	9606.ENSP00000446215	9606.ENSP00000011619	0.435	0.435
RAN	NUTF2	9606.ENSP00000446215	9606.ENSP00000219169	0.975	0.975
RAN	FXR2	9606.ENSP00000446215	9606.ENSP00000250113	0.716	0.716
RAN	XPO5	9606.ENSP00000446215	9606.ENSP00000265351	0.963	0.963
RAN	TNPO3	9606.ENSP00000446215	9606.ENSP00000265388	0.948	0.948
RAN	RANBP2	9606.ENSP00000446215	9606.ENSP00000283195	0.989	0.989
RAN	KPNB1	9606.ENSP00000446215	9606.ENSP00000290158	0.989	0.989
RAN	RANBP10	9606.ENSP00000446215	9606.ENSP00000316589	0.456	0.456
RAN	EIF5A	9606.ENSP00000446215	9606.ENSP00000336702	0.958	0.958
RAN	FXR1	9606.ENSP00000446215	9606.ENSP00000350170	0.716	0.716
RAN	FMR1	9606.ENSP00000446215	9606.ENSP00000359506	0.792	0.792
RAN	IPO13	9606.ENSP00000446215	9606.ENSP00000361418	0.96	0.96
RAN	RCC1	9606.ENSP00000446215	9606.ENSP00000362937	0.962	0.962
RAN	EIF1AX	9606.ENSP00000446215	9606.ENSP00000368927	0.971	0.971
RAN	XPO1	9606.ENSP00000446215	9606.ENSP00000384863	0.97	0.97
RAN	RANGAP1	9606.ENSP00000446215	9606.ENSP00000401470	0.951	0.951
RANBP10	RANBP9	9606.ENSP00000316589	9606.ENSP00000011619	0.116	0.972
RANBP10	RAN	9606.ENSP00000316589	9606.ENSP00000446215	0.456	0.456
RANBP2	TUBB	9606.ENSP00000283195	9606.ENSP00000339001	0.419	0.419
RANBP2	RCC1	9606.ENSP00000283195	9606.ENSP00000362937	0.852	0.852
RANBP2	KPNB1	9606.ENSP00000283195	9606.ENSP00000290158	0.643	0.643
RANBP2	CDC5L	9606.ENSP00000283195	9606.ENSP00000360532	0.984	0.984
RANBP2	XPO1	9606.ENSP00000283195	9606.ENSP00000384863	0.617	0.617
RANBP2	RANGAP1	9606.ENSP00000283195	9606.ENSP00000401470	0.917	0.917
RANBP2	RAN	9606.ENSP00000283195	9606.ENSP00000446215	0.989	0.989
RANBP9	RAN	9606.ENSP00000011619	9606.ENSP00000446215	0.435	0.435
RANBP9	FXR1	9606.ENSP00000011619	9606.ENSP00000350170	0.41	0.41
RANBP9	FMR1	9606.ENSP00000011619	9606.ENSP00000359506	0.522	0.522
RANBP9	RANBP10	9606.ENSP00000011619	9606.ENSP00000316589	0.116	0.972
RANBP9	CDC5L	9606.ENSP00000011619	9606.ENSP00000360532	0.98	0.98
RANGAP1	RANBP2	9606.ENSP00000401470	9606.ENSP00000283195	0.917	0.917
RANGAP1	KPNB1	9606.ENSP00000401470	9606.ENSP00000290158	0.529	0.529
RANGAP1	NCL	9606.ENSP00000401470	9606.ENSP00000318195	0.419	0.418
RANGAP1	CDC5L	9606.ENSP00000401470	9606.ENSP00000360532	0.98	0.98
RANGAP1	RCC1	9606.ENSP00000401470	9606.ENSP00000362937	0.922	0.922
RANGAP1	XPO1	9606.ENSP00000401470	9606.ENSP00000384863	0.805	0.805
RANGAP1	RAN	9606.ENSP00000401470	9606.ENSP00000446215	0.951	0.951
RCC1	RANBP2	9606.ENSP00000362937	9606.ENSP00000283195	0.852	0.852
RCC1	KPNB1	9606.ENSP00000362937	9606.ENSP00000290158	0.604	0.604
RCC1	XPO1	9606.ENSP00000362937	9606.ENSP00000384863	0.542	0.542
RCC1	RANGAP1	9606.ENSP00000362937	9606.ENSP00000401470	0.922	0.922
RCC1	RAN	9606.ENSP00000362937	9606.ENSP00000446215	0.962	0.962
RIN1	COMT	9606.ENSP00000310406	9606.ENSP00000354511	0.4	0.4
RPL11	RPL18A	9606.ENSP00000363676	9606.ENSP00000222247	0.992	0.992
RPL11	RPL19	9606.ENSP00000363676	9606.ENSP00000225430	0.992	0.992
RPL11	RPS16	9606.ENSP00000363676	9606.ENSP00000251453	0.992	0.992
RPL11	RPL8	9606.ENSP00000363676	9606.ENSP00000262584	0.992	0.992
RPL11	TP53	9606.ENSP00000363676	9606.ENSP00000269305	0.404	0.404
RPL11	RPS23	9606.ENSP00000363676	9606.ENSP00000296674	0.992	0.992
RPL11	RPS9	9606.ENSP00000363676	9606.ENSP00000302896	0.992	0.992
RPL11	RPL15	9606.ENSP00000363676	9606.ENSP00000309334	0.992	0.992
RPL11	RPS15A	9606.ENSP00000363676	9606.ENSP00000318646	0.991	0.991
RPL11	EIF5A	9606.ENSP00000363676	9606.ENSP00000336702	0.617	0.617
RPL11	RPS7	9606.ENSP00000363676	9606.ENSP00000339095	0.99	0.99
RPL11	RPS21	9606.ENSP00000363676	9606.ENSP00000345957	0.991	0.991
RPL11	RPL21	9606.ENSP00000363676	9606.ENSP00000346027	0.992	0.992
RPL11	RPS17	9606.ENSP00000363676	9606.ENSP00000346046	0.96	0.96
RPL11	RPS3A	9606.ENSP00000363676	9606.ENSP00000346050	0.992	0.992
RPL11	RPS26	9606.ENSP00000363676	9606.ENSP00000348849	0.992	0.992
RPL11	RPL12	9606.ENSP00000363676	9606.ENSP00000354739	0.992	0.992
RPL11	RPL39	9606.ENSP00000363676	9606.ENSP00000355315	0.96	0.96
RPL11	RPS27	9606.ENSP00000363676	9606.ENSP00000357555	0.992	0.992
RPL11	SERBP1	9606.ENSP00000363676	9606.ENSP00000360034	0.941	0.941
RPL11	RPS18	9606.ENSP00000363676	9606.ENSP00000393241	0.992	0.992
RPL11	RPS28	9606.ENSP00000363676	9606.ENSP00000472469	0.991	0.991
RPL11	RPL27	9606.ENSP00000363676	9606.ENSP00000464813	0.992	0.992
RPL11	RPL23	9606.ENSP00000363676	9606.ENSP00000420311	0.991	0.991
RPL11	RPL37A	9606.ENSP00000363676	9606.ENSP00000418082	0.991	0.991
RPL11	RPL36A	9606.ENSP00000363676	9606.ENSP00000404375	0.956	0.956
RPL11	RPL32	9606.ENSP00000363676	9606.ENSP00000416429	0.992	0.992
RPL11	RPS25	9606.ENSP00000363676	9606.ENSP00000435096	0.992	0.992
RPL11	RPL17	9606.ENSP00000363676	9606.ENSP00000397798	0.989	0.989
RPL11	RPS8	9606.ENSP00000363676	9606.ENSP00000379888	0.992	0.992
RPL11	RPL13A	9606.ENSP00000363676	9606.ENSP00000375730	0.992	0.992
RPL11	UBA52	9606.ENSP00000363676	9606.ENSP00000388107	0.96	0.96
RPL11	RPS15	9606.ENSP00000363676	9606.ENSP00000467466	0.984	0.984
RPL11	RPS5	9606.ENSP00000363676	9606.ENSP00000472985	0.99	0.99
RPL12	RPL18A	9606.ENSP00000354739	9606.ENSP00000222247	0.992	0.992
RPL12	RPL19	9606.ENSP00000354739	9606.ENSP00000225430	0.992	0.992
RPL12	RPS16	9606.ENSP00000354739	9606.ENSP00000251453	0.992	0.992
RPL12	RPL8	9606.ENSP00000354739	9606.ENSP00000262584	0.992	0.992
RPL12	RPS23	9606.ENSP00000354739	9606.ENSP00000296674	0.992	0.992
RPL12	RPS9	9606.ENSP00000354739	9606.ENSP00000302896	0.992	0.992
RPL12	RPL15	9606.ENSP00000354739	9606.ENSP00000309334	0.992	0.992
RPL12	RPS15A	9606.ENSP00000354739	9606.ENSP00000318646	0.991	0.991
RPL12	RPS7	9606.ENSP00000354739	9606.ENSP00000339095	0.989	0.989
RPL12	RPS21	9606.ENSP00000354739	9606.ENSP00000345957	0.99	0.99
RPL12	RPL21	9606.ENSP00000354739	9606.ENSP00000346027	0.991	0.991
RPL12	RPS17	9606.ENSP00000354739	9606.ENSP00000346046	0.992	0.992
RPL12	RPS3A	9606.ENSP00000354739	9606.ENSP00000346050	0.992	0.992
RPL12	RPS26	9606.ENSP00000354739	9606.ENSP00000348849	0.992	0.992
RPL12	CDC5L	9606.ENSP00000354739	9606.ENSP00000360532	0.485	0.485
RPL12	SERBP1	9606.ENSP00000354739	9606.ENSP00000360034	0.944	0.944
RPL12	RPS18	9606.ENSP00000354739	9606.ENSP00000393241	0.992	0.992
RPL12	RPS28	9606.ENSP00000354739	9606.ENSP00000472469	0.991	0.991
RPL12	RPL39	9606.ENSP00000354739	9606.ENSP00000355315	0.96	0.96
RPL12	RPL11	9606.ENSP00000354739	9606.ENSP00000363676	0.992	0.992
RPL12	RPL27	9606.ENSP00000354739	9606.ENSP00000464813	0.992	0.992
RPL12	RPL23	9606.ENSP00000354739	9606.ENSP00000420311	0.992	0.992
RPL12	RPL37A	9606.ENSP00000354739	9606.ENSP00000418082	0.992	0.992
RPL12	RPL36A	9606.ENSP00000354739	9606.ENSP00000404375	0.956	0.956
RPL12	RPL32	9606.ENSP00000354739	9606.ENSP00000416429	0.99	0.99
RPL12	RPS25	9606.ENSP00000354739	9606.ENSP00000435096	0.992	0.992
RPL12	RPL17	9606.ENSP00000354739	9606.ENSP00000397798	0.988	0.988
RPL12	RPS8	9606.ENSP00000354739	9606.ENSP00000379888	0.992	0.992
RPL12	RPS27	9606.ENSP00000354739	9606.ENSP00000357555	0.991	0.991
RPL12	RPL13A	9606.ENSP00000354739	9606.ENSP00000375730	0.991	0.991
RPL12	UBA52	9606.ENSP00000354739	9606.ENSP00000388107	0.96	0.96
RPL12	RPS15	9606.ENSP00000354739	9606.ENSP00000467466	0.958	0.958
RPL12	RPS5	9606.ENSP00000354739	9606.ENSP00000472985	0.991	0.991
RPL13A	RPL18A	9606.ENSP00000375730	9606.ENSP00000222247	0.992	0.992
RPL13A	RPL19	9606.ENSP00000375730	9606.ENSP00000225430	0.991	0.991
RPL13A	RPS16	9606.ENSP00000375730	9606.ENSP00000251453	0.991	0.991
RPL13A	RPL8	9606.ENSP00000375730	9606.ENSP00000262584	0.991	0.991
RPL13A	RPS23	9606.ENSP00000375730	9606.ENSP00000296674	0.991	0.991
RPL13A	RPS9	9606.ENSP00000375730	9606.ENSP00000302896	0.991	0.991
RPL13A	RPL15	9606.ENSP00000375730	9606.ENSP00000309334	0.991	0.991
RPL13A	RPS15A	9606.ENSP00000375730	9606.ENSP00000318646	0.992	0.992
RPL13A	EIF5A	9606.ENSP00000375730	9606.ENSP00000336702	0.413	0.412
RPL13A	RPS7	9606.ENSP00000375730	9606.ENSP00000339095	0.992	0.992
RPL13A	RPS21	9606.ENSP00000375730	9606.ENSP00000345957	0.958	0.958
RPL13A	RPL21	9606.ENSP00000375730	9606.ENSP00000346027	0.991	0.991
RPL13A	RPS17	9606.ENSP00000375730	9606.ENSP00000346046	0.958	0.958
RPL13A	RPS3A	9606.ENSP00000375730	9606.ENSP00000346050	0.991	0.991
RPL13A	RPS26	9606.ENSP00000375730	9606.ENSP00000348849	0.991	0.991
RPL13A	RPL12	9606.ENSP00000375730	9606.ENSP00000354739	0.991	0.991
RPL13A	RPL39	9606.ENSP00000375730	9606.ENSP00000355315	0.957	0.957
RPL13A	RPS27	9606.ENSP00000375730	9606.ENSP00000357555	0.989	0.989
RPL13A	SERBP1	9606.ENSP00000375730	9606.ENSP00000360034	0.944	0.944
RPL13A	RPL11	9606.ENSP00000375730	9606.ENSP00000363676	0.992	0.992
RPL13A	RPS28	9606.ENSP00000375730	9606.ENSP00000472469	0.958	0.958
RPL13A	RPL27	9606.ENSP00000375730	9606.ENSP00000464813	0.991	0.991
RPL13A	RPL37A	9606.ENSP00000375730	9606.ENSP00000418082	0.991	0.991
RPL13A	RPS25	9606.ENSP00000375730	9606.ENSP00000435096	0.991	0.991
RPL13A	RPS8	9606.ENSP00000375730	9606.ENSP00000379888	0.991	0.991
RPL13A	UBA52	9606.ENSP00000375730	9606.ENSP00000388107	0.958	0.958
RPL13A	RPS5	9606.ENSP00000375730	9606.ENSP00000472985	0.985	0.985
RPL13A	RPS18	9606.ENSP00000375730	9606.ENSP00000393241	0.991	0.991
RPL13A	RPL23	9606.ENSP00000375730	9606.ENSP00000420311	0.992	0.992
RPL13A	RPL36A	9606.ENSP00000375730	9606.ENSP00000404375	0.952	0.952
RPL13A	RPL32	9606.ENSP00000375730	9606.ENSP00000416429	0.991	0.991
RPL13A	RPL17	9606.ENSP00000375730	9606.ENSP00000397798	0.986	0.986
RPL13A	RPS15	9606.ENSP00000375730	9606.ENSP00000467466	0.958	0.958
RPL15	RPL18A	9606.ENSP00000309334	9606.ENSP00000222247	0.992	0.992
RPL15	RPL19	9606.ENSP00000309334	9606.ENSP00000225430	0.991	0.991
RPL15	RPS16	9606.ENSP00000309334	9606.ENSP00000251453	0.992	0.992
RPL15	RPL8	9606.ENSP00000309334	9606.ENSP00000262584	0.992	0.992
RPL15	RPS23	9606.ENSP00000309334	9606.ENSP00000296674	0.991	0.991
RPL15	RPS9	9606.ENSP00000309334	9606.ENSP00000302896	0.992	0.992
RPL15	SERBP1	9606.ENSP00000309334	9606.ENSP00000360034	0.944	0.944
RPL15	RPS18	9606.ENSP00000309334	9606.ENSP00000393241	0.991	0.991
RPL15	RPS17	9606.ENSP00000309334	9606.ENSP00000346046	0.96	0.96
RPL15	RPS28	9606.ENSP00000309334	9606.ENSP00000472469	0.991	0.991
RPL15	RPL39	9606.ENSP00000309334	9606.ENSP00000355315	0.96	0.96
RPL15	RPS3A	9606.ENSP00000309334	9606.ENSP00000346050	0.992	0.992
RPL15	RPL11	9606.ENSP00000309334	9606.ENSP00000363676	0.992	0.992
RPL15	RPL27	9606.ENSP00000309334	9606.ENSP00000464813	0.992	0.992
RPL15	RPL21	9606.ENSP00000309334	9606.ENSP00000346027	0.991	0.991
RPL15	RPS15A	9606.ENSP00000309334	9606.ENSP00000318646	0.991	0.991
RPL15	RPL23	9606.ENSP00000309334	9606.ENSP00000420311	0.992	0.992
RPL15	RPL37A	9606.ENSP00000309334	9606.ENSP00000418082	0.992	0.992
RPL15	RPL36A	9606.ENSP00000309334	9606.ENSP00000404375	0.956	0.956
RPL15	RPL32	9606.ENSP00000309334	9606.ENSP00000416429	0.99	0.99
RPL15	RPS7	9606.ENSP00000309334	9606.ENSP00000339095	0.992	0.992
RPL15	RPS25	9606.ENSP00000309334	9606.ENSP00000435096	0.991	0.991
RPL15	RPL17	9606.ENSP00000309334	9606.ENSP00000397798	0.989	0.989
RPL15	RPS21	9606.ENSP00000309334	9606.ENSP00000345957	0.991	0.991
RPL15	RPL12	9606.ENSP00000309334	9606.ENSP00000354739	0.992	0.992
RPL15	RPS8	9606.ENSP00000309334	9606.ENSP00000379888	0.992	0.992
RPL15	RPS27	9606.ENSP00000309334	9606.ENSP00000357555	0.991	0.991
RPL15	RPL13A	9606.ENSP00000309334	9606.ENSP00000375730	0.991	0.991
RPL15	UBA52	9606.ENSP00000309334	9606.ENSP00000388107	0.96	0.96
RPL15	RPS26	9606.ENSP00000309334	9606.ENSP00000348849	0.991	0.991
RPL15	RPS15	9606.ENSP00000309334	9606.ENSP00000467466	0.992	0.992
RPL15	RPS5	9606.ENSP00000309334	9606.ENSP00000472985	0.99	0.99
RPL17	RPL18A	9606.ENSP00000397798	9606.ENSP00000222247	0.989	0.989
RPL17	RPL19	9606.ENSP00000397798	9606.ENSP00000225430	0.991	0.991
RPL17	RPS16	9606.ENSP00000397798	9606.ENSP00000251453	0.989	0.989
RPL17	RPL8	9606.ENSP00000397798	9606.ENSP00000262584	0.991	0.991
RPL17	RPS23	9606.ENSP00000397798	9606.ENSP00000296674	0.989	0.989
RPL17	RPS9	9606.ENSP00000397798	9606.ENSP00000302896	0.989	0.989
RPL17	RPL15	9606.ENSP00000397798	9606.ENSP00000309334	0.989	0.989
RPL17	RPS15A	9606.ENSP00000397798	9606.ENSP00000318646	0.989	0.989
RPL17	RPS7	9606.ENSP00000397798	9606.ENSP00000339095	0.956	0.956
RPL17	RPS21	9606.ENSP00000397798	9606.ENSP00000345957	0.989	0.989
RPL17	RPL21	9606.ENSP00000397798	9606.ENSP00000346027	0.991	0.991
RPL17	RPS17	9606.ENSP00000397798	9606.ENSP00000346046	0.956	0.956
RPL17	RPS3A	9606.ENSP00000397798	9606.ENSP00000346050	0.989	0.989
RPL17	RPS26	9606.ENSP00000397798	9606.ENSP00000348849	0.989	0.989
RPL17	RPL12	9606.ENSP00000397798	9606.ENSP00000354739	0.988	0.988
RPL17	RPL39	9606.ENSP00000397798	9606.ENSP00000355315	0.956	0.956
RPL17	RPS27	9606.ENSP00000397798	9606.ENSP00000357555	0.956	0.956
RPL17	SERBP1	9606.ENSP00000397798	9606.ENSP00000360034	0.944	0.944
RPL17	RPL11	9606.ENSP00000397798	9606.ENSP00000363676	0.989	0.989
RPL17	RPL13A	9606.ENSP00000397798	9606.ENSP00000375730	0.986	0.986
RPL17	RPS8	9606.ENSP00000397798	9606.ENSP00000379888	0.991	0.991
RPL17	UBA52	9606.ENSP00000397798	9606.ENSP00000388107	0.984	0.984
RPL17	RPS18	9606.ENSP00000397798	9606.ENSP00000393241	0.991	0.991
RPL17	RPL36A	9606.ENSP00000397798	9606.ENSP00000404375	0.944	0.944
RPL17	RPS28	9606.ENSP00000397798	9606.ENSP00000472469	0.989	0.989
RPL17	RPL27	9606.ENSP00000397798	9606.ENSP00000464813	0.956	0.956
RPL17	RPL23	9606.ENSP00000397798	9606.ENSP00000420311	0.989	0.989
RPL17	RPL37A	9606.ENSP00000397798	9606.ENSP00000418082	0.989	0.989
RPL17	RPL32	9606.ENSP00000397798	9606.ENSP00000416429	0.993	0.993
RPL17	RPS25	9606.ENSP00000397798	9606.ENSP00000435096	0.989	0.989
RPL17	RPS15	9606.ENSP00000397798	9606.ENSP00000467466	0.984	0.984
RPL17	RPS5	9606.ENSP00000397798	9606.ENSP00000472985	0.989	0.989
RPL18A	NCL	9606.ENSP00000222247	9606.ENSP00000318195	0.531	0.531
RPL18A	SERBP1	9606.ENSP00000222247	9606.ENSP00000360034	0.944	0.944
RPL18A	RPS18	9606.ENSP00000222247	9606.ENSP00000393241	0.992	0.992
RPL18A	RPS17	9606.ENSP00000222247	9606.ENSP00000346046	0.96	0.96
RPL18A	RPS28	9606.ENSP00000222247	9606.ENSP00000472469	0.96	0.96
RPL18A	RPL39	9606.ENSP00000222247	9606.ENSP00000355315	0.96	0.96
RPL18A	RPS3A	9606.ENSP00000222247	9606.ENSP00000346050	0.992	0.992
RPL18A	RPL11	9606.ENSP00000222247	9606.ENSP00000363676	0.992	0.992
RPL18A	RPL27	9606.ENSP00000222247	9606.ENSP00000464813	0.992	0.992
RPL18A	RPL21	9606.ENSP00000222247	9606.ENSP00000346027	0.992	0.992
RPL18A	RPL8	9606.ENSP00000222247	9606.ENSP00000262584	0.992	0.992
RPL18A	RPS15A	9606.ENSP00000222247	9606.ENSP00000318646	0.991	0.991
RPL18A	RPL23	9606.ENSP00000222247	9606.ENSP00000420311	0.991	0.991
RPL18A	RPS9	9606.ENSP00000222247	9606.ENSP00000302896	0.992	0.992
RPL18A	RPL37A	9606.ENSP00000222247	9606.ENSP00000418082	0.992	0.992
RPL18A	RPS23	9606.ENSP00000222247	9606.ENSP00000296674	0.992	0.992
RPL18A	RPL36A	9606.ENSP00000222247	9606.ENSP00000404375	0.956	0.956
RPL18A	RPL32	9606.ENSP00000222247	9606.ENSP00000416429	0.992	0.992
RPL18A	RPS7	9606.ENSP00000222247	9606.ENSP00000339095	0.992	0.992
RPL18A	RPS25	9606.ENSP00000222247	9606.ENSP00000435096	0.992	0.992
RPL18A	RPL15	9606.ENSP00000222247	9606.ENSP00000309334	0.992	0.992
RPL18A	RPS16	9606.ENSP00000222247	9606.ENSP00000251453	0.992	0.992
RPL18A	RPL17	9606.ENSP00000222247	9606.ENSP00000397798	0.989	0.989
RPL18A	RPS21	9606.ENSP00000222247	9606.ENSP00000345957	0.991	0.991
RPL18A	RPL12	9606.ENSP00000222247	9606.ENSP00000354739	0.992	0.992
RPL18A	RPS8	9606.ENSP00000222247	9606.ENSP00000379888	0.992	0.992
RPL18A	RPS27	9606.ENSP00000222247	9606.ENSP00000357555	0.992	0.992
RPL18A	RPL13A	9606.ENSP00000222247	9606.ENSP00000375730	0.992	0.992
RPL18A	UBA52	9606.ENSP00000222247	9606.ENSP00000388107	0.981	0.981
RPL18A	RPL19	9606.ENSP00000222247	9606.ENSP00000225430	0.992	0.992
RPL18A	RPS26	9606.ENSP00000222247	9606.ENSP00000348849	0.992	0.992
RPL18A	RPS15	9606.ENSP00000222247	9606.ENSP00000467466	0.986	0.986
RPL18A	RPS5	9606.ENSP00000222247	9606.ENSP00000472985	0.99	0.99
RPL19	RPL18A	9606.ENSP00000225430	9606.ENSP00000222247	0.992	0.992
RPL19	SERBP1	9606.ENSP00000225430	9606.ENSP00000360034	0.944	0.944
RPL19	RPS18	9606.ENSP00000225430	9606.ENSP00000393241	0.991	0.991
RPL19	RPS17	9606.ENSP00000225430	9606.ENSP00000346046	0.991	0.991
RPL19	RPS28	9606.ENSP00000225430	9606.ENSP00000472469	0.989	0.989
RPL19	RPL39	9606.ENSP00000225430	9606.ENSP00000355315	0.96	0.96
RPL19	RPS3A	9606.ENSP00000225430	9606.ENSP00000346050	0.992	0.992
RPL19	RPL11	9606.ENSP00000225430	9606.ENSP00000363676	0.992	0.992
RPL19	RPL27	9606.ENSP00000225430	9606.ENSP00000464813	0.992	0.992
RPL19	RPL21	9606.ENSP00000225430	9606.ENSP00000346027	0.994	0.994
RPL19	RPL8	9606.ENSP00000225430	9606.ENSP00000262584	0.992	0.992
RPL19	RPS15A	9606.ENSP00000225430	9606.ENSP00000318646	0.992	0.992
RPL19	RPL23	9606.ENSP00000225430	9606.ENSP00000420311	0.992	0.992
RPL19	RPS9	9606.ENSP00000225430	9606.ENSP00000302896	0.991	0.991
RPL19	RPL37A	9606.ENSP00000225430	9606.ENSP00000418082	0.992	0.992
RPL19	RPS23	9606.ENSP00000225430	9606.ENSP00000296674	0.991	0.991
RPL19	RPL36A	9606.ENSP00000225430	9606.ENSP00000404375	0.956	0.956
RPL19	RPL32	9606.ENSP00000225430	9606.ENSP00000416429	0.991	0.991
RPL19	RPS7	9606.ENSP00000225430	9606.ENSP00000339095	0.992	0.992
RPL19	RPS25	9606.ENSP00000225430	9606.ENSP00000435096	0.991	0.991
RPL19	RPL15	9606.ENSP00000225430	9606.ENSP00000309334	0.991	0.991
RPL19	RPS16	9606.ENSP00000225430	9606.ENSP00000251453	0.991	0.991
RPL19	RPL17	9606.ENSP00000225430	9606.ENSP00000397798	0.991	0.991
RPL19	RPS21	9606.ENSP00000225430	9606.ENSP00000345957	0.991	0.991
RPL19	RPL12	9606.ENSP00000225430	9606.ENSP00000354739	0.992	0.992
RPL19	RPS8	9606.ENSP00000225430	9606.ENSP00000379888	0.992	0.992
RPL19	RPS27	9606.ENSP00000225430	9606.ENSP00000357555	0.96	0.96
RPL19	RPL13A	9606.ENSP00000225430	9606.ENSP00000375730	0.991	0.991
RPL19	UBA52	9606.ENSP00000225430	9606.ENSP00000388107	0.96	0.96
RPL19	RPS26	9606.ENSP00000225430	9606.ENSP00000348849	0.991	0.991
RPL19	RPS15	9606.ENSP00000225430	9606.ENSP00000467466	0.992	0.992
RPL19	RPS5	9606.ENSP00000225430	9606.ENSP00000472985	0.991	0.991
RPL21	RPL18A	9606.ENSP00000346027	9606.ENSP00000222247	0.992	0.992
RPL21	RPL19	9606.ENSP00000346027	9606.ENSP00000225430	0.994	0.994
RPL21	RPS16	9606.ENSP00000346027	9606.ENSP00000251453	0.991	0.991
RPL21	RPL8	9606.ENSP00000346027	9606.ENSP00000262584	0.992	0.992
RPL21	RPS23	9606.ENSP00000346027	9606.ENSP00000296674	0.991	0.991
RPL21	RPS9	9606.ENSP00000346027	9606.ENSP00000302896	0.991	0.991
RPL21	RPL15	9606.ENSP00000346027	9606.ENSP00000309334	0.991	0.991
RPL21	NCL	9606.ENSP00000346027	9606.ENSP00000318195	0.531	0.531
RPL21	RPS15A	9606.ENSP00000346027	9606.ENSP00000318646	0.992	0.992
RPL21	RPS7	9606.ENSP00000346027	9606.ENSP00000339095	0.992	0.992
RPL21	RPS21	9606.ENSP00000346027	9606.ENSP00000345957	0.991	0.991
RPL21	SERBP1	9606.ENSP00000346027	9606.ENSP00000360034	0.944	0.944
RPL21	RPS18	9606.ENSP00000346027	9606.ENSP00000393241	0.991	0.991
RPL21	RPS17	9606.ENSP00000346027	9606.ENSP00000346046	0.99	0.99
RPL21	RPS28	9606.ENSP00000346027	9606.ENSP00000472469	0.991	0.991
RPL21	RPL39	9606.ENSP00000346027	9606.ENSP00000355315	0.96	0.96
RPL21	RPS3A	9606.ENSP00000346027	9606.ENSP00000346050	0.992	0.992
RPL21	RPL11	9606.ENSP00000346027	9606.ENSP00000363676	0.992	0.992
RPL21	RPL27	9606.ENSP00000346027	9606.ENSP00000464813	0.992	0.992
RPL21	RPL23	9606.ENSP00000346027	9606.ENSP00000420311	0.992	0.992
RPL21	RPL37A	9606.ENSP00000346027	9606.ENSP00000418082	0.992	0.992
RPL21	RPL36A	9606.ENSP00000346027	9606.ENSP00000404375	0.956	0.956
RPL21	RPL32	9606.ENSP00000346027	9606.ENSP00000416429	0.991	0.991
RPL21	RPS25	9606.ENSP00000346027	9606.ENSP00000435096	0.994	0.994
RPL21	RPL17	9606.ENSP00000346027	9606.ENSP00000397798	0.991	0.991
RPL21	RPL12	9606.ENSP00000346027	9606.ENSP00000354739	0.991	0.991
RPL21	RPS8	9606.ENSP00000346027	9606.ENSP00000379888	0.992	0.992
RPL21	RPS27	9606.ENSP00000346027	9606.ENSP00000357555	0.994	0.994
RPL21	RPL13A	9606.ENSP00000346027	9606.ENSP00000375730	0.991	0.991
RPL21	UBA52	9606.ENSP00000346027	9606.ENSP00000388107	0.96	0.96
RPL21	RPS26	9606.ENSP00000346027	9606.ENSP00000348849	0.991	0.991
RPL21	RPS15	9606.ENSP00000346027	9606.ENSP00000467466	0.992	0.992
RPL21	RPS5	9606.ENSP00000346027	9606.ENSP00000472985	0.991	0.991
RPL23	RPL18A	9606.ENSP00000420311	9606.ENSP00000222247	0.991	0.991
RPL23	RPL19	9606.ENSP00000420311	9606.ENSP00000225430	0.992	0.992
RPL23	RPS16	9606.ENSP00000420311	9606.ENSP00000251453	0.992	0.992
RPL23	RPL8	9606.ENSP00000420311	9606.ENSP00000262584	0.992	0.992
RPL23	RPS23	9606.ENSP00000420311	9606.ENSP00000296674	0.992	0.992
RPL23	RPS9	9606.ENSP00000420311	9606.ENSP00000302896	0.992	0.992
RPL23	RPL15	9606.ENSP00000420311	9606.ENSP00000309334	0.992	0.992
RPL23	RPS15A	9606.ENSP00000420311	9606.ENSP00000318646	0.991	0.991
RPL23	EIF5A	9606.ENSP00000420311	9606.ENSP00000336702	0.617	0.617
RPL23	RPS7	9606.ENSP00000420311	9606.ENSP00000339095	0.989	0.989
RPL23	RPS21	9606.ENSP00000420311	9606.ENSP00000345957	0.991	0.991
RPL23	RPL21	9606.ENSP00000420311	9606.ENSP00000346027	0.992	0.992
RPL23	RPS17	9606.ENSP00000420311	9606.ENSP00000346046	0.99	0.99
RPL23	RPS3A	9606.ENSP00000420311	9606.ENSP00000346050	0.992	0.992
RPL23	RPS26	9606.ENSP00000420311	9606.ENSP00000348849	0.992	0.992
RPL23	RPL12	9606.ENSP00000420311	9606.ENSP00000354739	0.992	0.992
RPL23	RPL39	9606.ENSP00000420311	9606.ENSP00000355315	0.973	0.973
RPL23	RPS27	9606.ENSP00000420311	9606.ENSP00000357555	0.992	0.992
RPL23	SERBP1	9606.ENSP00000420311	9606.ENSP00000360034	0.944	0.944
RPL23	RPL11	9606.ENSP00000420311	9606.ENSP00000363676	0.991	0.991
RPL23	RPL13A	9606.ENSP00000420311	9606.ENSP00000375730	0.992	0.992
RPL23	RPS8	9606.ENSP00000420311	9606.ENSP00000379888	0.992	0.992
RPL23	UBA52	9606.ENSP00000420311	9606.ENSP00000388107	0.96	0.96
RPL23	RPS18	9606.ENSP00000420311	9606.ENSP00000393241	0.992	0.992
RPL23	RPL17	9606.ENSP00000420311	9606.ENSP00000397798	0.989	0.989
RPL23	RPL36A	9606.ENSP00000420311	9606.ENSP00000404375	0.956	0.956
RPL23	RPL32	9606.ENSP00000420311	9606.ENSP00000416429	0.992	0.992
RPL23	RPL37A	9606.ENSP00000420311	9606.ENSP00000418082	0.992	0.992
RPL23	RPS28	9606.ENSP00000420311	9606.ENSP00000472469	0.991	0.991
RPL23	RPL27	9606.ENSP00000420311	9606.ENSP00000464813	0.992	0.992
RPL23	RPS25	9606.ENSP00000420311	9606.ENSP00000435096	0.992	0.992
RPL23	RPS15	9606.ENSP00000420311	9606.ENSP00000467466	0.992	0.992
RPL23	RPS5	9606.ENSP00000420311	9606.ENSP00000472985	0.99	0.99
RPL27	RPL18A	9606.ENSP00000464813	9606.ENSP00000222247	0.992	0.992
RPL27	RPL19	9606.ENSP00000464813	9606.ENSP00000225430	0.992	0.992
RPL27	RPS16	9606.ENSP00000464813	9606.ENSP00000251453	0.992	0.992
RPL27	RPL8	9606.ENSP00000464813	9606.ENSP00000262584	0.992	0.992
RPL27	RPS23	9606.ENSP00000464813	9606.ENSP00000296674	0.992	0.992
RPL27	RPS9	9606.ENSP00000464813	9606.ENSP00000302896	0.992	0.992
RPL27	RPL15	9606.ENSP00000464813	9606.ENSP00000309334	0.992	0.992
RPL27	RPS15A	9606.ENSP00000464813	9606.ENSP00000318646	0.991	0.991
RPL27	RPS7	9606.ENSP00000464813	9606.ENSP00000339095	0.992	0.992
RPL27	RPS21	9606.ENSP00000464813	9606.ENSP00000345957	0.99	0.99
RPL27	RPL21	9606.ENSP00000464813	9606.ENSP00000346027	0.992	0.992
RPL27	RPS17	9606.ENSP00000464813	9606.ENSP00000346046	0.992	0.992
RPL27	RPS3A	9606.ENSP00000464813	9606.ENSP00000346050	0.992	0.992
RPL27	RPS26	9606.ENSP00000464813	9606.ENSP00000348849	0.992	0.992
RPL27	RPL12	9606.ENSP00000464813	9606.ENSP00000354739	0.992	0.992
RPL27	RPL39	9606.ENSP00000464813	9606.ENSP00000355315	0.96	0.96
RPL27	RPS27	9606.ENSP00000464813	9606.ENSP00000357555	0.992	0.992
RPL27	SERBP1	9606.ENSP00000464813	9606.ENSP00000360034	0.944	0.944
RPL27	RPL11	9606.ENSP00000464813	9606.ENSP00000363676	0.992	0.992
RPL27	RPL13A	9606.ENSP00000464813	9606.ENSP00000375730	0.991	0.991
RPL27	RPS8	9606.ENSP00000464813	9606.ENSP00000379888	0.992	0.992
RPL27	UBA52	9606.ENSP00000464813	9606.ENSP00000388107	0.96	0.96
RPL27	RPS18	9606.ENSP00000464813	9606.ENSP00000393241	0.992	0.992
RPL27	RPL17	9606.ENSP00000464813	9606.ENSP00000397798	0.956	0.956
RPL27	RPL36A	9606.ENSP00000464813	9606.ENSP00000404375	0.956	0.956
RPL27	RPL32	9606.ENSP00000464813	9606.ENSP00000416429	0.992	0.992
RPL27	RPL37A	9606.ENSP00000464813	9606.ENSP00000418082	0.992	0.992
RPL27	RPL23	9606.ENSP00000464813	9606.ENSP00000420311	0.992	0.992
RPL27	RPS25	9606.ENSP00000464813	9606.ENSP00000435096	0.992	0.992
RPL27	RPS28	9606.ENSP00000464813	9606.ENSP00000472469	0.96	0.96
RPL27	RPS15	9606.ENSP00000464813	9606.ENSP00000467466	0.992	0.992
RPL27	RPS5	9606.ENSP00000464813	9606.ENSP00000472985	0.977	0.977
RPL32	RPL18A	9606.ENSP00000416429	9606.ENSP00000222247	0.992	0.992
RPL32	RPL19	9606.ENSP00000416429	9606.ENSP00000225430	0.991	0.991
RPL32	RPS16	9606.ENSP00000416429	9606.ENSP00000251453	0.992	0.992
RPL32	RPL8	9606.ENSP00000416429	9606.ENSP00000262584	0.992	0.992
RPL32	RPS23	9606.ENSP00000416429	9606.ENSP00000296674	0.991	0.991
RPL32	RPS9	9606.ENSP00000416429	9606.ENSP00000302896	0.992	0.992
RPL32	RPL15	9606.ENSP00000416429	9606.ENSP00000309334	0.99	0.99
RPL32	RPS15A	9606.ENSP00000416429	9606.ENSP00000318646	0.992	0.992
RPL32	RPS7	9606.ENSP00000416429	9606.ENSP00000339095	0.96	0.96
RPL32	RPS21	9606.ENSP00000416429	9606.ENSP00000345957	0.96	0.96
RPL32	RPL21	9606.ENSP00000416429	9606.ENSP00000346027	0.991	0.991
RPL32	RPS17	9606.ENSP00000416429	9606.ENSP00000346046	0.96	0.96
RPL32	RPS3A	9606.ENSP00000416429	9606.ENSP00000346050	0.992	0.992
RPL32	RPS26	9606.ENSP00000416429	9606.ENSP00000348849	0.99	0.99
RPL32	RPL12	9606.ENSP00000416429	9606.ENSP00000354739	0.99	0.99
RPL32	RPL39	9606.ENSP00000416429	9606.ENSP00000355315	0.991	0.991
RPL32	RPS27	9606.ENSP00000416429	9606.ENSP00000357555	0.96	0.96
RPL32	SERBP1	9606.ENSP00000416429	9606.ENSP00000360034	0.945	0.945
RPL32	RPL11	9606.ENSP00000416429	9606.ENSP00000363676	0.992	0.992
RPL32	RPL13A	9606.ENSP00000416429	9606.ENSP00000375730	0.991	0.991
RPL32	RPS8	9606.ENSP00000416429	9606.ENSP00000379888	0.992	0.992
RPL32	UBA52	9606.ENSP00000416429	9606.ENSP00000388107	0.992	0.992
RPL32	RPS18	9606.ENSP00000416429	9606.ENSP00000393241	0.96	0.96
RPL32	RPL17	9606.ENSP00000416429	9606.ENSP00000397798	0.993	0.993
RPL32	RPL36A	9606.ENSP00000416429	9606.ENSP00000404375	0.956	0.956
RPL32	RPS28	9606.ENSP00000416429	9606.ENSP00000472469	0.96	0.96
RPL32	RPL27	9606.ENSP00000416429	9606.ENSP00000464813	0.992	0.992
RPL32	RPL37A	9606.ENSP00000416429	9606.ENSP00000418082	0.992	0.992
RPL32	RPS25	9606.ENSP00000416429	9606.ENSP00000435096	0.96	0.96
RPL32	RPS5	9606.ENSP00000416429	9606.ENSP00000472985	0.96	0.96
RPL32	RPL23	9606.ENSP00000416429	9606.ENSP00000420311	0.992	0.992
RPL32	RPS15	9606.ENSP00000416429	9606.ENSP00000467466	0.991	0.991
RPL36A	RPL18A	9606.ENSP00000404375	9606.ENSP00000222247	0.956	0.956
RPL36A	RPL19	9606.ENSP00000404375	9606.ENSP00000225430	0.956	0.956
RPL36A	RPS16	9606.ENSP00000404375	9606.ENSP00000251453	0.956	0.956
RPL36A	RPL8	9606.ENSP00000404375	9606.ENSP00000262584	0.956	0.956
RPL36A	RPS23	9606.ENSP00000404375	9606.ENSP00000296674	0.956	0.956
RPL36A	RPS9	9606.ENSP00000404375	9606.ENSP00000302896	0.956	0.956
RPL36A	RPL15	9606.ENSP00000404375	9606.ENSP00000309334	0.956	0.956
RPL36A	RPS15A	9606.ENSP00000404375	9606.ENSP00000318646	0.956	0.956
RPL36A	RPS7	9606.ENSP00000404375	9606.ENSP00000339095	0.956	0.956
RPL36A	RPS21	9606.ENSP00000404375	9606.ENSP00000345957	0.956	0.956
RPL36A	RPL21	9606.ENSP00000404375	9606.ENSP00000346027	0.956	0.956
RPL36A	RPS17	9606.ENSP00000404375	9606.ENSP00000346046	0.956	0.956
RPL36A	RPS3A	9606.ENSP00000404375	9606.ENSP00000346050	0.956	0.956
RPL36A	RPS26	9606.ENSP00000404375	9606.ENSP00000348849	0.956	0.956
RPL36A	RPL12	9606.ENSP00000404375	9606.ENSP00000354739	0.956	0.956
RPL36A	RPL39	9606.ENSP00000404375	9606.ENSP00000355315	0.956	0.956
RPL36A	RPS27	9606.ENSP00000404375	9606.ENSP00000357555	0.956	0.956
RPL36A	SERBP1	9606.ENSP00000404375	9606.ENSP00000360034	0.944	0.944
RPL36A	RPL11	9606.ENSP00000404375	9606.ENSP00000363676	0.956	0.956
RPL36A	RPL13A	9606.ENSP00000404375	9606.ENSP00000375730	0.952	0.952
RPL36A	RPS8	9606.ENSP00000404375	9606.ENSP00000379888	0.956	0.956
RPL36A	UBA52	9606.ENSP00000404375	9606.ENSP00000388107	0.956	0.956
RPL36A	RPS18	9606.ENSP00000404375	9606.ENSP00000393241	0.956	0.956
RPL36A	RPL17	9606.ENSP00000404375	9606.ENSP00000397798	0.944	0.944
RPL36A	RPS28	9606.ENSP00000404375	9606.ENSP00000472469	0.956	0.956
RPL36A	RPL27	9606.ENSP00000404375	9606.ENSP00000464813	0.956	0.956
RPL36A	RPL23	9606.ENSP00000404375	9606.ENSP00000420311	0.956	0.956
RPL36A	RPL37A	9606.ENSP00000404375	9606.ENSP00000418082	0.956	0.956
RPL36A	RPL32	9606.ENSP00000404375	9606.ENSP00000416429	0.956	0.956
RPL36A	RPS25	9606.ENSP00000404375	9606.ENSP00000435096	0.956	0.956
RPL36A	RPS15	9606.ENSP00000404375	9606.ENSP00000467466	0.956	0.956
RPL36A	RPS5	9606.ENSP00000404375	9606.ENSP00000472985	0.956	0.956
RPL37A	RPL18A	9606.ENSP00000418082	9606.ENSP00000222247	0.992	0.992
RPL37A	RPL19	9606.ENSP00000418082	9606.ENSP00000225430	0.992	0.992
RPL37A	RPS16	9606.ENSP00000418082	9606.ENSP00000251453	0.992	0.992
RPL37A	RPL8	9606.ENSP00000418082	9606.ENSP00000262584	0.992	0.992
RPL37A	RPS23	9606.ENSP00000418082	9606.ENSP00000296674	0.992	0.992
RPL37A	RPS9	9606.ENSP00000418082	9606.ENSP00000302896	0.992	0.992
RPL37A	RPL15	9606.ENSP00000418082	9606.ENSP00000309334	0.992	0.992
RPL37A	NCL	9606.ENSP00000418082	9606.ENSP00000318195	0.525	0.525
RPL37A	RPS15A	9606.ENSP00000418082	9606.ENSP00000318646	0.989	0.989
RPL37A	RPS7	9606.ENSP00000418082	9606.ENSP00000339095	0.988	0.988
RPL37A	RPS21	9606.ENSP00000418082	9606.ENSP00000345957	0.991	0.991
RPL37A	RPL21	9606.ENSP00000418082	9606.ENSP00000346027	0.992	0.992
RPL37A	RPS17	9606.ENSP00000418082	9606.ENSP00000346046	0.991	0.991
RPL37A	RPS3A	9606.ENSP00000418082	9606.ENSP00000346050	0.992	0.992
RPL37A	RPS26	9606.ENSP00000418082	9606.ENSP00000348849	0.992	0.992
RPL37A	RPL12	9606.ENSP00000418082	9606.ENSP00000354739	0.992	0.992
RPL37A	RPL39	9606.ENSP00000418082	9606.ENSP00000355315	0.979	0.979
RPL37A	RPS27	9606.ENSP00000418082	9606.ENSP00000357555	0.96	0.96
RPL37A	SERBP1	9606.ENSP00000418082	9606.ENSP00000360034	0.966	0.966
RPL37A	RPL11	9606.ENSP00000418082	9606.ENSP00000363676	0.991	0.991
RPL37A	RPL13A	9606.ENSP00000418082	9606.ENSP00000375730	0.991	0.991
RPL37A	RPS8	9606.ENSP00000418082	9606.ENSP00000379888	0.992	0.992
RPL37A	UBA52	9606.ENSP00000418082	9606.ENSP00000388107	0.96	0.96
RPL37A	RPS18	9606.ENSP00000418082	9606.ENSP00000393241	0.992	0.992
RPL37A	RPL17	9606.ENSP00000418082	9606.ENSP00000397798	0.989	0.989
RPL37A	RPL36A	9606.ENSP00000418082	9606.ENSP00000404375	0.956	0.956
RPL37A	RPL32	9606.ENSP00000418082	9606.ENSP00000416429	0.992	0.992
RPL37A	RPS28	9606.ENSP00000418082	9606.ENSP00000472469	0.991	0.991
RPL37A	RPL27	9606.ENSP00000418082	9606.ENSP00000464813	0.992	0.992
RPL37A	RPL23	9606.ENSP00000418082	9606.ENSP00000420311	0.992	0.992
RPL37A	RPS25	9606.ENSP00000418082	9606.ENSP00000435096	0.992	0.992
RPL37A	RPS15	9606.ENSP00000418082	9606.ENSP00000467466	0.992	0.992
RPL37A	RPS5	9606.ENSP00000418082	9606.ENSP00000472985	0.991	0.991
RPL39	RPL18A	9606.ENSP00000355315	9606.ENSP00000222247	0.96	0.96
RPL39	RPL19	9606.ENSP00000355315	9606.ENSP00000225430	0.96	0.96
RPL39	RPS16	9606.ENSP00000355315	9606.ENSP00000251453	0.96	0.96
RPL39	RPL8	9606.ENSP00000355315	9606.ENSP00000262584	0.96	0.96
RPL39	RPS23	9606.ENSP00000355315	9606.ENSP00000296674	0.96	0.96
RPL39	RPS9	9606.ENSP00000355315	9606.ENSP00000302896	0.991	0.991
RPL39	RPL15	9606.ENSP00000355315	9606.ENSP00000309334	0.96	0.96
RPL39	RPS15A	9606.ENSP00000355315	9606.ENSP00000318646	0.96	0.96
RPL39	RPS7	9606.ENSP00000355315	9606.ENSP00000339095	0.96	0.96
RPL39	RPS21	9606.ENSP00000355315	9606.ENSP00000345957	0.96	0.96
RPL39	RPL21	9606.ENSP00000355315	9606.ENSP00000346027	0.96	0.96
RPL39	RPS17	9606.ENSP00000355315	9606.ENSP00000346046	0.96	0.96
RPL39	RPS3A	9606.ENSP00000355315	9606.ENSP00000346050	0.986	0.986
RPL39	RPS26	9606.ENSP00000355315	9606.ENSP00000348849	0.96	0.96
RPL39	RPL12	9606.ENSP00000355315	9606.ENSP00000354739	0.96	0.96
RPL39	CDC5L	9606.ENSP00000355315	9606.ENSP00000360532	0.413	0.412
RPL39	SERBP1	9606.ENSP00000355315	9606.ENSP00000360034	0.941	0.941
RPL39	RPS18	9606.ENSP00000355315	9606.ENSP00000393241	0.977	0.977
RPL39	RPS28	9606.ENSP00000355315	9606.ENSP00000472469	0.96	0.96
RPL39	RPL11	9606.ENSP00000355315	9606.ENSP00000363676	0.96	0.96
RPL39	RPL27	9606.ENSP00000355315	9606.ENSP00000464813	0.96	0.96
RPL39	RPL23	9606.ENSP00000355315	9606.ENSP00000420311	0.973	0.973
RPL39	RPL37A	9606.ENSP00000355315	9606.ENSP00000418082	0.979	0.979
RPL39	RPL36A	9606.ENSP00000355315	9606.ENSP00000404375	0.956	0.956
RPL39	RPL32	9606.ENSP00000355315	9606.ENSP00000416429	0.991	0.991
RPL39	RPS25	9606.ENSP00000355315	9606.ENSP00000435096	0.96	0.96
RPL39	RPL17	9606.ENSP00000355315	9606.ENSP00000397798	0.956	0.956
RPL39	RPS8	9606.ENSP00000355315	9606.ENSP00000379888	0.96	0.96
RPL39	RPS27	9606.ENSP00000355315	9606.ENSP00000357555	0.958	0.958
RPL39	RPL13A	9606.ENSP00000355315	9606.ENSP00000375730	0.957	0.957
RPL39	UBA52	9606.ENSP00000355315	9606.ENSP00000388107	0.96	0.96
RPL39	RPS15	9606.ENSP00000355315	9606.ENSP00000467466	0.973	0.973
RPL39	RPS5	9606.ENSP00000355315	9606.ENSP00000472985	0.96	0.96
RPL8	RPL18A	9606.ENSP00000262584	9606.ENSP00000222247	0.992	0.992
RPL8	RPL19	9606.ENSP00000262584	9606.ENSP00000225430	0.992	0.992
RPL8	RPS16	9606.ENSP00000262584	9606.ENSP00000251453	0.992	0.992
RPL8	EIF5A	9606.ENSP00000262584	9606.ENSP00000336702	0.413	0.412
RPL8	NCL	9606.ENSP00000262584	9606.ENSP00000318195	0.738	0.738
RPL8	SERBP1	9606.ENSP00000262584	9606.ENSP00000360034	0.944	0.944
RPL8	RPS17	9606.ENSP00000262584	9606.ENSP00000346046	0.991	0.991
RPL8	RPS28	9606.ENSP00000262584	9606.ENSP00000472469	0.96	0.96
RPL8	RPL39	9606.ENSP00000262584	9606.ENSP00000355315	0.96	0.96
RPL8	RPL27	9606.ENSP00000262584	9606.ENSP00000464813	0.992	0.992
RPL8	RPL21	9606.ENSP00000262584	9606.ENSP00000346027	0.992	0.992
RPL8	RPS15A	9606.ENSP00000262584	9606.ENSP00000318646	0.988	0.988
RPL8	RPL37A	9606.ENSP00000262584	9606.ENSP00000418082	0.992	0.992
RPL8	RPS23	9606.ENSP00000262584	9606.ENSP00000296674	0.992	0.992
RPL8	RPS25	9606.ENSP00000262584	9606.ENSP00000435096	0.992	0.992
RPL8	RPS8	9606.ENSP00000262584	9606.ENSP00000379888	0.992	0.992
RPL8	UBA52	9606.ENSP00000262584	9606.ENSP00000388107	0.96	0.96
RPL8	RPS5	9606.ENSP00000262584	9606.ENSP00000472985	0.977	0.977
RPL8	RPS18	9606.ENSP00000262584	9606.ENSP00000393241	0.992	0.992
RPL8	RPS3A	9606.ENSP00000262584	9606.ENSP00000346050	0.992	0.992
RPL8	RPL11	9606.ENSP00000262584	9606.ENSP00000363676	0.992	0.992
RPL8	RPL23	9606.ENSP00000262584	9606.ENSP00000420311	0.992	0.992
RPL8	RPS9	9606.ENSP00000262584	9606.ENSP00000302896	0.992	0.992
RPL8	RPL36A	9606.ENSP00000262584	9606.ENSP00000404375	0.956	0.956
RPL8	RPL32	9606.ENSP00000262584	9606.ENSP00000416429	0.992	0.992
RPL8	RPS7	9606.ENSP00000262584	9606.ENSP00000339095	0.988	0.988
RPL8	RPL15	9606.ENSP00000262584	9606.ENSP00000309334	0.992	0.992
RPL8	RPL17	9606.ENSP00000262584	9606.ENSP00000397798	0.991	0.991
RPL8	RPS21	9606.ENSP00000262584	9606.ENSP00000345957	0.96	0.96
RPL8	RPL12	9606.ENSP00000262584	9606.ENSP00000354739	0.992	0.992
RPL8	RPS27	9606.ENSP00000262584	9606.ENSP00000357555	0.992	0.992
RPL8	RPL13A	9606.ENSP00000262584	9606.ENSP00000375730	0.991	0.991
RPL8	RPS26	9606.ENSP00000262584	9606.ENSP00000348849	0.992	0.992
RPL8	RPS15	9606.ENSP00000262584	9606.ENSP00000467466	0.992	0.992
RPS15	RPL18A	9606.ENSP00000467466	9606.ENSP00000222247	0.986	0.986
RPS15	RPL19	9606.ENSP00000467466	9606.ENSP00000225430	0.992	0.992
RPS15	RPS16	9606.ENSP00000467466	9606.ENSP00000251453	0.992	0.992
RPS15	RPL8	9606.ENSP00000467466	9606.ENSP00000262584	0.992	0.992
RPS15	RPS23	9606.ENSP00000467466	9606.ENSP00000296674	0.992	0.992
RPS15	RPS9	9606.ENSP00000467466	9606.ENSP00000302896	0.992	0.992
RPS15	RPL15	9606.ENSP00000467466	9606.ENSP00000309334	0.992	0.992
RPS15	RPS15A	9606.ENSP00000467466	9606.ENSP00000318646	0.987	0.987
RPS15	EIF5A	9606.ENSP00000467466	9606.ENSP00000336702	0.623	0.623
RPS15	RPS7	9606.ENSP00000467466	9606.ENSP00000339095	0.981	0.981
RPS15	RPS21	9606.ENSP00000467466	9606.ENSP00000345957	0.96	0.96
RPS15	RPL21	9606.ENSP00000467466	9606.ENSP00000346027	0.992	0.992
RPS15	RPS17	9606.ENSP00000467466	9606.ENSP00000346046	0.99	0.99
RPS15	RPS3A	9606.ENSP00000467466	9606.ENSP00000346050	0.992	0.992
RPS15	RPS26	9606.ENSP00000467466	9606.ENSP00000348849	0.969	0.969
RPS15	RPL12	9606.ENSP00000467466	9606.ENSP00000354739	0.958	0.958
RPS15	RPL39	9606.ENSP00000467466	9606.ENSP00000355315	0.973	0.973
RPS15	RPS27	9606.ENSP00000467466	9606.ENSP00000357555	0.992	0.992
RPS15	SERBP1	9606.ENSP00000467466	9606.ENSP00000360034	0.942	0.942
RPS15	RPL11	9606.ENSP00000467466	9606.ENSP00000363676	0.984	0.984
RPS15	EIF1AX	9606.ENSP00000467466	9606.ENSP00000368927	0.781	0.781
RPS15	RPL13A	9606.ENSP00000467466	9606.ENSP00000375730	0.958	0.958
RPS15	RPS8	9606.ENSP00000467466	9606.ENSP00000379888	0.992	0.992
RPS15	UBA52	9606.ENSP00000467466	9606.ENSP00000388107	0.96	0.96
RPS15	RPS18	9606.ENSP00000467466	9606.ENSP00000393241	0.992	0.992
RPS15	RPL17	9606.ENSP00000467466	9606.ENSP00000397798	0.984	0.984
RPS15	RPL36A	9606.ENSP00000467466	9606.ENSP00000404375	0.956	0.956
RPS15	RPL32	9606.ENSP00000467466	9606.ENSP00000416429	0.991	0.991
RPS15	RPL37A	9606.ENSP00000467466	9606.ENSP00000418082	0.992	0.992
RPS15	RPL23	9606.ENSP00000467466	9606.ENSP00000420311	0.992	0.992
RPS15	RPS25	9606.ENSP00000467466	9606.ENSP00000435096	0.992	0.992
RPS15	RPL27	9606.ENSP00000467466	9606.ENSP00000464813	0.992	0.992
RPS15	RPS28	9606.ENSP00000467466	9606.ENSP00000472469	0.972	0.972
RPS15	RPS5	9606.ENSP00000467466	9606.ENSP00000472985	0.973	0.973
RPS15A	RPL18A	9606.ENSP00000318646	9606.ENSP00000222247	0.991	0.991
RPS15A	RPL19	9606.ENSP00000318646	9606.ENSP00000225430	0.992	0.992
RPS15A	RPS16	9606.ENSP00000318646	9606.ENSP00000251453	0.992	0.992
RPS15A	TUBB2B	9606.ENSP00000318646	9606.ENSP00000259818	0.437	0.437
RPS15A	RPL8	9606.ENSP00000318646	9606.ENSP00000262584	0.988	0.988
RPS15A	RPS23	9606.ENSP00000318646	9606.ENSP00000296674	0.992	0.992
RPS15A	RPS9	9606.ENSP00000318646	9606.ENSP00000302896	0.986	0.986
RPS15A	RPL15	9606.ENSP00000318646	9606.ENSP00000309334	0.991	0.991
RPS15A	EIF5A	9606.ENSP00000318646	9606.ENSP00000336702	0.413	0.412
RPS15A	SERBP1	9606.ENSP00000318646	9606.ENSP00000360034	0.944	0.944
RPS15A	EIF1AX	9606.ENSP00000318646	9606.ENSP00000368927	0.96	0.96
RPS15A	RPS18	9606.ENSP00000318646	9606.ENSP00000393241	0.991	0.991
RPS15A	RPS17	9606.ENSP00000318646	9606.ENSP00000346046	0.992	0.992
RPS15A	RPS28	9606.ENSP00000318646	9606.ENSP00000472469	0.967	0.967
RPS15A	RPL39	9606.ENSP00000318646	9606.ENSP00000355315	0.96	0.96
RPS15A	RPS3A	9606.ENSP00000318646	9606.ENSP00000346050	0.991	0.991
RPS15A	RPL11	9606.ENSP00000318646	9606.ENSP00000363676	0.991	0.991
RPS15A	RPL27	9606.ENSP00000318646	9606.ENSP00000464813	0.991	0.991
RPS15A	RPL21	9606.ENSP00000318646	9606.ENSP00000346027	0.992	0.992
RPS15A	RPL23	9606.ENSP00000318646	9606.ENSP00000420311	0.991	0.991
RPS15A	RPL37A	9606.ENSP00000318646	9606.ENSP00000418082	0.989	0.989
RPS15A	RPL36A	9606.ENSP00000318646	9606.ENSP00000404375	0.956	0.956
RPS15A	RPL32	9606.ENSP00000318646	9606.ENSP00000416429	0.992	0.992
RPS15A	RPS7	9606.ENSP00000318646	9606.ENSP00000339095	0.986	0.986
RPS15A	RPS25	9606.ENSP00000318646	9606.ENSP00000435096	0.992	0.992
RPS15A	RPL17	9606.ENSP00000318646	9606.ENSP00000397798	0.989	0.989
RPS15A	RPS21	9606.ENSP00000318646	9606.ENSP00000345957	0.991	0.991
RPS15A	RPL12	9606.ENSP00000318646	9606.ENSP00000354739	0.991	0.991
RPS15A	RPS8	9606.ENSP00000318646	9606.ENSP00000379888	0.991	0.991
RPS15A	RPS27	9606.ENSP00000318646	9606.ENSP00000357555	0.967	0.967
RPS15A	RPL13A	9606.ENSP00000318646	9606.ENSP00000375730	0.992	0.992
RPS15A	UBA52	9606.ENSP00000318646	9606.ENSP00000388107	0.984	0.984
RPS15A	RPS26	9606.ENSP00000318646	9606.ENSP00000348849	0.992	0.992
RPS15A	RPS15	9606.ENSP00000318646	9606.ENSP00000467466	0.987	0.987
RPS15A	RPS5	9606.ENSP00000318646	9606.ENSP00000472985	0.991	0.991
RPS16	RPL18A	9606.ENSP00000251453	9606.ENSP00000222247	0.992	0.992
RPS16	RPL19	9606.ENSP00000251453	9606.ENSP00000225430	0.991	0.991
RPS16	CDC5L	9606.ENSP00000251453	9606.ENSP00000360532	0.485	0.485
RPS16	SERBP1	9606.ENSP00000251453	9606.ENSP00000360034	0.944	0.944
RPS16	EIF1AX	9606.ENSP00000251453	9606.ENSP00000368927	0.96	0.96
RPS16	RPS18	9606.ENSP00000251453	9606.ENSP00000393241	0.992	0.992
RPS16	RPS17	9606.ENSP00000251453	9606.ENSP00000346046	0.992	0.992
RPS16	RPS28	9606.ENSP00000251453	9606.ENSP00000472469	0.991	0.991
RPS16	RPL39	9606.ENSP00000251453	9606.ENSP00000355315	0.96	0.96
RPS16	RPS3A	9606.ENSP00000251453	9606.ENSP00000346050	0.992	0.992
RPS16	RPL11	9606.ENSP00000251453	9606.ENSP00000363676	0.992	0.992
RPS16	RPL27	9606.ENSP00000251453	9606.ENSP00000464813	0.992	0.992
RPS16	RPL21	9606.ENSP00000251453	9606.ENSP00000346027	0.991	0.991
RPS16	RPL8	9606.ENSP00000251453	9606.ENSP00000262584	0.992	0.992
RPS16	RPS15A	9606.ENSP00000251453	9606.ENSP00000318646	0.992	0.992
RPS16	RPL23	9606.ENSP00000251453	9606.ENSP00000420311	0.992	0.992
RPS16	RPS9	9606.ENSP00000251453	9606.ENSP00000302896	0.992	0.992
RPS16	RPL37A	9606.ENSP00000251453	9606.ENSP00000418082	0.992	0.992
RPS16	RPS23	9606.ENSP00000251453	9606.ENSP00000296674	0.991	0.991
RPS16	RPL36A	9606.ENSP00000251453	9606.ENSP00000404375	0.956	0.956
RPS16	RPL32	9606.ENSP00000251453	9606.ENSP00000416429	0.992	0.992
RPS16	RPS7	9606.ENSP00000251453	9606.ENSP00000339095	0.992	0.992
RPS16	RPS25	9606.ENSP00000251453	9606.ENSP00000435096	0.991	0.991
RPS16	RPL15	9606.ENSP00000251453	9606.ENSP00000309334	0.992	0.992
RPS16	RPL17	9606.ENSP00000251453	9606.ENSP00000397798	0.989	0.989
RPS16	RPS21	9606.ENSP00000251453	9606.ENSP00000345957	0.991	0.991
RPS16	RPL12	9606.ENSP00000251453	9606.ENSP00000354739	0.992	0.992
RPS16	RPS8	9606.ENSP00000251453	9606.ENSP00000379888	0.992	0.992
RPS16	RPS27	9606.ENSP00000251453	9606.ENSP00000357555	0.991	0.991
RPS16	RPL13A	9606.ENSP00000251453	9606.ENSP00000375730	0.991	0.991
RPS16	UBA52	9606.ENSP00000251453	9606.ENSP00000388107	0.96	0.96
RPS16	RPS26	9606.ENSP00000251453	9606.ENSP00000348849	0.991	0.991
RPS16	RPS15	9606.ENSP00000251453	9606.ENSP00000467466	0.992	0.992
RPS16	RPS5	9606.ENSP00000251453	9606.ENSP00000472985	0.991	0.991
RPS17	RPL18A	9606.ENSP00000346046	9606.ENSP00000222247	0.96	0.96
RPS17	RPL19	9606.ENSP00000346046	9606.ENSP00000225430	0.991	0.991
RPS17	RPS16	9606.ENSP00000346046	9606.ENSP00000251453	0.992	0.992
RPS17	RPL8	9606.ENSP00000346046	9606.ENSP00000262584	0.991	0.991
RPS17	RPS23	9606.ENSP00000346046	9606.ENSP00000296674	0.991	0.991
RPS17	RPS9	9606.ENSP00000346046	9606.ENSP00000302896	0.992	0.992
RPS17	RPL15	9606.ENSP00000346046	9606.ENSP00000309334	0.96	0.96
RPS17	RPS15A	9606.ENSP00000346046	9606.ENSP00000318646	0.992	0.992
RPS17	RPS7	9606.ENSP00000346046	9606.ENSP00000339095	0.991	0.991
RPS17	RPS21	9606.ENSP00000346046	9606.ENSP00000345957	0.992	0.992
RPS17	RPL21	9606.ENSP00000346046	9606.ENSP00000346027	0.99	0.99
RPS17	SERBP1	9606.ENSP00000346046	9606.ENSP00000360034	0.944	0.944
RPS17	EIF1AX	9606.ENSP00000346046	9606.ENSP00000368927	0.809	0.809
RPS17	RPS18	9606.ENSP00000346046	9606.ENSP00000393241	0.96	0.96
RPS17	RPS28	9606.ENSP00000346046	9606.ENSP00000472469	0.99	0.99
RPS17	RPL39	9606.ENSP00000346046	9606.ENSP00000355315	0.96	0.96
RPS17	RPS3A	9606.ENSP00000346046	9606.ENSP00000346050	0.99	0.99
RPS17	RPL11	9606.ENSP00000346046	9606.ENSP00000363676	0.96	0.96
RPS17	RPL27	9606.ENSP00000346046	9606.ENSP00000464813	0.992	0.992
RPS17	RPL23	9606.ENSP00000346046	9606.ENSP00000420311	0.99	0.99
RPS17	RPL37A	9606.ENSP00000346046	9606.ENSP00000418082	0.991	0.991
RPS17	RPL36A	9606.ENSP00000346046	9606.ENSP00000404375	0.956	0.956
RPS17	RPL32	9606.ENSP00000346046	9606.ENSP00000416429	0.96	0.96
RPS17	RPS25	9606.ENSP00000346046	9606.ENSP00000435096	0.992	0.992
RPS17	RPL17	9606.ENSP00000346046	9606.ENSP00000397798	0.956	0.956
RPS17	RPL12	9606.ENSP00000346046	9606.ENSP00000354739	0.992	0.992
RPS17	RPS8	9606.ENSP00000346046	9606.ENSP00000379888	0.991	0.991
RPS17	RPS27	9606.ENSP00000346046	9606.ENSP00000357555	0.96	0.96
RPS17	RPL13A	9606.ENSP00000346046	9606.ENSP00000375730	0.958	0.958
RPS17	UBA52	9606.ENSP00000346046	9606.ENSP00000388107	0.96	0.96
RPS17	RPS26	9606.ENSP00000346046	9606.ENSP00000348849	0.991	0.991
RPS17	RPS15	9606.ENSP00000346046	9606.ENSP00000467466	0.99	0.99
RPS17	RPS5	9606.ENSP00000346046	9606.ENSP00000472985	0.96	0.96
RPS18	RPL18A	9606.ENSP00000393241	9606.ENSP00000222247	0.992	0.992
RPS18	RPL19	9606.ENSP00000393241	9606.ENSP00000225430	0.991	0.991
RPS18	RPS16	9606.ENSP00000393241	9606.ENSP00000251453	0.992	0.992
RPS18	RPL8	9606.ENSP00000393241	9606.ENSP00000262584	0.992	0.992
RPS18	RPS23	9606.ENSP00000393241	9606.ENSP00000296674	0.991	0.991
RPS18	RPS9	9606.ENSP00000393241	9606.ENSP00000302896	0.992	0.992
RPS18	RPL15	9606.ENSP00000393241	9606.ENSP00000309334	0.991	0.991
RPS18	RPS15A	9606.ENSP00000393241	9606.ENSP00000318646	0.991	0.991
RPS18	EIF5A	9606.ENSP00000393241	9606.ENSP00000336702	0.623	0.623
RPS18	RPS7	9606.ENSP00000393241	9606.ENSP00000339095	0.992	0.992
RPS18	RPS21	9606.ENSP00000393241	9606.ENSP00000345957	0.964	0.964
RPS18	RPL21	9606.ENSP00000393241	9606.ENSP00000346027	0.991	0.991
RPS18	RPS17	9606.ENSP00000393241	9606.ENSP00000346046	0.96	0.96
RPS18	RPS3A	9606.ENSP00000393241	9606.ENSP00000346050	0.992	0.992
RPS18	RPS26	9606.ENSP00000393241	9606.ENSP00000348849	0.992	0.992
RPS18	RPL12	9606.ENSP00000393241	9606.ENSP00000354739	0.992	0.992
RPS18	RPL39	9606.ENSP00000393241	9606.ENSP00000355315	0.977	0.977
RPS18	RPS27	9606.ENSP00000393241	9606.ENSP00000357555	0.991	0.991
RPS18	SERBP1	9606.ENSP00000393241	9606.ENSP00000360034	0.944	0.944
RPS18	RPL11	9606.ENSP00000393241	9606.ENSP00000363676	0.992	0.992
RPS18	EIF1AX	9606.ENSP00000393241	9606.ENSP00000368927	0.96	0.96
RPS18	RPL13A	9606.ENSP00000393241	9606.ENSP00000375730	0.991	0.991
RPS18	RPS8	9606.ENSP00000393241	9606.ENSP00000379888	0.992	0.992
RPS18	UBA52	9606.ENSP00000393241	9606.ENSP00000388107	0.96	0.96
RPS18	RPS28	9606.ENSP00000393241	9606.ENSP00000472469	0.967	0.967
RPS18	RPL27	9606.ENSP00000393241	9606.ENSP00000464813	0.992	0.992
RPS18	RPL23	9606.ENSP00000393241	9606.ENSP00000420311	0.992	0.992
RPS18	RPL37A	9606.ENSP00000393241	9606.ENSP00000418082	0.992	0.992
RPS18	RPL36A	9606.ENSP00000393241	9606.ENSP00000404375	0.956	0.956
RPS18	RPL32	9606.ENSP00000393241	9606.ENSP00000416429	0.96	0.96
RPS18	RPS25	9606.ENSP00000393241	9606.ENSP00000435096	0.991	0.991
RPS18	RPL17	9606.ENSP00000393241	9606.ENSP00000397798	0.991	0.991
RPS18	RPS15	9606.ENSP00000393241	9606.ENSP00000467466	0.992	0.992
RPS18	RPS5	9606.ENSP00000393241	9606.ENSP00000472985	0.987	0.987
RPS21	RPL18A	9606.ENSP00000345957	9606.ENSP00000222247	0.991	0.991
RPS21	RPL19	9606.ENSP00000345957	9606.ENSP00000225430	0.991	0.991
RPS21	RPS16	9606.ENSP00000345957	9606.ENSP00000251453	0.991	0.991
RPS21	RPL8	9606.ENSP00000345957	9606.ENSP00000262584	0.96	0.96
RPS21	RPS23	9606.ENSP00000345957	9606.ENSP00000296674	0.991	0.991
RPS21	RPS9	9606.ENSP00000345957	9606.ENSP00000302896	0.964	0.964
RPS21	RPL15	9606.ENSP00000345957	9606.ENSP00000309334	0.991	0.991
RPS21	RPS15A	9606.ENSP00000345957	9606.ENSP00000318646	0.991	0.991
RPS21	RPS7	9606.ENSP00000345957	9606.ENSP00000339095	0.987	0.987
RPS21	EIF1AX	9606.ENSP00000345957	9606.ENSP00000368927	0.565	0.565
RPS21	SERBP1	9606.ENSP00000345957	9606.ENSP00000360034	0.944	0.944
RPS21	RPS18	9606.ENSP00000345957	9606.ENSP00000393241	0.964	0.964
RPS21	RPS17	9606.ENSP00000345957	9606.ENSP00000346046	0.992	0.992
RPS21	RPS28	9606.ENSP00000345957	9606.ENSP00000472469	0.991	0.991
RPS21	RPL39	9606.ENSP00000345957	9606.ENSP00000355315	0.96	0.96
RPS21	RPS3A	9606.ENSP00000345957	9606.ENSP00000346050	0.991	0.991
RPS21	RPL11	9606.ENSP00000345957	9606.ENSP00000363676	0.991	0.991
RPS21	RPL27	9606.ENSP00000345957	9606.ENSP00000464813	0.99	0.99
RPS21	RPL21	9606.ENSP00000345957	9606.ENSP00000346027	0.991	0.991
RPS21	RPL23	9606.ENSP00000345957	9606.ENSP00000420311	0.991	0.991
RPS21	RPL37A	9606.ENSP00000345957	9606.ENSP00000418082	0.991	0.991
RPS21	RPL36A	9606.ENSP00000345957	9606.ENSP00000404375	0.956	0.956
RPS21	RPL32	9606.ENSP00000345957	9606.ENSP00000416429	0.96	0.96
RPS21	RPS25	9606.ENSP00000345957	9606.ENSP00000435096	0.99	0.99
RPS21	RPL17	9606.ENSP00000345957	9606.ENSP00000397798	0.989	0.989
RPS21	RPL12	9606.ENSP00000345957	9606.ENSP00000354739	0.99	0.99
RPS21	RPS8	9606.ENSP00000345957	9606.ENSP00000379888	0.991	0.991
RPS21	RPS27	9606.ENSP00000345957	9606.ENSP00000357555	0.96	0.96
RPS21	RPL13A	9606.ENSP00000345957	9606.ENSP00000375730	0.958	0.958
RPS21	UBA52	9606.ENSP00000345957	9606.ENSP00000388107	0.967	0.967
RPS21	RPS26	9606.ENSP00000345957	9606.ENSP00000348849	0.991	0.991
RPS21	RPS15	9606.ENSP00000345957	9606.ENSP00000467466	0.96	0.96
RPS21	RPS5	9606.ENSP00000345957	9606.ENSP00000472985	0.99	0.99
RPS23	RPL18A	9606.ENSP00000296674	9606.ENSP00000222247	0.992	0.992
RPS23	RPL19	9606.ENSP00000296674	9606.ENSP00000225430	0.991	0.991
RPS23	RPS16	9606.ENSP00000296674	9606.ENSP00000251453	0.991	0.991
RPS23	RPL8	9606.ENSP00000296674	9606.ENSP00000262584	0.992	0.992
RPS23	EIF5A	9606.ENSP00000296674	9606.ENSP00000336702	0.413	0.412
RPS23	SERBP1	9606.ENSP00000296674	9606.ENSP00000360034	0.954	0.954
RPS23	EIF1AX	9606.ENSP00000296674	9606.ENSP00000368927	0.96	0.96
RPS23	RPS18	9606.ENSP00000296674	9606.ENSP00000393241	0.991	0.991
RPS23	RPS17	9606.ENSP00000296674	9606.ENSP00000346046	0.991	0.991
RPS23	RPS28	9606.ENSP00000296674	9606.ENSP00000472469	0.991	0.991
RPS23	RPL39	9606.ENSP00000296674	9606.ENSP00000355315	0.96	0.96
RPS23	RPS3A	9606.ENSP00000296674	9606.ENSP00000346050	0.992	0.992
RPS23	RPL11	9606.ENSP00000296674	9606.ENSP00000363676	0.992	0.992
RPS23	RPL27	9606.ENSP00000296674	9606.ENSP00000464813	0.992	0.992
RPS23	RPL21	9606.ENSP00000296674	9606.ENSP00000346027	0.991	0.991
RPS23	RPS15A	9606.ENSP00000296674	9606.ENSP00000318646	0.992	0.992
RPS23	RPL23	9606.ENSP00000296674	9606.ENSP00000420311	0.992	0.992
RPS23	RPS9	9606.ENSP00000296674	9606.ENSP00000302896	0.992	0.992
RPS23	RPL37A	9606.ENSP00000296674	9606.ENSP00000418082	0.992	0.992
RPS23	RPL36A	9606.ENSP00000296674	9606.ENSP00000404375	0.956	0.956
RPS23	RPL32	9606.ENSP00000296674	9606.ENSP00000416429	0.991	0.991
RPS23	RPS7	9606.ENSP00000296674	9606.ENSP00000339095	0.992	0.992
RPS23	RPS25	9606.ENSP00000296674	9606.ENSP00000435096	0.991	0.991
RPS23	RPL15	9606.ENSP00000296674	9606.ENSP00000309334	0.991	0.991
RPS23	RPL17	9606.ENSP00000296674	9606.ENSP00000397798	0.989	0.989
RPS23	RPS21	9606.ENSP00000296674	9606.ENSP00000345957	0.991	0.991
RPS23	RPL12	9606.ENSP00000296674	9606.ENSP00000354739	0.992	0.992
RPS23	RPS8	9606.ENSP00000296674	9606.ENSP00000379888	0.992	0.992
RPS23	RPS27	9606.ENSP00000296674	9606.ENSP00000357555	0.994	0.994
RPS23	RPL13A	9606.ENSP00000296674	9606.ENSP00000375730	0.991	0.991
RPS23	UBA52	9606.ENSP00000296674	9606.ENSP00000388107	0.96	0.96
RPS23	RPS26	9606.ENSP00000296674	9606.ENSP00000348849	0.991	0.991
RPS23	RPS15	9606.ENSP00000296674	9606.ENSP00000467466	0.992	0.992
RPS23	RPS5	9606.ENSP00000296674	9606.ENSP00000472985	0.991	0.991
RPS25	RPL18A	9606.ENSP00000435096	9606.ENSP00000222247	0.992	0.992
RPS25	RPL19	9606.ENSP00000435096	9606.ENSP00000225430	0.991	0.991
RPS25	RPS16	9606.ENSP00000435096	9606.ENSP00000251453	0.991	0.991
RPS25	RPL8	9606.ENSP00000435096	9606.ENSP00000262584	0.992	0.992
RPS25	RPS23	9606.ENSP00000435096	9606.ENSP00000296674	0.991	0.991
RPS25	RPS9	9606.ENSP00000435096	9606.ENSP00000302896	0.992	0.992
RPS25	RPL15	9606.ENSP00000435096	9606.ENSP00000309334	0.991	0.991
RPS25	RPS15A	9606.ENSP00000435096	9606.ENSP00000318646	0.992	0.992
RPS25	RPS7	9606.ENSP00000435096	9606.ENSP00000339095	0.992	0.992
RPS25	RPS21	9606.ENSP00000435096	9606.ENSP00000345957	0.99	0.99
RPS25	RPL21	9606.ENSP00000435096	9606.ENSP00000346027	0.994	0.994
RPS25	RPS17	9606.ENSP00000435096	9606.ENSP00000346046	0.992	0.992
RPS25	RPS3A	9606.ENSP00000435096	9606.ENSP00000346050	0.992	0.992
RPS25	RPS26	9606.ENSP00000435096	9606.ENSP00000348849	0.991	0.991
RPS25	RPL12	9606.ENSP00000435096	9606.ENSP00000354739	0.992	0.992
RPS25	RPL39	9606.ENSP00000435096	9606.ENSP00000355315	0.96	0.96
RPS25	RPS27	9606.ENSP00000435096	9606.ENSP00000357555	0.994	0.994
RPS25	SERBP1	9606.ENSP00000435096	9606.ENSP00000360034	0.954	0.954
RPS25	CDC5L	9606.ENSP00000435096	9606.ENSP00000360532	0.485	0.485
RPS25	RPL11	9606.ENSP00000435096	9606.ENSP00000363676	0.992	0.992
RPS25	EIF1AX	9606.ENSP00000435096	9606.ENSP00000368927	0.96	0.96
RPS25	RPL13A	9606.ENSP00000435096	9606.ENSP00000375730	0.991	0.991
RPS25	RPS8	9606.ENSP00000435096	9606.ENSP00000379888	0.992	0.992
RPS25	UBA52	9606.ENSP00000435096	9606.ENSP00000388107	0.992	0.992
RPS25	RPS18	9606.ENSP00000435096	9606.ENSP00000393241	0.991	0.991
RPS25	RPL17	9606.ENSP00000435096	9606.ENSP00000397798	0.989	0.989
RPS25	RPL36A	9606.ENSP00000435096	9606.ENSP00000404375	0.956	0.956
RPS25	RPL32	9606.ENSP00000435096	9606.ENSP00000416429	0.96	0.96
RPS25	RPL37A	9606.ENSP00000435096	9606.ENSP00000418082	0.992	0.992
RPS25	RPL23	9606.ENSP00000435096	9606.ENSP00000420311	0.992	0.992
RPS25	RPS28	9606.ENSP00000435096	9606.ENSP00000472469	0.992	0.992
RPS25	RPL27	9606.ENSP00000435096	9606.ENSP00000464813	0.992	0.992
RPS25	RPS15	9606.ENSP00000435096	9606.ENSP00000467466	0.992	0.992
RPS25	RPS5	9606.ENSP00000435096	9606.ENSP00000472985	0.985	0.985
RPS26	RPL18A	9606.ENSP00000348849	9606.ENSP00000222247	0.992	0.992
RPS26	RPL19	9606.ENSP00000348849	9606.ENSP00000225430	0.991	0.991
RPS26	RPS16	9606.ENSP00000348849	9606.ENSP00000251453	0.991	0.991
RPS26	RPL8	9606.ENSP00000348849	9606.ENSP00000262584	0.992	0.992
RPS26	TP53	9606.ENSP00000348849	9606.ENSP00000269305	0.416	0.416
RPS26	RPS23	9606.ENSP00000348849	9606.ENSP00000296674	0.991	0.991
RPS26	RPS9	9606.ENSP00000348849	9606.ENSP00000302896	0.992	0.992
RPS26	RPL15	9606.ENSP00000348849	9606.ENSP00000309334	0.991	0.991
RPS26	NCL	9606.ENSP00000348849	9606.ENSP00000318195	0.452	0.452
RPS26	RPS15A	9606.ENSP00000348849	9606.ENSP00000318646	0.992	0.992
RPS26	RPS7	9606.ENSP00000348849	9606.ENSP00000339095	0.992	0.992
RPS26	RPS21	9606.ENSP00000348849	9606.ENSP00000345957	0.991	0.991
RPS26	RPL21	9606.ENSP00000348849	9606.ENSP00000346027	0.991	0.991
RPS26	RPS17	9606.ENSP00000348849	9606.ENSP00000346046	0.991	0.991
RPS26	RPS3A	9606.ENSP00000348849	9606.ENSP00000346050	0.992	0.992
RPS26	SERBP1	9606.ENSP00000348849	9606.ENSP00000360034	0.955	0.955
RPS26	EIF1AX	9606.ENSP00000348849	9606.ENSP00000368927	0.767	0.767
RPS26	RPL36A	9606.ENSP00000348849	9606.ENSP00000404375	0.956	0.956
RPS26	RPS18	9606.ENSP00000348849	9606.ENSP00000393241	0.992	0.992
RPS26	RPS28	9606.ENSP00000348849	9606.ENSP00000472469	0.967	0.967
RPS26	RPL39	9606.ENSP00000348849	9606.ENSP00000355315	0.96	0.96
RPS26	RPL11	9606.ENSP00000348849	9606.ENSP00000363676	0.992	0.992
RPS26	RPL27	9606.ENSP00000348849	9606.ENSP00000464813	0.992	0.992
RPS26	RPL23	9606.ENSP00000348849	9606.ENSP00000420311	0.992	0.992
RPS26	RPL37A	9606.ENSP00000348849	9606.ENSP00000418082	0.992	0.992
RPS26	RPL32	9606.ENSP00000348849	9606.ENSP00000416429	0.99	0.99
RPS26	RPS25	9606.ENSP00000348849	9606.ENSP00000435096	0.991	0.991
RPS26	RPL17	9606.ENSP00000348849	9606.ENSP00000397798	0.989	0.989
RPS26	RPL12	9606.ENSP00000348849	9606.ENSP00000354739	0.992	0.992
RPS26	RPS8	9606.ENSP00000348849	9606.ENSP00000379888	0.992	0.992
RPS26	RPS27	9606.ENSP00000348849	9606.ENSP00000357555	0.967	0.967
RPS26	RPL13A	9606.ENSP00000348849	9606.ENSP00000375730	0.991	0.991
RPS26	UBA52	9606.ENSP00000348849	9606.ENSP00000388107	0.96	0.96
RPS26	RPS15	9606.ENSP00000348849	9606.ENSP00000467466	0.969	0.969
RPS26	RPS5	9606.ENSP00000348849	9606.ENSP00000472985	0.991	0.991
RPS27	RPL18A	9606.ENSP00000357555	9606.ENSP00000222247	0.992	0.992
RPS27	RPL19	9606.ENSP00000357555	9606.ENSP00000225430	0.96	0.96
RPS27	RPS16	9606.ENSP00000357555	9606.ENSP00000251453	0.991	0.991
RPS27	RPL8	9606.ENSP00000357555	9606.ENSP00000262584	0.992	0.992
RPS27	RPS23	9606.ENSP00000357555	9606.ENSP00000296674	0.994	0.994
RPS27	RPS9	9606.ENSP00000357555	9606.ENSP00000302896	0.991	0.991
RPS27	RPL15	9606.ENSP00000357555	9606.ENSP00000309334	0.991	0.991
RPS27	RPS15A	9606.ENSP00000357555	9606.ENSP00000318646	0.967	0.967
RPS27	RPS7	9606.ENSP00000357555	9606.ENSP00000339095	0.992	0.992
RPS27	RPS21	9606.ENSP00000357555	9606.ENSP00000345957	0.96	0.96
RPS27	RPL21	9606.ENSP00000357555	9606.ENSP00000346027	0.994	0.994
RPS27	RPS17	9606.ENSP00000357555	9606.ENSP00000346046	0.96	0.96
RPS27	RPS3A	9606.ENSP00000357555	9606.ENSP00000346050	0.992	0.992
RPS27	RPS26	9606.ENSP00000357555	9606.ENSP00000348849	0.967	0.967
RPS27	RPL12	9606.ENSP00000357555	9606.ENSP00000354739	0.991	0.991
RPS27	RPL39	9606.ENSP00000357555	9606.ENSP00000355315	0.958	0.958
RPS27	SERBP1	9606.ENSP00000357555	9606.ENSP00000360034	0.944	0.944
RPS27	EIF1AX	9606.ENSP00000357555	9606.ENSP00000368927	0.96	0.96
RPS27	RPS18	9606.ENSP00000357555	9606.ENSP00000393241	0.991	0.991
RPS27	RPS28	9606.ENSP00000357555	9606.ENSP00000472469	0.967	0.967
RPS27	RPL11	9606.ENSP00000357555	9606.ENSP00000363676	0.992	0.992
RPS27	RPL27	9606.ENSP00000357555	9606.ENSP00000464813	0.992	0.992
RPS27	RPL23	9606.ENSP00000357555	9606.ENSP00000420311	0.992	0.992
RPS27	RPL37A	9606.ENSP00000357555	9606.ENSP00000418082	0.96	0.96
RPS27	RPL36A	9606.ENSP00000357555	9606.ENSP00000404375	0.956	0.956
RPS27	RPL32	9606.ENSP00000357555	9606.ENSP00000416429	0.96	0.96
RPS27	RPS25	9606.ENSP00000357555	9606.ENSP00000435096	0.994	0.994
RPS27	RPL17	9606.ENSP00000357555	9606.ENSP00000397798	0.956	0.956
RPS27	RPS8	9606.ENSP00000357555	9606.ENSP00000379888	0.992	0.992
RPS27	RPL13A	9606.ENSP00000357555	9606.ENSP00000375730	0.989	0.989
RPS27	UBA52	9606.ENSP00000357555	9606.ENSP00000388107	0.96	0.96
RPS27	RPS15	9606.ENSP00000357555	9606.ENSP00000467466	0.992	0.992
RPS27	RPS5	9606.ENSP00000357555	9606.ENSP00000472985	0.967	0.967
RPS28	RPL18A	9606.ENSP00000472469	9606.ENSP00000222247	0.96	0.96
RPS28	RPL19	9606.ENSP00000472469	9606.ENSP00000225430	0.989	0.989
RPS28	RPS16	9606.ENSP00000472469	9606.ENSP00000251453	0.991	0.991
RPS28	RPL8	9606.ENSP00000472469	9606.ENSP00000262584	0.96	0.96
RPS28	RPS23	9606.ENSP00000472469	9606.ENSP00000296674	0.991	0.991
RPS28	RPS9	9606.ENSP00000472469	9606.ENSP00000302896	0.99	0.99
RPS28	RPL15	9606.ENSP00000472469	9606.ENSP00000309334	0.991	0.991
RPS28	RPS15A	9606.ENSP00000472469	9606.ENSP00000318646	0.967	0.967
RPS28	RPS7	9606.ENSP00000472469	9606.ENSP00000339095	0.967	0.967
RPS28	RPS21	9606.ENSP00000472469	9606.ENSP00000345957	0.991	0.991
RPS28	RPL21	9606.ENSP00000472469	9606.ENSP00000346027	0.991	0.991
RPS28	RPS17	9606.ENSP00000472469	9606.ENSP00000346046	0.99	0.99
RPS28	RPS3A	9606.ENSP00000472469	9606.ENSP00000346050	0.967	0.967
RPS28	RPS26	9606.ENSP00000472469	9606.ENSP00000348849	0.967	0.967
RPS28	RPL12	9606.ENSP00000472469	9606.ENSP00000354739	0.991	0.991
RPS28	RPL39	9606.ENSP00000472469	9606.ENSP00000355315	0.96	0.96
RPS28	RPS27	9606.ENSP00000472469	9606.ENSP00000357555	0.967	0.967
RPS28	SERBP1	9606.ENSP00000472469	9606.ENSP00000360034	0.944	0.944
RPS28	RPL11	9606.ENSP00000472469	9606.ENSP00000363676	0.991	0.991
RPS28	EIF1AX	9606.ENSP00000472469	9606.ENSP00000368927	0.96	0.96
RPS28	RPL13A	9606.ENSP00000472469	9606.ENSP00000375730	0.958	0.958
RPS28	RPS8	9606.ENSP00000472469	9606.ENSP00000379888	0.991	0.991
RPS28	UBA52	9606.ENSP00000472469	9606.ENSP00000388107	0.96	0.96
RPS28	RPS18	9606.ENSP00000472469	9606.ENSP00000393241	0.967	0.967
RPS28	RPL17	9606.ENSP00000472469	9606.ENSP00000397798	0.989	0.989
RPS28	RPL36A	9606.ENSP00000472469	9606.ENSP00000404375	0.956	0.956
RPS28	RPL32	9606.ENSP00000472469	9606.ENSP00000416429	0.96	0.96
RPS28	RPL37A	9606.ENSP00000472469	9606.ENSP00000418082	0.991	0.991
RPS28	RPL23	9606.ENSP00000472469	9606.ENSP00000420311	0.991	0.991
RPS28	RPS25	9606.ENSP00000472469	9606.ENSP00000435096	0.992	0.992
RPS28	RPL27	9606.ENSP00000472469	9606.ENSP00000464813	0.96	0.96
RPS28	RPS15	9606.ENSP00000472469	9606.ENSP00000467466	0.972	0.972
RPS28	RPS5	9606.ENSP00000472469	9606.ENSP00000472985	0.967	0.967
RPS3A	RPL18A	9606.ENSP00000346050	9606.ENSP00000222247	0.992	0.992
RPS3A	RPL19	9606.ENSP00000346050	9606.ENSP00000225430	0.992	0.992
RPS3A	RPS16	9606.ENSP00000346050	9606.ENSP00000251453	0.992	0.992
RPS3A	RPL8	9606.ENSP00000346050	9606.ENSP00000262584	0.992	0.992
RPS3A	RPS23	9606.ENSP00000346050	9606.ENSP00000296674	0.992	0.992
RPS3A	RPS9	9606.ENSP00000346050	9606.ENSP00000302896	0.992	0.992
RPS3A	RPL15	9606.ENSP00000346050	9606.ENSP00000309334	0.992	0.992
RPS3A	RPS15A	9606.ENSP00000346050	9606.ENSP00000318646	0.991	0.991
RPS3A	RPS7	9606.ENSP00000346050	9606.ENSP00000339095	0.989	0.989
RPS3A	RPS21	9606.ENSP00000346050	9606.ENSP00000345957	0.991	0.991
RPS3A	RPL21	9606.ENSP00000346050	9606.ENSP00000346027	0.992	0.992
RPS3A	RPS17	9606.ENSP00000346050	9606.ENSP00000346046	0.99	0.99
RPS3A	SERBP1	9606.ENSP00000346050	9606.ENSP00000360034	0.941	0.941
RPS3A	EIF1AX	9606.ENSP00000346050	9606.ENSP00000368927	0.767	0.767
RPS3A	RPS28	9606.ENSP00000346050	9606.ENSP00000472469	0.967	0.967
RPS3A	RPL39	9606.ENSP00000346050	9606.ENSP00000355315	0.986	0.986
RPS3A	RPL27	9606.ENSP00000346050	9606.ENSP00000464813	0.992	0.992
RPS3A	RPL37A	9606.ENSP00000346050	9606.ENSP00000418082	0.992	0.992
RPS3A	RPS25	9606.ENSP00000346050	9606.ENSP00000435096	0.992	0.992
RPS3A	RPS8	9606.ENSP00000346050	9606.ENSP00000379888	0.992	0.992
RPS3A	UBA52	9606.ENSP00000346050	9606.ENSP00000388107	0.96	0.96
RPS3A	RPS5	9606.ENSP00000346050	9606.ENSP00000472985	0.991	0.991
RPS3A	RPS18	9606.ENSP00000346050	9606.ENSP00000393241	0.992	0.992
RPS3A	RPL11	9606.ENSP00000346050	9606.ENSP00000363676	0.992	0.992
RPS3A	RPL23	9606.ENSP00000346050	9606.ENSP00000420311	0.992	0.992
RPS3A	RPL36A	9606.ENSP00000346050	9606.ENSP00000404375	0.956	0.956
RPS3A	RPL32	9606.ENSP00000346050	9606.ENSP00000416429	0.992	0.992
RPS3A	RPL17	9606.ENSP00000346050	9606.ENSP00000397798	0.989	0.989
RPS3A	RPL12	9606.ENSP00000346050	9606.ENSP00000354739	0.992	0.992
RPS3A	RPS27	9606.ENSP00000346050	9606.ENSP00000357555	0.992	0.992
RPS3A	RPL13A	9606.ENSP00000346050	9606.ENSP00000375730	0.991	0.991
RPS3A	RPS26	9606.ENSP00000346050	9606.ENSP00000348849	0.992	0.992
RPS3A	RPS15	9606.ENSP00000346050	9606.ENSP00000467466	0.992	0.992
RPS5	RPL18A	9606.ENSP00000472985	9606.ENSP00000222247	0.99	0.99
RPS5	RPL19	9606.ENSP00000472985	9606.ENSP00000225430	0.991	0.991
RPS5	RPS16	9606.ENSP00000472985	9606.ENSP00000251453	0.991	0.991
RPS5	RPL8	9606.ENSP00000472985	9606.ENSP00000262584	0.977	0.977
RPS5	RPS23	9606.ENSP00000472985	9606.ENSP00000296674	0.991	0.991
RPS5	RPS9	9606.ENSP00000472985	9606.ENSP00000302896	0.979	0.979
RPS5	RPL15	9606.ENSP00000472985	9606.ENSP00000309334	0.99	0.99
RPS5	NCL	9606.ENSP00000472985	9606.ENSP00000318195	0.517	0.517
RPS5	RPS15A	9606.ENSP00000472985	9606.ENSP00000318646	0.991	0.991
RPS5	EIF5A	9606.ENSP00000472985	9606.ENSP00000336702	0.413	0.412
RPS5	RPS7	9606.ENSP00000472985	9606.ENSP00000339095	0.991	0.991
RPS5	RPS21	9606.ENSP00000472985	9606.ENSP00000345957	0.99	0.99
RPS5	RPL21	9606.ENSP00000472985	9606.ENSP00000346027	0.991	0.991
RPS5	RPS17	9606.ENSP00000472985	9606.ENSP00000346046	0.96	0.96
RPS5	RPS3A	9606.ENSP00000472985	9606.ENSP00000346050	0.991	0.991
RPS5	RPS26	9606.ENSP00000472985	9606.ENSP00000348849	0.991	0.991
RPS5	RPL12	9606.ENSP00000472985	9606.ENSP00000354739	0.991	0.991
RPS5	RPL39	9606.ENSP00000472985	9606.ENSP00000355315	0.96	0.96
RPS5	RPS27	9606.ENSP00000472985	9606.ENSP00000357555	0.967	0.967
RPS5	SERBP1	9606.ENSP00000472985	9606.ENSP00000360034	0.945	0.945
RPS5	RPL11	9606.ENSP00000472985	9606.ENSP00000363676	0.99	0.99
RPS5	EIF1AX	9606.ENSP00000472985	9606.ENSP00000368927	0.96	0.96
RPS5	RPL13A	9606.ENSP00000472985	9606.ENSP00000375730	0.985	0.985
RPS5	RPS8	9606.ENSP00000472985	9606.ENSP00000379888	0.991	0.991
RPS5	UBA52	9606.ENSP00000472985	9606.ENSP00000388107	0.973	0.973
RPS5	RPS18	9606.ENSP00000472985	9606.ENSP00000393241	0.987	0.987
RPS5	RPL17	9606.ENSP00000472985	9606.ENSP00000397798	0.989	0.989
RPS5	RPL36A	9606.ENSP00000472985	9606.ENSP00000404375	0.956	0.956
RPS5	RPL32	9606.ENSP00000472985	9606.ENSP00000416429	0.96	0.96
RPS5	RPL37A	9606.ENSP00000472985	9606.ENSP00000418082	0.991	0.991
RPS5	RPL23	9606.ENSP00000472985	9606.ENSP00000420311	0.99	0.99
RPS5	RPS25	9606.ENSP00000472985	9606.ENSP00000435096	0.985	0.985
RPS5	RPL27	9606.ENSP00000472985	9606.ENSP00000464813	0.977	0.977
RPS5	RPS15	9606.ENSP00000472985	9606.ENSP00000467466	0.973	0.973
RPS5	RPS28	9606.ENSP00000472985	9606.ENSP00000472469	0.967	0.967
RPS7	RPL18A	9606.ENSP00000339095	9606.ENSP00000222247	0.992	0.992
RPS7	RPL19	9606.ENSP00000339095	9606.ENSP00000225430	0.992	0.992
RPS7	RPS16	9606.ENSP00000339095	9606.ENSP00000251453	0.992	0.992
RPS7	RPL8	9606.ENSP00000339095	9606.ENSP00000262584	0.988	0.988
RPS7	RPS23	9606.ENSP00000339095	9606.ENSP00000296674	0.992	0.992
RPS7	RPS9	9606.ENSP00000339095	9606.ENSP00000302896	0.991	0.991
RPS7	RPL15	9606.ENSP00000339095	9606.ENSP00000309334	0.992	0.992
RPS7	RPS15A	9606.ENSP00000339095	9606.ENSP00000318646	0.986	0.986
RPS7	SERBP1	9606.ENSP00000339095	9606.ENSP00000360034	0.944	0.944
RPS7	EIF1AX	9606.ENSP00000339095	9606.ENSP00000368927	0.96	0.96
RPS7	RPS18	9606.ENSP00000339095	9606.ENSP00000393241	0.992	0.992
RPS7	RPS17	9606.ENSP00000339095	9606.ENSP00000346046	0.991	0.991
RPS7	RPS28	9606.ENSP00000339095	9606.ENSP00000472469	0.967	0.967
RPS7	RPL39	9606.ENSP00000339095	9606.ENSP00000355315	0.96	0.96
RPS7	RPS3A	9606.ENSP00000339095	9606.ENSP00000346050	0.989	0.989
RPS7	RPL11	9606.ENSP00000339095	9606.ENSP00000363676	0.99	0.99
RPS7	RPL27	9606.ENSP00000339095	9606.ENSP00000464813	0.992	0.992
RPS7	RPL21	9606.ENSP00000339095	9606.ENSP00000346027	0.992	0.992
RPS7	RPL23	9606.ENSP00000339095	9606.ENSP00000420311	0.989	0.989
RPS7	RPL37A	9606.ENSP00000339095	9606.ENSP00000418082	0.988	0.988
RPS7	RPL36A	9606.ENSP00000339095	9606.ENSP00000404375	0.956	0.956
RPS7	RPL32	9606.ENSP00000339095	9606.ENSP00000416429	0.96	0.96
RPS7	RPS25	9606.ENSP00000339095	9606.ENSP00000435096	0.992	0.992
RPS7	RPL17	9606.ENSP00000339095	9606.ENSP00000397798	0.956	0.956
RPS7	RPS21	9606.ENSP00000339095	9606.ENSP00000345957	0.987	0.987
RPS7	RPL12	9606.ENSP00000339095	9606.ENSP00000354739	0.989	0.989
RPS7	RPS8	9606.ENSP00000339095	9606.ENSP00000379888	0.99	0.99
RPS7	RPS27	9606.ENSP00000339095	9606.ENSP00000357555	0.992	0.992
RPS7	RPL13A	9606.ENSP00000339095	9606.ENSP00000375730	0.992	0.992
RPS7	UBA52	9606.ENSP00000339095	9606.ENSP00000388107	0.973	0.973
RPS7	RPS26	9606.ENSP00000339095	9606.ENSP00000348849	0.992	0.992
RPS7	RPS15	9606.ENSP00000339095	9606.ENSP00000467466	0.981	0.981
RPS7	RPS5	9606.ENSP00000339095	9606.ENSP00000472985	0.991	0.991
RPS8	RPL18A	9606.ENSP00000379888	9606.ENSP00000222247	0.992	0.992
RPS8	RPL19	9606.ENSP00000379888	9606.ENSP00000225430	0.992	0.992
RPS8	RPS16	9606.ENSP00000379888	9606.ENSP00000251453	0.992	0.992
RPS8	RPL8	9606.ENSP00000379888	9606.ENSP00000262584	0.992	0.992
RPS8	RPS23	9606.ENSP00000379888	9606.ENSP00000296674	0.992	0.992
RPS8	RPS9	9606.ENSP00000379888	9606.ENSP00000302896	0.992	0.992
RPS8	RPL15	9606.ENSP00000379888	9606.ENSP00000309334	0.992	0.992
RPS8	RPS15A	9606.ENSP00000379888	9606.ENSP00000318646	0.991	0.991
RPS8	RPS7	9606.ENSP00000379888	9606.ENSP00000339095	0.99	0.99
RPS8	RPS21	9606.ENSP00000379888	9606.ENSP00000345957	0.991	0.991
RPS8	RPL21	9606.ENSP00000379888	9606.ENSP00000346027	0.992	0.992
RPS8	RPS17	9606.ENSP00000379888	9606.ENSP00000346046	0.991	0.991
RPS8	RPS3A	9606.ENSP00000379888	9606.ENSP00000346050	0.992	0.992
RPS8	RPS26	9606.ENSP00000379888	9606.ENSP00000348849	0.992	0.992
RPS8	RPL12	9606.ENSP00000379888	9606.ENSP00000354739	0.992	0.992
RPS8	RPL39	9606.ENSP00000379888	9606.ENSP00000355315	0.96	0.96
RPS8	RPS27	9606.ENSP00000379888	9606.ENSP00000357555	0.992	0.992
RPS8	SERBP1	9606.ENSP00000379888	9606.ENSP00000360034	0.944	0.944
RPS8	RPL11	9606.ENSP00000379888	9606.ENSP00000363676	0.992	0.992
RPS8	EIF1AX	9606.ENSP00000379888	9606.ENSP00000368927	0.767	0.767
RPS8	RPL13A	9606.ENSP00000379888	9606.ENSP00000375730	0.991	0.991
RPS8	RPS18	9606.ENSP00000379888	9606.ENSP00000393241	0.992	0.992
RPS8	RPS28	9606.ENSP00000379888	9606.ENSP00000472469	0.991	0.991
RPS8	RPL27	9606.ENSP00000379888	9606.ENSP00000464813	0.992	0.992
RPS8	RPL23	9606.ENSP00000379888	9606.ENSP00000420311	0.992	0.992
RPS8	RPL37A	9606.ENSP00000379888	9606.ENSP00000418082	0.992	0.992
RPS8	RPL36A	9606.ENSP00000379888	9606.ENSP00000404375	0.956	0.956
RPS8	RPL32	9606.ENSP00000379888	9606.ENSP00000416429	0.992	0.992
RPS8	RPS25	9606.ENSP00000379888	9606.ENSP00000435096	0.992	0.992
RPS8	RPL17	9606.ENSP00000379888	9606.ENSP00000397798	0.991	0.991
RPS8	UBA52	9606.ENSP00000379888	9606.ENSP00000388107	0.991	0.991
RPS8	RPS15	9606.ENSP00000379888	9606.ENSP00000467466	0.992	0.992
RPS8	RPS5	9606.ENSP00000379888	9606.ENSP00000472985	0.991	0.991
RPS9	RPL18A	9606.ENSP00000302896	9606.ENSP00000222247	0.992	0.992
RPS9	RPL19	9606.ENSP00000302896	9606.ENSP00000225430	0.991	0.991
RPS9	RPS16	9606.ENSP00000302896	9606.ENSP00000251453	0.992	0.992
RPS9	RPL8	9606.ENSP00000302896	9606.ENSP00000262584	0.992	0.992
RPS9	RPS23	9606.ENSP00000302896	9606.ENSP00000296674	0.992	0.992
RPS9	EIF5A	9606.ENSP00000302896	9606.ENSP00000336702	0.413	0.412
RPS9	SERBP1	9606.ENSP00000302896	9606.ENSP00000360034	0.945	0.945
RPS9	EIF1AX	9606.ENSP00000302896	9606.ENSP00000368927	0.96	0.96
RPS9	RPS18	9606.ENSP00000302896	9606.ENSP00000393241	0.992	0.992
RPS9	RPS17	9606.ENSP00000302896	9606.ENSP00000346046	0.992	0.992
RPS9	RPS28	9606.ENSP00000302896	9606.ENSP00000472469	0.99	0.99
RPS9	RPL39	9606.ENSP00000302896	9606.ENSP00000355315	0.991	0.991
RPS9	RPS3A	9606.ENSP00000302896	9606.ENSP00000346050	0.992	0.992
RPS9	RPL11	9606.ENSP00000302896	9606.ENSP00000363676	0.992	0.992
RPS9	RPL27	9606.ENSP00000302896	9606.ENSP00000464813	0.992	0.992
RPS9	RPL21	9606.ENSP00000302896	9606.ENSP00000346027	0.991	0.991
RPS9	RPS15A	9606.ENSP00000302896	9606.ENSP00000318646	0.986	0.986
RPS9	RPL23	9606.ENSP00000302896	9606.ENSP00000420311	0.992	0.992
RPS9	RPL37A	9606.ENSP00000302896	9606.ENSP00000418082	0.992	0.992
RPS9	RPL36A	9606.ENSP00000302896	9606.ENSP00000404375	0.956	0.956
RPS9	RPL32	9606.ENSP00000302896	9606.ENSP00000416429	0.992	0.992
RPS9	RPS7	9606.ENSP00000302896	9606.ENSP00000339095	0.991	0.991
RPS9	RPS25	9606.ENSP00000302896	9606.ENSP00000435096	0.992	0.992
RPS9	RPL15	9606.ENSP00000302896	9606.ENSP00000309334	0.992	0.992
RPS9	RPL17	9606.ENSP00000302896	9606.ENSP00000397798	0.989	0.989
RPS9	RPS21	9606.ENSP00000302896	9606.ENSP00000345957	0.964	0.964
RPS9	RPL12	9606.ENSP00000302896	9606.ENSP00000354739	0.992	0.992
RPS9	RPS8	9606.ENSP00000302896	9606.ENSP00000379888	0.992	0.992
RPS9	RPS27	9606.ENSP00000302896	9606.ENSP00000357555	0.991	0.991
RPS9	RPL13A	9606.ENSP00000302896	9606.ENSP00000375730	0.991	0.991
RPS9	UBA52	9606.ENSP00000302896	9606.ENSP00000388107	0.96	0.96
RPS9	RPS26	9606.ENSP00000302896	9606.ENSP00000348849	0.992	0.992
RPS9	RPS15	9606.ENSP00000302896	9606.ENSP00000467466	0.992	0.992
RPS9	RPS5	9606.ENSP00000302896	9606.ENSP00000472985	0.979	0.979
S100B	FGF2	9606.ENSP00000291700	9606.ENSP00000264498	0.958	0.958
S100B	MAPT	9606.ENSP00000291700	9606.ENSP00000340820	0.865	0.865
SERBP1	RPL18A	9606.ENSP00000360034	9606.ENSP00000222247	0.944	0.944
SERBP1	RPL19	9606.ENSP00000360034	9606.ENSP00000225430	0.944	0.944
SERBP1	FXR2	9606.ENSP00000360034	9606.ENSP00000250113	0.422	0.422
SERBP1	RPS16	9606.ENSP00000360034	9606.ENSP00000251453	0.944	0.944
SERBP1	RPL8	9606.ENSP00000360034	9606.ENSP00000262584	0.944	0.944
SERBP1	RPS23	9606.ENSP00000360034	9606.ENSP00000296674	0.954	0.954
SERBP1	RPS9	9606.ENSP00000360034	9606.ENSP00000302896	0.945	0.945
SERBP1	RPL15	9606.ENSP00000360034	9606.ENSP00000309334	0.944	0.944
SERBP1	RPS15A	9606.ENSP00000360034	9606.ENSP00000318646	0.944	0.944
SERBP1	RPS7	9606.ENSP00000360034	9606.ENSP00000339095	0.944	0.944
SERBP1	RPS21	9606.ENSP00000360034	9606.ENSP00000345957	0.944	0.944
SERBP1	RPL21	9606.ENSP00000360034	9606.ENSP00000346027	0.944	0.944
SERBP1	RPS17	9606.ENSP00000360034	9606.ENSP00000346046	0.944	0.944
SERBP1	RPS3A	9606.ENSP00000360034	9606.ENSP00000346050	0.941	0.941
SERBP1	RPS26	9606.ENSP00000360034	9606.ENSP00000348849	0.955	0.955
SERBP1	RPL12	9606.ENSP00000360034	9606.ENSP00000354739	0.944	0.944
SERBP1	RPL39	9606.ENSP00000360034	9606.ENSP00000355315	0.941	0.941
SERBP1	RPS27	9606.ENSP00000360034	9606.ENSP00000357555	0.944	0.944
SERBP1	FMR1	9606.ENSP00000360034	9606.ENSP00000359506	0.422	0.422
SERBP1	UBA52	9606.ENSP00000360034	9606.ENSP00000388107	0.944	0.944
SERBP1	RPL36A	9606.ENSP00000360034	9606.ENSP00000404375	0.944	0.944
SERBP1	RPL32	9606.ENSP00000360034	9606.ENSP00000416429	0.945	0.945
SERBP1	RPL27	9606.ENSP00000360034	9606.ENSP00000464813	0.944	0.944
SERBP1	RPS8	9606.ENSP00000360034	9606.ENSP00000379888	0.944	0.944
SERBP1	RPL13A	9606.ENSP00000360034	9606.ENSP00000375730	0.944	0.944
SERBP1	RPL11	9606.ENSP00000360034	9606.ENSP00000363676	0.941	0.941
SERBP1	RPS15	9606.ENSP00000360034	9606.ENSP00000467466	0.942	0.942
SERBP1	RPS28	9606.ENSP00000360034	9606.ENSP00000472469	0.944	0.944
SERBP1	RPL37A	9606.ENSP00000360034	9606.ENSP00000418082	0.966	0.966
SERBP1	RPS5	9606.ENSP00000360034	9606.ENSP00000472985	0.945	0.945
SERBP1	RPS18	9606.ENSP00000360034	9606.ENSP00000393241	0.944	0.944
SERBP1	RPL23	9606.ENSP00000360034	9606.ENSP00000420311	0.944	0.944
SERBP1	RPL17	9606.ENSP00000360034	9606.ENSP00000397798	0.944	0.944
SERBP1	RPS25	9606.ENSP00000360034	9606.ENSP00000435096	0.954	0.954
STMN4	GABPB1	9606.ENSP00000342538	9606.ENSP00000220429	0.96	0.96
STMN4	TUBA4A	9606.ENSP00000342538	9606.ENSP00000248437	0.722	0.722
STMN4	TUBB2B	9606.ENSP00000342538	9606.ENSP00000259818	0.96	0.96
STMN4	TUBB4A	9606.ENSP00000342538	9606.ENSP00000264071	0.733	0.733
STMN4	TUBA1A	9606.ENSP00000342538	9606.ENSP00000301071	0.945	0.945
STMN4	TUBA1C	9606.ENSP00000342538	9606.ENSP00000301072	0.735	0.735
STMN4	TUBB8P12	9606.ENSP00000342538	9606.ENSP00000309431	0.733	0.733
STMN4	TUBA3E	9606.ENSP00000342538	9606.ENSP00000318197	0.735	0.735
STMN4	ENSG00000258947	9606.ENSP00000342538	9606.ENSP00000320295	0.416	0.416
STMN4	TUBA3D	9606.ENSP00000342538	9606.ENSP00000326042	0.735	0.735
STMN4	TUBA1B	9606.ENSP00000342538	9606.ENSP00000336799	0.945	0.945
STMN4	TUBB	9606.ENSP00000342538	9606.ENSP00000339001	0.733	0.733
STMN4	TUBB4B	9606.ENSP00000342538	9606.ENSP00000341289	0.733	0.733
STMN4	ENSG00000258947	9606.ENSP00000342538	9606.ENSP00000451560	0.416	0.416
STMN4	TUBB8	9606.ENSP00000342538	9606.ENSP00000456206	0.733	0.733
STMN4	TUBA3C	9606.ENSP00000342538	9606.ENSP00000382982	0.735	0.735
STMN4	TUBB2A	9606.ENSP00000342538	9606.ENSP00000369703	0.801	0.801
STUB1	FMR1	9606.ENSP00000219548	9606.ENSP00000359506	0.521	0.521
STUB1	MAPT	9606.ENSP00000219548	9606.ENSP00000340820	0.472	0.472
STUB1	ENSG00000124208	9606.ENSP00000219548	9606.ENSP00000344166	0.96	0.96
STUB1	UBE2N	9606.ENSP00000219548	9606.ENSP00000316176	0.972	0.972
TBK1	FXR2	9606.ENSP00000329967	9606.ENSP00000250113	0.515	0.515
TBK1	NCK1	9606.ENSP00000329967	9606.ENSP00000417273	0.438	0.438
TBK1	FMR1	9606.ENSP00000329967	9606.ENSP00000359506	0.515	0.515
TBK1	TBKBP1	9606.ENSP00000329967	9606.ENSP00000354777	0.574	0.574
TBK1	IKBKE	9606.ENSP00000329967	9606.ENSP00000464030	0.828	0.988
TBK1	CALCOCO2	9606.ENSP00000329967	9606.ENSP00000398523	0.82	0.82
TBK1	AZI2	9606.ENSP00000329967	9606.ENSP00000419371	0.992	0.992
TBKBP1	FXR2	9606.ENSP00000354777	9606.ENSP00000250113	0.653	0.653
TBKBP1	TBK1	9606.ENSP00000354777	9606.ENSP00000329967	0.574	0.574
TBKBP1	FMR1	9606.ENSP00000354777	9606.ENSP00000359506	0.653	0.653
TBKBP1	IKBKE	9606.ENSP00000354777	9606.ENSP00000464030	0.574	0.574
TBKBP1	AZI2	9606.ENSP00000354777	9606.ENSP00000419371	0.354	0.723
TBKBP1	CALCOCO2	9606.ENSP00000354777	9606.ENSP00000398523	0.82	0.82
TDRD3	FXR2	9606.ENSP00000440190	9606.ENSP00000250113	0.782	0.782
TDRD3	FXR1	9606.ENSP00000440190	9606.ENSP00000350170	0.782	0.782
TDRD3	FMR1	9606.ENSP00000440190	9606.ENSP00000359506	0.782	0.782
TDRD3	IGHV3-11	9606.ENSP00000440190	9606.ENSP00000478725	0.623	0.623
TDRD3	ENSG00000259680	9606.ENSP00000440190	9606.ENSP00000474135	0.623	0.623
TNPO3	RAN	9606.ENSP00000265388	9606.ENSP00000446215	0.948	0.948
TP53	RPS26	9606.ENSP00000269305	9606.ENSP00000348849	0.416	0.416
TP53	UBE2N	9606.ENSP00000269305	9606.ENSP00000316176	0.715	0.715
TP53	RPL11	9606.ENSP00000269305	9606.ENSP00000363676	0.404	0.404
TP53	FZR1	9606.ENSP00000269305	9606.ENSP00000378529	0.993	0.993
TRIM33	ANAPC5	9606.ENSP00000351250	9606.ENSP00000261819	0.993	0.993
TRIM33	ANAPC1	9606.ENSP00000351250	9606.ENSP00000339109	0.993	0.993
TRIM33	CDC16	9606.ENSP00000351250	9606.ENSP00000353549	0.993	0.993
TRIM33	FZR1	9606.ENSP00000351250	9606.ENSP00000378529	0.993	0.993
TRIM33	CDC23	9606.ENSP00000351250	9606.ENSP00000378350	0.993	0.993
TRIM33	ANAPC4	9606.ENSP00000351250	9606.ENSP00000426654	0.993	0.993
TRIM33	ANAPC7	9606.ENSP00000351250	9606.ENSP00000394394	0.993	0.993
TRIM33	CDC27	9606.ENSP00000351250	9606.ENSP00000434614	0.993	0.993
TUBA1A	TUBB1	9606.ENSP00000301071	9606.ENSP00000217133	0.374	0.939
TUBA1A	GABPB1	9606.ENSP00000301071	9606.ENSP00000220429	0.735	0.735
TUBA1A	MAPRE3	9606.ENSP00000301071	9606.ENSP00000233121	0.732	0.732
TUBA1A	TUBA4A	9606.ENSP00000301071	9606.ENSP00000248437	0.809	0.997
TUBA1A	TUBB2B	9606.ENSP00000301071	9606.ENSP00000259818	0.819	0.984
TUBA1A	NDC80	9606.ENSP00000301071	9606.ENSP00000261597	0.944	0.944
TUBA1A	TUBB4A	9606.ENSP00000301071	9606.ENSP00000264071	0.407	0.95
TUBA1A	NUF2	9606.ENSP00000301071	9606.ENSP00000271452	0.944	0.944
TUBA1A	PLK1	9606.ENSP00000301071	9606.ENSP00000300093	0.409	0.409
TUBA1A	PRC1	9606.ENSP00000301071	9606.ENSP00000377793	0.643	0.643
TUBA1A	ENSG00000258947	9606.ENSP00000301071	9606.ENSP00000451560	0.711	0.972
TUBA1A	MAPT	9606.ENSP00000301071	9606.ENSP00000340820	0.799	0.799
TUBA1A	DCX	9606.ENSP00000301071	9606.ENSP00000337697	0.733	0.733
TUBA1A	TUBA3E	9606.ENSP00000301071	9606.ENSP00000318197	0	0.986
TUBA1A	TUBA8	9606.ENSP00000301071	9606.ENSP00000333326	0	0.985
TUBA1A	TUBAL3	9606.ENSP00000301071	9606.ENSP00000369784	0.111	0.979
TUBA1A	TUBA1C	9606.ENSP00000301071	9606.ENSP00000301072	0.111	0.987
TUBA1A	CAMSAP1	9606.ENSP00000301071	9606.ENSP00000374183	0.944	0.944
TUBA1A	TUBB8P12	9606.ENSP00000301071	9606.ENSP00000309431	0.407	0.942
TUBA1A	TUBB8	9606.ENSP00000301071	9606.ENSP00000456206	0.407	0.947
TUBA1A	STMN4	9606.ENSP00000301071	9606.ENSP00000342538	0.945	0.945
TUBA1A	KIF1A	9606.ENSP00000301071	9606.ENSP00000438388	0.944	0.944
TUBA1A	CENPJ	9606.ENSP00000301071	9606.ENSP00000371308	0.752	0.752
TUBA1A	TUBB6	9606.ENSP00000301071	9606.ENSP00000318697	0.795	0.982
TUBA1A	TUBB4B	9606.ENSP00000301071	9606.ENSP00000341289	0.881	0.99
TUBA1A	TUBB	9606.ENSP00000301071	9606.ENSP00000339001	0.948	0.995
TUBA1A	TUBB2A	9606.ENSP00000301071	9606.ENSP00000369703	0.98	0.998
TUBA1A	ENSG00000258947	9606.ENSP00000301071	9606.ENSP00000320295	0.987	0.998
TUBA1A	TUBA1B	9606.ENSP00000301071	9606.ENSP00000336799	0.992	0.999
TUBA1B	TUBB1	9606.ENSP00000336799	9606.ENSP00000217133	0.551	0.956
TUBA1B	GABPB1	9606.ENSP00000336799	9606.ENSP00000220429	0.96	0.96
TUBA1B	MAPRE3	9606.ENSP00000336799	9606.ENSP00000233121	0.944	0.944
TUBA1B	TUBA4A	9606.ENSP00000336799	9606.ENSP00000248437	0	0.986
TUBA1B	TUBB2B	9606.ENSP00000336799	9606.ENSP00000259818	0.973	0.997
TUBA1B	NDC80	9606.ENSP00000336799	9606.ENSP00000261597	0.732	0.732
TUBA1B	TUBB4A	9606.ENSP00000336799	9606.ENSP00000264071	0.407	0.951
TUBA1B	NUF2	9606.ENSP00000336799	9606.ENSP00000271452	0.733	0.733
TUBA1B	TUBA1A	9606.ENSP00000336799	9606.ENSP00000301071	0.992	0.999
TUBA1B	TUBA1C	9606.ENSP00000336799	9606.ENSP00000301072	0.818	0.997
TUBA1B	TUBB8P12	9606.ENSP00000336799	9606.ENSP00000309431	0.407	0.943
TUBA1B	TUBA3E	9606.ENSP00000336799	9606.ENSP00000318197	0	0.986
TUBA1B	TUBB6	9606.ENSP00000336799	9606.ENSP00000318697	0.851	0.987
TUBA1B	ENSG00000258947	9606.ENSP00000336799	9606.ENSP00000320295	0.989	0.999
TUBA1B	TUBA8	9606.ENSP00000336799	9606.ENSP00000333326	0	0.985
TUBA1B	DCX	9606.ENSP00000336799	9606.ENSP00000337697	0.733	0.733
TUBA1B	CAMSAP1	9606.ENSP00000336799	9606.ENSP00000374183	0.734	0.734
TUBA1B	KIF1A	9606.ENSP00000336799	9606.ENSP00000438388	0.732	0.732
TUBA1B	ENSG00000258947	9606.ENSP00000336799	9606.ENSP00000451560	0.73	0.974
TUBA1B	TUBAL3	9606.ENSP00000336799	9606.ENSP00000369784	0	0.978
TUBA1B	CENPJ	9606.ENSP00000336799	9606.ENSP00000371308	0.944	0.944
TUBA1B	STMN4	9606.ENSP00000336799	9606.ENSP00000342538	0.945	0.945
TUBA1B	PRC1	9606.ENSP00000336799	9606.ENSP00000377793	0.944	0.944
TUBA1B	TUBB8	9606.ENSP00000336799	9606.ENSP00000456206	0.407	0.948
TUBA1B	MAPT	9606.ENSP00000336799	9606.ENSP00000340820	0.961	0.961
TUBA1B	CDC5L	9606.ENSP00000336799	9606.ENSP00000360532	0.982	0.982
TUBA1B	TUBB2A	9606.ENSP00000336799	9606.ENSP00000369703	0.942	0.995
TUBA1B	TUBB4B	9606.ENSP00000336799	9606.ENSP00000341289	0.888	0.99
TUBA1B	TUBB	9606.ENSP00000336799	9606.ENSP00000339001	0.991	0.999
TUBA1C	TUBB1	9606.ENSP00000301072	9606.ENSP00000217133	0.421	0.943
TUBA1C	GABPB1	9606.ENSP00000301072	9606.ENSP00000220429	0.735	0.735
TUBA1C	MAPRE3	9606.ENSP00000301072	9606.ENSP00000233121	0.732	0.732
TUBA1C	TUBA4A	9606.ENSP00000301072	9606.ENSP00000248437	0.519	0.992
TUBA1C	TUBB2B	9606.ENSP00000301072	9606.ENSP00000259818	0.812	0.984
TUBA1C	NDC80	9606.ENSP00000301072	9606.ENSP00000261597	0.732	0.732
TUBA1C	TUBB4A	9606.ENSP00000301072	9606.ENSP00000264071	0.614	0.967
TUBA1C	NUF2	9606.ENSP00000301072	9606.ENSP00000271452	0.733	0.733
TUBA1C	TUBA1A	9606.ENSP00000301072	9606.ENSP00000301071	0.111	0.987
TUBA1C	PRC1	9606.ENSP00000301072	9606.ENSP00000377793	0.643	0.643
TUBA1C	CAMSAP1	9606.ENSP00000301072	9606.ENSP00000374183	0.734	0.734
TUBA1C	DCX	9606.ENSP00000301072	9606.ENSP00000337697	0.733	0.733
TUBA1C	KIF1A	9606.ENSP00000301072	9606.ENSP00000438388	0.732	0.732
TUBA1C	CENPJ	9606.ENSP00000301072	9606.ENSP00000371308	0.733	0.733
TUBA1C	STMN4	9606.ENSP00000301072	9606.ENSP00000342538	0.735	0.735
TUBA1C	ENSG00000258947	9606.ENSP00000301072	9606.ENSP00000451560	0.711	0.972
TUBA1C	MAPT	9606.ENSP00000301072	9606.ENSP00000340820	0.727	0.727
TUBA1C	TUBA3E	9606.ENSP00000301072	9606.ENSP00000318197	0	0.986
TUBA1C	TUBA8	9606.ENSP00000301072	9606.ENSP00000333326	0	0.985
TUBA1C	TUBAL3	9606.ENSP00000301072	9606.ENSP00000369784	0	0.978
TUBA1C	TUBB8P12	9606.ENSP00000301072	9606.ENSP00000309431	0.407	0.943
TUBA1C	TUBB8	9606.ENSP00000301072	9606.ENSP00000456206	0.519	0.957
TUBA1C	TUBB4B	9606.ENSP00000301072	9606.ENSP00000341289	0.519	0.959
TUBA1C	TUBB	9606.ENSP00000301072	9606.ENSP00000339001	0.832	0.986
TUBA1C	TUBB2A	9606.ENSP00000301072	9606.ENSP00000369703	0.761	0.979
TUBA1C	CDC5L	9606.ENSP00000301072	9606.ENSP00000360532	0.982	0.982
TUBA1C	TUBB6	9606.ENSP00000301072	9606.ENSP00000318697	0.851	0.987
TUBA1C	ENSG00000258947	9606.ENSP00000301072	9606.ENSP00000320295	0.941	0.995
TUBA1C	TUBA1B	9606.ENSP00000301072	9606.ENSP00000336799	0.818	0.997
TUBA3C	TUBB1	9606.ENSP00000382982	9606.ENSP00000217133	0.374	0.939
TUBA3C	GABPB1	9606.ENSP00000382982	9606.ENSP00000220429	0.735	0.735
TUBA3C	MAPRE3	9606.ENSP00000382982	9606.ENSP00000233121	0.732	0.732
TUBA3C	TUBB2B	9606.ENSP00000382982	9606.ENSP00000259818	0.708	0.974
TUBA3C	NDC80	9606.ENSP00000382982	9606.ENSP00000261597	0.732	0.732
TUBA3C	TUBB4A	9606.ENSP00000382982	9606.ENSP00000264071	0.407	0.949
TUBA3C	NUF2	9606.ENSP00000382982	9606.ENSP00000271452	0.733	0.733
TUBA3C	TUBB8P12	9606.ENSP00000382982	9606.ENSP00000309431	0.407	0.942
TUBA3C	TUBB6	9606.ENSP00000382982	9606.ENSP00000318697	0.317	0.94
TUBA3C	ENSG00000258947	9606.ENSP00000382982	9606.ENSP00000320295	0.711	0.974
TUBA3C	DCX	9606.ENSP00000382982	9606.ENSP00000337697	0.733	0.733
TUBA3C	TUBB	9606.ENSP00000382982	9606.ENSP00000339001	0.734	0.977
TUBA3C	MAPT	9606.ENSP00000382982	9606.ENSP00000340820	0.727	0.727
TUBA3C	TUBB4B	9606.ENSP00000382982	9606.ENSP00000341289	0.616	0.967
TUBA3C	STMN4	9606.ENSP00000382982	9606.ENSP00000342538	0.735	0.735
TUBA3C	TUBB2A	9606.ENSP00000382982	9606.ENSP00000369703	0.708	0.974
TUBA3C	CENPJ	9606.ENSP00000382982	9606.ENSP00000371308	0.733	0.733
TUBA3C	CAMSAP1	9606.ENSP00000382982	9606.ENSP00000374183	0.734	0.734
TUBA3C	PRC1	9606.ENSP00000382982	9606.ENSP00000377793	0.643	0.643
TUBA3C	KIF1A	9606.ENSP00000382982	9606.ENSP00000438388	0.732	0.732
TUBA3C	ENSG00000258947	9606.ENSP00000382982	9606.ENSP00000451560	0.711	0.971
TUBA3C	TUBB8	9606.ENSP00000382982	9606.ENSP00000456206	0.407	0.947
TUBA3D	TUBB1	9606.ENSP00000326042	9606.ENSP00000217133	0.374	0.939
TUBA3D	GABPB1	9606.ENSP00000326042	9606.ENSP00000220429	0.735	0.735
TUBA3D	MAPRE3	9606.ENSP00000326042	9606.ENSP00000233121	0.732	0.732
TUBA3D	TUBB2B	9606.ENSP00000326042	9606.ENSP00000259818	0.708	0.974
TUBA3D	NDC80	9606.ENSP00000326042	9606.ENSP00000261597	0.732	0.732
TUBA3D	TUBB4A	9606.ENSP00000326042	9606.ENSP00000264071	0.407	0.949
TUBA3D	NUF2	9606.ENSP00000326042	9606.ENSP00000271452	0.733	0.733
TUBA3D	TUBB8P12	9606.ENSP00000326042	9606.ENSP00000309431	0.407	0.942
TUBA3D	ENSG00000258947	9606.ENSP00000326042	9606.ENSP00000320295	0.711	0.974
TUBA3D	TUBB8	9606.ENSP00000326042	9606.ENSP00000456206	0.407	0.947
TUBA3D	TUBB4B	9606.ENSP00000326042	9606.ENSP00000341289	0.616	0.967
TUBA3D	PRC1	9606.ENSP00000326042	9606.ENSP00000377793	0.643	0.643
TUBA3D	CAMSAP1	9606.ENSP00000326042	9606.ENSP00000374183	0.734	0.734
TUBA3D	KIF1A	9606.ENSP00000326042	9606.ENSP00000438388	0.732	0.732
TUBA3D	DCX	9606.ENSP00000326042	9606.ENSP00000337697	0.733	0.733
TUBA3D	CENPJ	9606.ENSP00000326042	9606.ENSP00000371308	0.733	0.733
TUBA3D	TUBB2A	9606.ENSP00000326042	9606.ENSP00000369703	0.708	0.974
TUBA3D	ENSG00000258947	9606.ENSP00000326042	9606.ENSP00000451560	0.711	0.971
TUBA3D	MAPT	9606.ENSP00000326042	9606.ENSP00000340820	0.727	0.727
TUBA3D	TUBB	9606.ENSP00000326042	9606.ENSP00000339001	0.734	0.977
TUBA3D	STMN4	9606.ENSP00000326042	9606.ENSP00000342538	0.735	0.735
TUBA3E	TUBB1	9606.ENSP00000318197	9606.ENSP00000217133	0.374	0.936
TUBA3E	GABPB1	9606.ENSP00000318197	9606.ENSP00000220429	0.735	0.735
TUBA3E	MAPRE3	9606.ENSP00000318197	9606.ENSP00000233121	0.732	0.732
TUBA3E	TUBA4A	9606.ENSP00000318197	9606.ENSP00000248437	0	0.985
TUBA3E	TUBB2B	9606.ENSP00000318197	9606.ENSP00000259818	0.81	0.982
TUBA3E	NDC80	9606.ENSP00000318197	9606.ENSP00000261597	0.732	0.732
TUBA3E	TUBB4A	9606.ENSP00000318197	9606.ENSP00000264071	0.611	0.965
TUBA3E	NUF2	9606.ENSP00000318197	9606.ENSP00000271452	0.733	0.733
TUBA3E	TUBA1A	9606.ENSP00000318197	9606.ENSP00000301071	0	0.986
TUBA3E	TUBA1C	9606.ENSP00000318197	9606.ENSP00000301072	0	0.986
TUBA3E	TUBB8P12	9606.ENSP00000318197	9606.ENSP00000309431	0.407	0.939
TUBA3E	PRC1	9606.ENSP00000318197	9606.ENSP00000377793	0.643	0.643
TUBA3E	CAMSAP1	9606.ENSP00000318197	9606.ENSP00000374183	0.734	0.734
TUBA3E	KIF1A	9606.ENSP00000318197	9606.ENSP00000438388	0.732	0.732
TUBA3E	DCX	9606.ENSP00000318197	9606.ENSP00000337697	0.733	0.733
TUBA3E	CENPJ	9606.ENSP00000318197	9606.ENSP00000371308	0.733	0.733
TUBA3E	STMN4	9606.ENSP00000318197	9606.ENSP00000342538	0.735	0.735
TUBA3E	ENSG00000258947	9606.ENSP00000318197	9606.ENSP00000451560	0.711	0.971
TUBA3E	MAPT	9606.ENSP00000318197	9606.ENSP00000340820	0.727	0.727
TUBA3E	TUBA1B	9606.ENSP00000318197	9606.ENSP00000336799	0	0.986
TUBA3E	TUBAL3	9606.ENSP00000318197	9606.ENSP00000369784	0	0.977
TUBA3E	TUBA8	9606.ENSP00000318197	9606.ENSP00000333326	0	0.984
TUBA3E	TUBB6	9606.ENSP00000318197	9606.ENSP00000318697	0.317	0.938
TUBA3E	TUBB4B	9606.ENSP00000318197	9606.ENSP00000341289	0.407	0.946
TUBA3E	ENSG00000258947	9606.ENSP00000318197	9606.ENSP00000320295	0.711	0.973
TUBA3E	TUBB8	9606.ENSP00000318197	9606.ENSP00000456206	0.407	0.944
TUBA3E	TUBB	9606.ENSP00000318197	9606.ENSP00000339001	0.734	0.976
TUBA3E	TUBB2A	9606.ENSP00000318197	9606.ENSP00000369703	0.708	0.973
TUBA4A	TUBB1	9606.ENSP00000248437	9606.ENSP00000217133	0.328	0.935
TUBA4A	GABPB1	9606.ENSP00000248437	9606.ENSP00000220429	0.569	0.569
TUBA4A	MAPRE3	9606.ENSP00000248437	9606.ENSP00000233121	0.412	0.412
TUBA4A	TUBB8P12	9606.ENSP00000248437	9606.ENSP00000309431	0.375	0.938
TUBA4A	CAMSAP1	9606.ENSP00000248437	9606.ENSP00000374183	0.558	0.558
TUBA4A	PRC1	9606.ENSP00000248437	9606.ENSP00000377793	0.553	0.553
TUBA4A	ENSG00000258947	9606.ENSP00000248437	9606.ENSP00000451560	0.566	0.958
TUBA4A	NDC80	9606.ENSP00000248437	9606.ENSP00000261597	0.676	0.676
TUBA4A	DCX	9606.ENSP00000248437	9606.ENSP00000337697	0.701	0.701
TUBA4A	NUF2	9606.ENSP00000248437	9606.ENSP00000271452	0.707	0.707
TUBA4A	MAPT	9606.ENSP00000248437	9606.ENSP00000340820	0.726	0.726
TUBA4A	STMN4	9606.ENSP00000248437	9606.ENSP00000342538	0.722	0.722
TUBA4A	TUBB8	9606.ENSP00000248437	9606.ENSP00000456206	0.375	0.943
TUBA4A	TUBAL3	9606.ENSP00000248437	9606.ENSP00000369784	0	0.978
TUBA4A	TUBA3E	9606.ENSP00000248437	9606.ENSP00000318197	0	0.985
TUBA4A	TUBA1B	9606.ENSP00000248437	9606.ENSP00000336799	0	0.986
TUBA4A	TUBA8	9606.ENSP00000248437	9606.ENSP00000333326	0	0.985
TUBA4A	TUBB6	9606.ENSP00000248437	9606.ENSP00000318697	0.445	0.953
TUBA4A	PLK1	9606.ENSP00000248437	9606.ENSP00000300093	0.409	0.409
TUBA4A	TUBA1C	9606.ENSP00000248437	9606.ENSP00000301072	0.519	0.992
TUBA4A	TUBB4A	9606.ENSP00000248437	9606.ENSP00000264071	0.602	0.965
TUBA4A	TUBB2B	9606.ENSP00000248437	9606.ENSP00000259818	0.742	0.977
TUBA4A	CENPJ	9606.ENSP00000248437	9606.ENSP00000371308	0.702	0.702
TUBA4A	TUBA1A	9606.ENSP00000248437	9606.ENSP00000301071	0.809	0.997
TUBA4A	CDC5L	9606.ENSP00000248437	9606.ENSP00000360532	0.982	0.982
TUBA4A	ENSG00000258947	9606.ENSP00000248437	9606.ENSP00000320295	0.934	0.994
TUBA4A	TUBB4B	9606.ENSP00000248437	9606.ENSP00000341289	0.875	0.989
TUBA4A	TUBB	9606.ENSP00000248437	9606.ENSP00000339001	0.881	0.99
TUBA4A	TUBB2A	9606.ENSP00000248437	9606.ENSP00000369703	0.915	0.992
TUBA8	TUBB1	9606.ENSP00000333326	9606.ENSP00000217133	0.317	0.933
TUBA8	GABPB1	9606.ENSP00000333326	9606.ENSP00000220429	0.413	0.412
TUBA8	TUBA4A	9606.ENSP00000333326	9606.ENSP00000248437	0	0.985
TUBA8	TUBB2B	9606.ENSP00000333326	9606.ENSP00000259818	0.317	0.939
TUBA8	NDC80	9606.ENSP00000333326	9606.ENSP00000261597	0.413	0.412
TUBA8	TUBB4A	9606.ENSP00000333326	9606.ENSP00000264071	0.317	0.94
TUBA8	NUF2	9606.ENSP00000333326	9606.ENSP00000271452	0.555	0.555
TUBA8	TUBA1A	9606.ENSP00000333326	9606.ENSP00000301071	0	0.985
TUBA8	TUBA1C	9606.ENSP00000333326	9606.ENSP00000301072	0	0.985
TUBA8	TUBA3E	9606.ENSP00000333326	9606.ENSP00000318197	0	0.984
TUBA8	TUBB6	9606.ENSP00000333326	9606.ENSP00000318697	0.317	0.939
TUBA8	ENSG00000258947	9606.ENSP00000333326	9606.ENSP00000320295	0.317	0.938
TUBA8	ENSG00000258947	9606.ENSP00000333326	9606.ENSP00000451560	0.458	0.946
TUBA8	PRC1	9606.ENSP00000333326	9606.ENSP00000377793	0.553	0.553
TUBA8	TUBB	9606.ENSP00000333326	9606.ENSP00000339001	0.317	0.94
TUBA8	TUBB8	9606.ENSP00000333326	9606.ENSP00000456206	0.317	0.938
TUBA8	TUBAL3	9606.ENSP00000333326	9606.ENSP00000369784	0	0.977
TUBA8	TUBA1B	9606.ENSP00000333326	9606.ENSP00000336799	0	0.985
TUBA8	TUBB4B	9606.ENSP00000333326	9606.ENSP00000341289	0.317	0.941
TUBA8	TUBB2A	9606.ENSP00000333326	9606.ENSP00000369703	0.317	0.939
TUBAL3	TUBB1	9606.ENSP00000369784	9606.ENSP00000217133	0.317	0.929
TUBAL3	GABPB1	9606.ENSP00000369784	9606.ENSP00000220429	0.413	0.412
TUBAL3	TUBA4A	9606.ENSP00000369784	9606.ENSP00000248437	0	0.978
TUBAL3	TUBB2B	9606.ENSP00000369784	9606.ENSP00000259818	0.317	0.933
TUBAL3	NDC80	9606.ENSP00000369784	9606.ENSP00000261597	0.413	0.412
TUBAL3	TUBB4A	9606.ENSP00000369784	9606.ENSP00000264071	0.317	0.933
TUBAL3	NUF2	9606.ENSP00000369784	9606.ENSP00000271452	0.555	0.555
TUBAL3	TUBA1A	9606.ENSP00000369784	9606.ENSP00000301071	0.111	0.979
TUBAL3	TUBA1C	9606.ENSP00000369784	9606.ENSP00000301072	0	0.978
TUBAL3	TUBA3E	9606.ENSP00000369784	9606.ENSP00000318197	0	0.977
TUBAL3	TUBB6	9606.ENSP00000369784	9606.ENSP00000318697	0.317	0.933
TUBAL3	ENSG00000258947	9606.ENSP00000369784	9606.ENSP00000320295	0.317	0.934
TUBAL3	TUBA8	9606.ENSP00000369784	9606.ENSP00000333326	0	0.977
TUBAL3	TUBA1B	9606.ENSP00000369784	9606.ENSP00000336799	0	0.978
TUBAL3	TUBB	9606.ENSP00000369784	9606.ENSP00000339001	0.317	0.933
TUBAL3	TUBB4B	9606.ENSP00000369784	9606.ENSP00000341289	0.317	0.933
TUBAL3	TUBB2A	9606.ENSP00000369784	9606.ENSP00000369703	0.317	0.933
TUBAL3	ENSG00000258947	9606.ENSP00000369784	9606.ENSP00000451560	0.458	0.942
TUBAL3	PRC1	9606.ENSP00000369784	9606.ENSP00000377793	0.553	0.553
TUBAL3	TUBB8	9606.ENSP00000369784	9606.ENSP00000456206	0.317	0.928
TUBB	GABPB1	9606.ENSP00000339001	9606.ENSP00000220429	0.703	0.703
TUBB	TUBA4A	9606.ENSP00000339001	9606.ENSP00000248437	0.881	0.99
TUBB	TUBB4A	9606.ENSP00000339001	9606.ENSP00000264071	0.219	0.988
TUBB	RANBP2	9606.ENSP00000339001	9606.ENSP00000283195	0.419	0.419
TUBB	TUBA1A	9606.ENSP00000339001	9606.ENSP00000301071	0.948	0.995
TUBB	TUBA1C	9606.ENSP00000339001	9606.ENSP00000301072	0.832	0.986
TUBB	TUBA3E	9606.ENSP00000339001	9606.ENSP00000318197	0.734	0.976
TUBB	TUBA3D	9606.ENSP00000339001	9606.ENSP00000326042	0.734	0.977
TUBB	TUBA8	9606.ENSP00000339001	9606.ENSP00000333326	0.317	0.94
TUBB	TUBA1B	9606.ENSP00000339001	9606.ENSP00000336799	0.991	0.999
TUBB	TUBB2A	9606.ENSP00000339001	9606.ENSP00000369703	0.819	0.997
TUBB	STMN4	9606.ENSP00000339001	9606.ENSP00000342538	0.733	0.733
TUBB	TUBAL3	9606.ENSP00000339001	9606.ENSP00000369784	0.317	0.933
TUBB	TUBA3C	9606.ENSP00000339001	9606.ENSP00000382982	0.734	0.977
TUBB	CENPJ	9606.ENSP00000339001	9606.ENSP00000371308	0.533	0.533
TUBB	CDC5L	9606.ENSP00000339001	9606.ENSP00000360532	0.98	0.98
TUBB	TUBB4B	9606.ENSP00000339001	9606.ENSP00000341289	0.811	0.997
TUBB1	TUBA3D	9606.ENSP00000217133	9606.ENSP00000326042	0.374	0.939
TUBB1	TUBA3C	9606.ENSP00000217133	9606.ENSP00000382982	0.374	0.939
TUBB1	TUBB8P12	9606.ENSP00000217133	9606.ENSP00000309431	0	0.978
TUBB1	TUBB4A	9606.ENSP00000217133	9606.ENSP00000264071	0	0.98
TUBB1	TUBB6	9606.ENSP00000217133	9606.ENSP00000318697	0	0.979
TUBB1	TUBB4B	9606.ENSP00000217133	9606.ENSP00000341289	0	0.98
TUBB1	TUBB2A	9606.ENSP00000217133	9606.ENSP00000369703	0	0.98
TUBB1	TUBB8	9606.ENSP00000217133	9606.ENSP00000456206	0	0.979
TUBB1	TUBB2B	9606.ENSP00000217133	9606.ENSP00000259818	0.124	0.981
TUBB1	TUBAL3	9606.ENSP00000217133	9606.ENSP00000369784	0.317	0.929
TUBB1	TUBA8	9606.ENSP00000217133	9606.ENSP00000333326	0.317	0.933
TUBB1	TUBA4A	9606.ENSP00000217133	9606.ENSP00000248437	0.328	0.935
TUBB1	TUBA3E	9606.ENSP00000217133	9606.ENSP00000318197	0.374	0.936
TUBB1	TUBA1A	9606.ENSP00000217133	9606.ENSP00000301071	0.374	0.939
TUBB1	TUBA1C	9606.ENSP00000217133	9606.ENSP00000301072	0.421	0.943
[truncated: 220 more rows]
