# Supplementary material for: Connecting DCX, COMT and FMR1 in social behavior and cognitive impairment
Source: Behav Brain Funct. 2022 May 19;18:7. doi: 10.1186/s12993-022-00191-7 (PMC9121553; doi:10.1186/s12993-022-00191-7)
Supplement: Supplementary file 4 — Additional file 4: Workbook S4. DCX, COMT, and FMR1 functional enrichment categories for neurogenesis genes. [file 12993_2022_191_MOESM4_ESM.xlsx]

## Sheet: Sheet1
Workbook 4. Enriched functional groups for neurogenesis gene correlates (Figure 3)
DCX, COMT and FMR1
Function	Groups	Group Genes
adherens junction organization	Group08	DCHS1|EFNB2|EPHA4|FAT4|SOX11|ZEB1
axon guidance	Group31	ARID1A|ARID1B|BCL11B|BHLHB9|CEP120|CHN1|DACT1|DBN1|DCX|DPYSL2|DYNLT1|EFNB2|EIF2AK4|EPHA4|EPHA7|EPHB1|EPHB2|FAT4|FBXO45|FMR1|FOXN4|GSK3B|HAP1|IGSF9|INA|INSM1|KDM1A|KIDINS220|MT3|NEUROD2|NEUROD6|NGFR|NPAS4|NTRK1|OPHN1|PAX5|PLXNB3|RFNG|ROBO2|SEMA3A|SEMA3C|SEMA4C|SOX11|SRGAP2|ZEB1
camera-type eye morphogenesis	Group14	ARID1A|EPHB1|EPHB2|FOXN4|PAX5|SEMA3A|SOX11|ZEB1
cell adhesion mediator activity	Group05	GLDN|IGSF9|PLXNB3
cellular response to fatty acid	Group04	AKT1|SMARCD1|XRCC5|ZC3H12A
central nervous system neuron differentiation	Group27	AKT1|BCL11B|DCX|DPYSL2|EPHA4|EPHA7|EPHB1|EPHB2|FBXO45|FOXN4|GSK3B|HAP1|IGSF9|NEUROD6|OPHN1|ROBO2|SEMA3A|SEMA3C|SEMA4C|SOX11
cytoplasmic microtubule organization	Group13	AKT1|CCDC88A|CEP120|DBN1|HAP1|HOOK3|KIF2A|PCM1|SPAST
dendrite morphogenesis	Group29	ARID1B|BHLHB9|CSPG5|DBN1|DCX|EPHA4|EPHA7|EPHB1|EPHB2|FMR1|GSK3B|IGSF9|INA|ISLR2|KIDINS220|METRN|NEUROD2|NGFR|NTRK1|OPHN1|PLXNB3|ROBO2|SEMA3A|SRGAP2
ephrin receptor activity	Group21	BHLHB9|EPHA4|EPHA7|EPHB1|EPHB2|FBXO45|HAP1|KIDINS220|NGFR|NTRK1|ROBO2|SEMA3A
forebrain development	Group11	ARID1A|BCL11B|CEP120|DCX|DOCK7|DPYSL2|EPHA4|EPHB1|EPHB2|FAT4|FBXO45|FOXN4|GSK3B|HAP1|HOOK3|KDM1A|NEUROD6|OPHN1|PAX5|PCM1|ROBO2|SEMA3A|SRGAP2
glial cell development	Group02	AKT1|CSPG5|MT3|PRDM8|SIRT2|SOX11
interkinetic nuclear migration	Group30	ARHGEF2|CCDC88A|CEP120|DBN1|DOCK7|EPHB1|GSK3B|HAP1|HOOK3|INSM1|KDM1A|PCM1|SIRT2|SPAST
lamellipodium assembly	Group03	CCDC88A|PLXNB3|SRGAP2
microtubule depolymerization	Group10	ARHGEF2|BCL6|EPHB2|KIF2A|OPHN1|SPAST|STMN1
negative regulation of cell projection organization	Group22	CHN1|DCHS1|EFNB2|EPHA4|EPHA7|EPHB1|EPHB2|MT3|NGFR|NTRK1|PLXNB3|SEMA3A|SEMA3C|SEMA4C
negative regulation of histone H3-K9 methylation	Group20	KDM1A|PAX5|SMARCB1
negative regulation of reactive oxygen species metabolic process	Group06	DYNLT1|GSK3B|KIF2A|MT3|SIRT2|ZC3H12A
nephric duct morphogenesis	Group09	DCHS1|EFNB2|EPHA4|EPHA7|ZEB1
neural nucleus development	Group07	INA|NDRG2|SIRT2
neural precursor cell proliferation	Group15	ARHGEF2|CEP120|DBN1|DOCK7|EPHB1|HOOK3|INSM1|KDM1A|PCM1|SIRT2
neurotrophin signaling pathway	Group12	AKT1|EPHB1|HAP1|KIDINS220|NGFR|NTRK1
nucleosome disassembly	Group25	ARID1A|ARID1B|EIF2AK4|FMR1|IMPACT|KDM1A|SMARCA4|SMARCB1|SMARCD1|ZC3H12A
positive regulation of binding	Group16	DACT1|EIF2AK4|EPHA4|EPHB2|FMR1|GPSM1|GSK3B|KDM1A|NGFR|RFNG|SIRT2|STMN1
positive regulation of neuron differentiation	Group23	ARHGEF2|BCL6|BHLHB9|CHN1|CSPG5|DBN1|DPYSL2|DYNLT1|EPHA4|EPHA7|EPHB2|FMR1|GSK3B|IMPACT|ISLR2|KDM1A|KIDINS220|METRN|MT3|NEUROD2|NGFR|NTRK1|PLXNB3|ROBO2|SEMA3A|SEMA3C|SEMA4C|SETX|SOX11|TCF4|ZEB1
regulation of axonogenesis	Group17	BHLHB9|CHN1|CSPG5|DBN1|DPYSL2|DYNLT1|EFNB2|EPHA4|EPHA7|EPHB2|FMR1|GSK3B|ISLR2|KDM1A|KIDINS220|METRN|MT3|NGFR|NTRK1|PLXNB3|ROBO2|SEMA3A|SEMA3C|SEMA4C|SETX
regulation of cell development	Group32	AKT1|ARHGEF2|BCL11B|BCL6|BHLHB9|CCDC88A|CHN1|CSPG5|DBN1|DCX|DOCK7|DPYSL2|DYNLT1|EFNB2|EIF2AK4|EPHA4|EPHA7|EPHB1|EPHB2|FBXO45|FMR1|FOXN4|GSK3B|HAP1|HOOK3|IGSF9|IMPACT|INSM1|ISLR2|KDM1A|KIDINS220|METRN|MT3|NEUROD2|NEXMIF|NGFR|NTRK1|OPHN1|PCM1|PLXNB3|ROBO2|SEMA3A|SEMA3C|SEMA4C|SETX|SIRT2|SOX11|SPAST|SRGAP2|STMN1|TCF4|XRCC5|ZEB1
regulation of guanyl-nucleotide exchange factor activity	Group18	AKT1|ARHGEF2|DACT1|EPHA4|FMR1|GPSM1|GSK3B|IMPACT|INSM1|KDM1A|RFNG|SIRT2|STMN1
regulation of nervous system development	Group28	AKT1|ARHGEF2|BCL11B|BCL6|BHLHB9|CCDC88A|CHN1|CSPG5|DBN1|DOCK7|DPYSL2|DYNLT1|EFNB2|EIF2AK4|EPHA4|EPHA7|EPHB1|EPHB2|FMR1|GSK3B|HAP1|HOOK3|IMPACT|ISLR2|KDM1A|KIDINS220|METRN|MT3|NEUROD2|NEXMIF|NGFR|NTRK1|PCM1|PLXNB3|ROBO2|SEMA3A|SEMA3C|SEMA4C|SETX|SIRT2|SOX11|SRGAP2|TCF4|XRCC5|ZEB1
regulation of neurogenesis	Group26	AKT1|ARHGEF2|BCL11B|BCL6|BHLHB9|CCDC88A|CHN1|CSPG5|DBN1|DOCK7|DPYSL2|DYNLT1|EFNB2|EIF2AK4|EPHA4|EPHA7|EPHB1|EPHB2|FMR1|GSK3B|HAP1|HOOK3|IMPACT|ISLR2|KDM1A|KIDINS220|METRN|MT3|NEUROD2|NEXMIF|NGFR|NTRK1|PCM1|PLXNB3|ROBO2|SEMA3A|SEMA3C|SEMA4C|SETX|SIRT2|SOX11|SRGAP2|TCF4|XRCC5|ZEB1
regulation of neuron migration	Group01	ARHGEF2|NEXMIF|SEMA3A|SRGAP2
regulation of receptor internalization	Group00	EFNB2|FMR1|OPHN1
sympathetic nervous system development	Group19	EPHB1|EPHB2|FBXO45|INSM1|NTRK1|SEMA3A|SEMA3C|SEMA4C|SOX11
telencephalon development	Group24	ARID1A|BCL11B|CEP120|DCX|DOCK7|DPYSL2|EPHA4|EPHB1|EPHB2|FAT4|FBXO45|GSK3B|HAP1|HOOK3|KDM1A|NEUROD6|OPHN1|PAX5|PCM1|ROBO2|SEMA3A|SRGAP2

## Sheet: Sheet2
Workbook 4. Functional groups for all neurogenesis gene correlates
DCX, COMT and FMR1
GOID	GOTerm	GOGroups	Nr. Genes	Term PValue	Term PValue Corrected with Bonferroni step down	Group PValue	Group PValue Corrected with Bonferroni step down	Associated Genes Found
GO:0001755	neural crest cell migration	[Group32]	3	0.00217124	0.0195411	{Group32=8.825371426963127E-34}	{Group32=2.8241188566282007E-32}	[SEMA3A, SEMA3C, SEMA4C]
GO:0002090	regulation of receptor internalization	[Group00]	3	0.00249659	0.0174761	{Group00=0.0024965859986353965}	{Group00=0.012482929993176982}	[EFNB2, FMR1, OPHN1]
GO:0005003	ephrin receptor activity	[Group21, Group22, Group31]	5	1.40395e-08	1.64263e-06	{Group21=2.6469987588527892E-8, Group22=6.937281875634543E-9, Group31=2.053223806552958E-27}	{Group21=5.0292976418203E-7, Group22=1.5262020126395994E-7, Group31=6.159671419658874E-26}	[EPHA4, EPHA7, EPHB1, EPHB2, NTRK1]
GO:0005004	GPI-linked ephrin receptor activity	[Group22, Group31]	3	2.61423e-06	0.000240509	{Group22=6.937281875634543E-9, Group31=2.053223806552958E-27}	{Group22=1.5262020126395994E-7, Group31=6.159671419658874E-26}	[EPHA4, EPHA7, NTRK1]
GO:0005005	transmembrane-ephrin receptor activity	[Group22, Group31, Group32]	4	3.01757e-07	3.04775e-05	{Group22=6.937281875634543E-9, Group31=2.053223806552958E-27, Group32=8.825371426963127E-34}	{Group22=1.5262020126395994E-7, Group31=6.159671419658874E-26, Group32=2.8241188566282007E-32}	[EPHA4, EPHA7, EPHB1, EPHB2]
GO:0006337	nucleosome disassembly	[Group25]	4	1.1496e-06	0.000112661	{Group25=6.092286789556243E-7}	{Group25=9.138430184334365E-6}	[ARID1A, SMARCA4, SMARCB1, SMARCD1]
GO:0007019	microtubule depolymerization	[Group10]	4	6.17657e-05	0.003953	{Group10=1.2423533447573564E-5}	{Group10=1.4908240137088277E-4}	[ARHGEF2, KIF2A, SPAST, STMN1]
GO:0007097	nuclear migration	[Group15, Group30]	4	5.89771e-06	0.000507203	{Group15=9.493877815039832E-9, Group30=5.743600438190801E-10}	{Group15=1.9937143411583647E-7, Group30=1.3210281007838842E-8}	[CEP120, DOCK7, HOOK3, PCM1]
GO:0007405	neuroblast proliferation	[Group15]	3	0.00249659	0.0174761	{Group15=9.493877815039832E-9}	{Group15=1.9937143411583647E-7}	[ARHGEF2, DOCK7, KDM1A]
GO:0007409	axonogenesis	[Group32]	27	1.52347e-22	2.22427e-20	{Group32=8.825371426963127E-34}	{Group32=2.8241188566282007E-32}	[BCL11B, CHN1, DBN1, DCX, DOCK7, DPYSL2, EFNB2, EPHA4, EPHA7, EPHB1, EPHB2, FBXO45, GSK3B, IGSF9, ISLR2, METRN, MT3, NGFR, NTRK1, OPHN1, PLXNB3, ROBO2, SEMA3A, SEMA3C, SEMA4C, SPAST, STMN1]
GO:0007411	axon guidance	[Group31, Group32]	17	9.5576e-15	1.27116e-12	{Group31=2.053223806552958E-27, Group32=8.825371426963127E-34}	{Group31=6.159671419658874E-26, Group32=2.8241188566282007E-32}	[BCL11B, CHN1, DPYSL2, EFNB2, EPHA4, EPHA7, EPHB1, EPHB2, IGSF9, NGFR, NTRK1, OPHN1, PLXNB3, ROBO2, SEMA3A, SEMA3C, SEMA4C]
GO:0007413	axonal fasciculation	[Group31, Group32]	3	0.000205396	0.00985902	{Group31=2.053223806552958E-27, Group32=8.825371426963127E-34}	{Group31=6.159671419658874E-26, Group32=2.8241188566282007E-32}	[EPHA4, EPHB2, SEMA3A]
GO:0007416	synapse assembly	[Group31]	9	1.47939e-07	1.52377e-05	{Group31=2.053223806552958E-27}	{Group31=6.159671419658874E-26}	[BHLHB9, EFNB2, EPHA7, EPHB1, EPHB2, FBXO45, NPAS4, NTRK1, ROBO2]
GO:0008038	neuron recognition	[Group27, Group31, Group32]	5	3.72439e-06	0.000331471	{Group27=6.046780911674467E-15, Group31=2.053223806552958E-27, Group32=8.825371426963127E-34}	{Group27=1.4512274188018722E-13, Group31=6.159671419658874E-26, Group32=2.8241188566282007E-32}	[EPHA4, EPHB2, IGSF9, ROBO2, SEMA3A]
GO:0008045	motor neuron axon guidance	[Group31]	3	0.000572658	0.0194704	{Group31=2.053223806552958E-27}	{Group31=6.159671419658874E-26}	[CHN1, EPHA4, SEMA3A]
GO:0008046	axon guidance receptor activity	[Group31, Group32]	4	3.86064e-08	4.28531e-06	{Group31=2.053223806552958E-27, Group32=8.825371426963127E-34}	{Group31=6.159671419658874E-26, Group32=2.8241188566282007E-32}	[EPHA7, EPHB1, EPHB2, ROBO2]
GO:0008347	glial cell migration	[Group24, Group31]	3	0.002069	0.02069	{Group24=3.3130290664572953E-17, Group31=2.053223806552958E-27}	{Group24=8.282572666143238E-16, Group31=6.159671419658874E-26}	[DCX, EPHA4, SRGAP2]
GO:0008361	regulation of cell size	[Group32]	11	6.62203e-10	8.40998e-08	{Group32=8.825371426963127E-34}	{Group32=2.8241188566282007E-32}	[AKT1, DBN1, DPYSL2, EPHA7, GSK3B, ISLR2, KDM1A, MT3, SEMA3A, SEMA3C, SEMA4C]
GO:0010463	mesenchymal cell proliferation	[Group08]	3	0.00107069	0.0224845	{Group08=2.676712010422323E-4}	{Group08=0.0021413696083378586}	[DCHS1, FAT4, ZEB1]
GO:0010720	positive regulation of cell development	[Group28, Group32]	28	6.21669e-22	8.95204e-20	{Group28=4.3271548601618744E-34, Group32=8.825371426963127E-34}	{Group28=1.4279611038534186E-32, Group32=2.8241188566282007E-32}	[ARHGEF2, BCL6, BHLHB9, CSPG5, DBN1, DYNLT1, EPHA4, EPHB2, FMR1, HAP1, IMPACT, ISLR2, KDM1A, KIDINS220, METRN, NEUROD2, NGFR, NTRK1, PLXNB3, ROBO2, SEMA3A, SEMA3C, SETX, SIRT2, SOX11, TCF4, XRCC5, ZEB1]
GO:0010721	negative regulation of cell development	[Group26, Group32]	19	5.35905e-16	7.28831e-14	{Group26=1.0325407509509837E-33, Group32=8.825371426963127E-34}	{Group26=3.2008763279480494E-32, Group32=2.8241188566282007E-32}	[ARHGEF2, DYNLT1, EFNB2, EIF2AK4, EPHA4, EPHA7, EPHB2, GSK3B, HOOK3, MT3, NEXMIF, NGFR, PCM1, SEMA3A, SEMA3C, SEMA4C, SIRT2, SOX11, SRGAP2]
GO:0010769	regulation of cell morphogenesis involved in differentiation	[Group17, Group23, Group32]	18	2.2922e-15	3.07155e-13	{Group17=2.9023229567845185E-19, Group23=5.466550879168331E-26, Group32=8.825371426963127E-34}	{Group17=8.126504278996652E-18, Group23=1.5852997549588159E-24, Group32=2.8241188566282007E-32}	[BHLHB9, CHN1, CSPG5, DBN1, DPYSL2, EPHA4, EPHA7, EPHB2, GSK3B, ISLR2, METRN, MT3, NGFR, PLXNB3, ROBO2, SEMA3A, SEMA3C, SEMA4C]
GO:0010770	positive regulation of cell morphogenesis involved in differentiation	[Group17, Group23, Group28, Group29, Group32]	9	4.5581e-08	5.01391e-06	{Group17=2.9023229567845185E-19, Group23=5.466550879168331E-26, Group28=4.3271548601618744E-34, Group29=1.1516314237809592E-18, Group32=8.825371426963127E-34}	{Group17=8.126504278996652E-18, Group23=1.5852997549588159E-24, Group28=1.4279611038534186E-32, Group29=3.1094048442085897E-17, Group32=2.8241188566282007E-32}	[BHLHB9, CSPG5, DBN1, EPHA4, ISLR2, METRN, NGFR, PLXNB3, ROBO2]
GO:0010771	negative regulation of cell morphogenesis involved in differentiation	[Group26, Group31, Group32]	7	3.48263e-07	3.48263e-05	{Group26=1.0325407509509837E-33, Group31=2.053223806552958E-27, Group32=8.825371426963127E-34}	{Group26=3.2008763279480494E-32, Group31=6.159671419658874E-26, Group32=2.8241188566282007E-32}	[EPHA7, EPHB2, MT3, NGFR, SEMA3A, SEMA3C, SEMA4C]
GO:0010975	regulation of neuron projection development	[Group28, Group32]	26	1.54774e-20	2.21327e-18	{Group28=4.3271548601618744E-34, Group32=8.825371426963127E-34}	{Group28=1.4279611038534186E-32, Group32=2.8241188566282007E-32}	[AKT1, BHLHB9, CCDC88A, CHN1, DBN1, DPYSL2, DYNLT1, EFNB2, EPHA4, EPHA7, EPHB2, FMR1, GSK3B, ISLR2, KDM1A, KIDINS220, METRN, MT3, NGFR, NTRK1, PLXNB3, ROBO2, SEMA3A, SEMA3C, SEMA4C, SETX]
GO:0010976	positive regulation of neuron projection development	[Group17, Group23, Group28, Group32]	14	7.12258e-11	9.18813e-09	{Group17=2.9023229567845185E-19, Group23=5.466550879168331E-26, Group28=4.3271548601618744E-34, Group32=8.825371426963127E-34}	{Group17=8.126504278996652E-18, Group23=1.5852997549588159E-24, Group28=1.4279611038534186E-32, Group32=2.8241188566282007E-32}	[BHLHB9, DBN1, DYNLT1, EPHA4, FMR1, ISLR2, KDM1A, KIDINS220, METRN, NGFR, NTRK1, PLXNB3, ROBO2, SETX]
GO:0010977	negative regulation of neuron projection development	[Group22, Group26, Group31, Group32]	9	3.16768e-08	3.61116e-06	{Group22=6.937281875634543E-9, Group26=1.0325407509509837E-33, Group31=2.053223806552958E-27, Group32=8.825371426963127E-34}	{Group22=1.5262020126395994E-7, Group26=3.2008763279480494E-32, Group31=6.159671419658874E-26, Group32=2.8241188566282007E-32}	[EFNB2, EPHA4, EPHA7, EPHB2, MT3, NGFR, SEMA3A, SEMA3C, SEMA4C]
GO:0014031	mesenchymal cell development	[Group19, Group32]	4	0.000602102	0.0198694	{Group19=6.775042867523042E-8, Group32=8.825371426963127E-34}	{Group19=1.1517572874789172E-6, Group32=2.8241188566282007E-32}	[SEMA3A, SEMA3C, SEMA4C, SOX11]
GO:0014032	neural crest cell development	[Group19, Group32]	4	0.000506898	0.0182483	{Group19=6.775042867523042E-8, Group32=8.825371426963127E-34}	{Group19=1.1517572874789172E-6, Group32=2.8241188566282007E-32}	[SEMA3A, SEMA3C, SEMA4C, SOX11]
GO:0014033	neural crest cell differentiation	[Group19, Group32]	4	0.000738155	0.0206683	{Group19=6.775042867523042E-8, Group32=8.825371426963127E-34}	{Group19=1.1517572874789172E-6, Group32=2.8241188566282007E-32}	[SEMA3A, SEMA3C, SEMA4C, SOX11]
GO:0016048	detection of temperature stimulus	[Group12, Group21, Group31]	3	0.000143447	0.0081765	{Group12=5.834060975840905E-6, Group21=2.6469987588527892E-8, Group31=2.053223806552958E-27}	{Group12=8.167685366177267E-5, Group21=5.0292976418203E-7, Group31=6.159671419658874E-26}	[EPHB1, NGFR, NTRK1]
GO:0016358	dendrite development	[Group31]	14	1.19476e-11	1.56514e-09	{Group31=2.053223806552958E-27}	{Group31=6.159671419658874E-26}	[ARID1B, BHLHB9, DBN1, DCX, DYNLT1, EPHA4, EPHB1, EPHB2, FMR1, GSK3B, IGSF9, KIDINS220, SEMA3A, SRGAP2]
GO:0019199	transmembrane receptor protein kinase activity	[Group21, Group22, Group31]	5	0.000151859	0.00850409	{Group21=2.6469987588527892E-8, Group22=6.937281875634543E-9, Group31=2.053223806552958E-27}	{Group21=5.0292976418203E-7, Group22=1.5262020126395994E-7, Group31=6.159671419658874E-26}	[EPHA4, EPHA7, EPHB1, EPHB2, NTRK1]
GO:0021510	spinal cord development	[Group27]	5	0.000157993	0.00868961	{Group27=6.046780911674467E-15}	{Group27=1.4512274188018722E-13}	[AKT1, DPYSL2, FOXN4, ROBO2, SOX11]
GO:0021537	telencephalon development	[Group11, Group24, Group31]	14	1.66517e-11	2.16472e-09	{Group11=1.505549800312027E-17, Group24=3.3130290664572953E-17, Group31=2.053223806552958E-27}	{Group11=3.9144294808112703E-16, Group24=8.282572666143238E-16, Group31=6.159671419658874E-26}	[BCL11B, CEP120, DCX, DPYSL2, EPHB2, FAT4, FBXO45, GSK3B, KDM1A, NEUROD6, PAX5, ROBO2, SEMA3A, SRGAP2]
GO:0021543	pallium development	[Group11, Group24]	9	1.29613e-07	1.36094e-05	{Group11=1.505549800312027E-17, Group24=3.3130290664572953E-17}	{Group11=3.9144294808112703E-16, Group24=8.282572666143238E-16}	[CEP120, DCX, FAT4, FBXO45, GSK3B, KDM1A, NEUROD6, PAX5, SRGAP2]
GO:0021545	cranial nerve development	[Group19, Group21, Group31]	4	9.6609e-05	0.00598976	{Group19=6.775042867523042E-8, Group21=2.6469987588527892E-8, Group31=2.053223806552958E-27}	{Group19=1.1517572874789172E-6, Group21=5.0292976418203E-7, Group31=6.159671419658874E-26}	[EPHB1, EPHB2, NTRK1, SEMA3A]
GO:0021602	cranial nerve morphogenesis	[Group14, Group31]	3	0.00037611	0.0150444	{Group14=8.564323830035217E-6, Group31=2.053223806552958E-27}	{Group14=1.1133620979045781E-4, Group31=6.159671419658874E-26}	[EPHB1, EPHB2, SEMA3A]
GO:0021675	nerve development	[Group21, Group31, Group32]	6	1.69653e-06	0.000161171	{Group21=2.6469987588527892E-8, Group31=2.053223806552958E-27, Group32=8.825371426963127E-34}	{Group21=5.0292976418203E-7, Group31=6.159671419658874E-26, Group32=2.8241188566282007E-32}	[EPHB1, EPHB2, FBXO45, NGFR, NTRK1, SEMA3A]
GO:0021761	limbic system development	[Group27]	5	0.000198878	0.00974502	{Group27=6.046780911674467E-15}	{Group27=1.4512274188018722E-13}	[DCX, GSK3B, HAP1, NEUROD6, SEMA3A]
GO:0021762	substantia nigra development	[Group07]	3	0.00151861	0.0242977	{Group07=0.003940534213474787}	{Group07=0.007881068426949574}	[INA, NDRG2, SIRT2]
GO:0021772	olfactory bulb development	[Group27, Group31, Group32]	3	0.000529074	0.0185176	{Group27=6.046780911674467E-15, Group31=2.053223806552958E-27, Group32=8.825371426963127E-34}	{Group27=1.4512274188018722E-13, Group31=6.159671419658874E-26, Group32=2.8241188566282007E-32}	[DPYSL2, ROBO2, SEMA3A]
GO:0021782	glial cell development	[Group02]	6	1.44943e-05	0.00111606	{Group02=1.4494310379137072E-5}	{Group02=1.594374141705078E-4}	[AKT1, CSPG5, MT3, PRDM8, SIRT2, SOX11]
GO:0021795	cerebral cortex cell migration	[Group24, Group31]	3	0.00113857	0.0227713	{Group24=3.3130290664572953E-17, Group31=2.053223806552958E-27}	{Group24=8.282572666143238E-16, Group31=6.159671419658874E-26}	[DCX, FBXO45, SRGAP2]
GO:0021799	cerebral cortex radially oriented cell migration	[Group24, Group31]	3	0.000448412	0.0170397	{Group24=3.3130290664572953E-17, Group31=2.053223806552958E-27}	{Group24=8.282572666143238E-16, Group31=6.159671419658874E-26}	[DCX, FBXO45, SRGAP2]
GO:0021846	cell proliferation in forebrain	[Group15, Group30]	4	7.84274e-06	0.00065879	{Group15=9.493877815039832E-9, Group30=5.743600438190801E-10}	{Group15=1.9937143411583647E-7, Group30=1.3210281007838842E-8}	[CEP120, DOCK7, HOOK3, PCM1]
GO:0021872	forebrain generation of neurons	[Group27, Group31, Group32]	4	0.000218018	0.0100288	{Group27=6.046780911674467E-15, Group31=2.053223806552958E-27, Group32=8.825371426963127E-34}	{Group27=1.4512274188018722E-13, Group31=6.159671419658874E-26, Group32=2.8241188566282007E-32}	[BCL11B, DCX, ROBO2, SEMA3A]
GO:0021879	forebrain neuron differentiation	[Group27, Group31, Group32]	4	0.000118555	0.00699474	{Group27=6.046780911674467E-15, Group31=2.053223806552958E-27, Group32=8.825371426963127E-34}	{Group27=1.4512274188018722E-13, Group31=6.159671419658874E-26, Group32=2.8241188566282007E-32}	[BCL11B, DCX, ROBO2, SEMA3A]
GO:0021884	forebrain neuron development	[Group27, Group31, Group32]	3	0.000311778	0.0130947	{Group27=6.046780911674467E-15, Group31=2.053223806552958E-27, Group32=8.825371426963127E-34}	{Group27=1.4512274188018722E-13, Group31=6.159671419658874E-26, Group32=2.8241188566282007E-32}	[DCX, ROBO2, SEMA3A]
GO:0021885	forebrain cell migration	[Group24, Group31]	3	0.00297508	0.0119003	{Group24=3.3130290664572953E-17, Group31=2.053223806552958E-27}	{Group24=8.282572666143238E-16, Group31=6.159671419658874E-26}	[DCX, FBXO45, SRGAP2]
GO:0021952	central nervous system projection neuron axonogenesis	[Group24, Group31]	5	7.75856e-08	8.45683e-06	{Group24=3.3130290664572953E-17, Group31=2.053223806552958E-27}	{Group24=8.282572666143238E-16, Group31=6.159671419658874E-26}	[DCX, EPHA4, EPHB1, EPHB2, FBXO45]
GO:0021953	central nervous system neuron differentiation	[Group11, Group27, Group31, Group32]	10	2.65684e-08	3.08193e-06	{Group11=1.505549800312027E-17, Group27=6.046780911674467E-15, Group31=2.053223806552958E-27, Group32=8.825371426963127E-34}	{Group11=3.9144294808112703E-16, Group27=1.4512274188018722E-13, Group31=6.159671419658874E-26, Group32=2.8241188566282007E-32}	[BCL11B, DCX, EPHA4, EPHB1, EPHB2, FBXO45, FOXN4, OPHN1, ROBO2, SEMA3A]
GO:0021954	central nervous system neuron development	[Group27, Group31]	7	1.04348e-07	1.10609e-05	{Group27=6.046780911674467E-15, Group31=2.053223806552958E-27}	{Group27=1.4512274188018722E-13, Group31=6.159671419658874E-26}	[DCX, EPHA4, EPHB1, EPHB2, FBXO45, ROBO2, SEMA3A]
GO:0021955	central nervous system neuron axonogenesis	[Group24, Group31]	5	4.30041e-07	4.25741e-05	{Group24=3.3130290664572953E-17, Group31=2.053223806552958E-27}	{Group24=8.282572666143238E-16, Group31=6.159671419658874E-26}	[DCX, EPHA4, EPHB1, EPHB2, FBXO45]
GO:0021987	cerebral cortex development	[Group11, Group24]	8	8.86651e-08	9.48716e-06	{Group11=1.505549800312027E-17, Group24=3.3130290664572953E-17}	{Group11=3.9144294808112703E-16, Group24=8.282572666143238E-16}	[CEP120, DCX, FAT4, FBXO45, GSK3B, KDM1A, PAX5, SRGAP2]
GO:0021988	olfactory lobe development	[Group27, Group31, Group32]	3	0.000618475	0.0197912	{Group27=6.046780911674467E-15, Group31=2.053223806552958E-27, Group32=8.825371426963127E-34}	{Group27=1.4512274188018722E-13, Group31=6.159671419658874E-26, Group32=2.8241188566282007E-32}	[DPYSL2, ROBO2, SEMA3A]
GO:0022027	interkinetic nuclear migration	[Group15, Group30]	4	4.64109e-09	5.66213e-07	{Group15=9.493877815039832E-9, Group30=5.743600438190801E-10}	{Group15=1.9937143411583647E-7, Group30=1.3210281007838842E-8}	[CEP120, DOCK7, HOOK3, PCM1]
GO:0022029	telencephalon cell migration	[Group24, Group31]	3	0.00261136	0.0156682	{Group24=3.3130290664572953E-17, Group31=2.053223806552958E-27}	{Group24=8.282572666143238E-16, Group31=6.159671419658874E-26}	[DCX, FBXO45, SRGAP2]
GO:0030032	lamellipodium assembly	[Group03]	3	0.00379236	0.00758472	{Group03=0.0037923579729228843}	{Group03=0.011377073918768653}	[CCDC88A, PLXNB3, SRGAP2]
GO:0030516	regulation of axon extension	[Group32]	8	1.34125e-08	1.58267e-06	{Group32=8.825371426963127E-34}	{Group32=2.8241188566282007E-32}	[DBN1, DPYSL2, GSK3B, ISLR2, MT3, SEMA3A, SEMA3C, SEMA4C]
GO:0030517	negative regulation of axon extension	[Group32]	4	3.71233e-05	0.00263575	{Group32=8.825371426963127E-34}	{Group32=2.8241188566282007E-32}	[MT3, SEMA3A, SEMA3C, SEMA4C]
GO:0030900	forebrain development	[Group11, Group24]	20	1.33616e-15	1.80382e-13	{Group11=1.505549800312027E-17, Group24=3.3130290664572953E-17}	{Group11=3.9144294808112703E-16, Group24=8.282572666143238E-16}	[ARID1A, BCL11B, CEP120, DCX, DOCK7, DPYSL2, EPHB2, FAT4, FBXO45, GSK3B, HAP1, HOOK3, KDM1A, NEUROD6, OPHN1, PAX5, PCM1, ROBO2, SEMA3A, SRGAP2]
GO:0031018	endocrine pancreas development	[Group18]	3	0.00143705	0.0244299	{Group18=6.227655053137776E-8}	{Group18=1.1209779095647996E-6}	[AKT1, GSK3B, INSM1]
GO:0031057	negative regulation of histone modification	[Group20]	3	0.000824961	0.0197991	{Group20=0.019092708043432164}	{Group20=0.019092708043432164}	[KDM1A, PAX5, SMARCB1]
GO:0031060	regulation of histone methylation	[Group20]	3	0.00394053	0.00394053	{Group20=0.019092708043432164}	{Group20=0.019092708043432164}	[KDM1A, PAX5, SMARCB1]
GO:0031061	negative regulation of histone methylation	[Group20]	3	0.00010982	0.0065892	{Group20=0.019092708043432164}	{Group20=0.019092708043432164}	[KDM1A, PAX5, SMARCB1]
GO:0031076	embryonic camera-type eye development	[Group14]	3	0.000769768	0.020014	{Group14=8.564323830035217E-6}	{Group14=1.1133620979045781E-4}	[ARID1A, SOX11, ZEB1]
GO:0031122	cytoplasmic microtubule organization	[Group13, Group30]	5	1.06866e-05	0.000865613	{Group13=5.754284014370311E-7, Group30=5.743600438190801E-10}	{Group13=9.206854422992498E-6, Group30=1.3210281007838842E-8}	[CCDC88A, CEP120, HOOK3, PCM1, SPAST]
GO:0031290	retinal ganglion cell axon guidance	[Group31, Group32]	4	2.59241e-06	0.000241094	{Group31=2.053223806552958E-27, Group32=8.825371426963127E-34}	{Group31=6.159671419658874E-26, Group32=2.8241188566282007E-32}	[EPHA7, EPHB1, EPHB2, ROBO2]
GO:0031333	negative regulation of protein-containing complex assembly	[Group18]	6	3.97479e-05	0.00278235	{Group18=6.227655053137776E-8}	{Group18=1.1209779095647996E-6}	[ARHGEF2, DACT1, GSK3B, IMPACT, SIRT2, STMN1]
GO:0031345	negative regulation of cell projection organization	[Group22, Group26, Group31, Group32]	10	1.15541e-08	1.37493e-06	{Group22=6.937281875634543E-9, Group26=1.0325407509509837E-33, Group31=2.053223806552958E-27, Group32=8.825371426963127E-34}	{Group22=1.5262020126395994E-7, Group26=3.2008763279480494E-32, Group31=6.159671419658874E-26, Group32=2.8241188566282007E-32}	[EFNB2, EPHA4, EPHA7, EPHB2, MT3, NGFR, PLXNB3, SEMA3A, SEMA3C, SEMA4C]
GO:0031498	chromatin disassembly	[Group25]	4	1.76361e-06	0.000165779	{Group25=6.092286789556243E-7}	{Group25=9.138430184334365E-6}	[ARID1A, SMARCA4, SMARCB1, SMARCD1]
GO:0031915	positive regulation of synaptic plasticity	[Group31]	3	1.21728e-05	0.000973826	{Group31=2.053223806552958E-27}	{Group31=6.159671419658874E-26}	[DBN1, EPHB2, NEUROD2]
GO:0032091	negative regulation of protein binding	[Group18]	6	8.04315e-06	0.000667581	{Group18=6.227655053137776E-8}	{Group18=1.1209779095647996E-6}	[AKT1, DACT1, GPSM1, GSK3B, KDM1A, STMN1]
GO:0032092	positive regulation of protein binding	[Group16, Group18, Group31]	4	0.000654173	0.0202794	{Group16=9.716916990713298E-9, Group18=6.227655053137776E-8, Group31=2.053223806552958E-27}	{Group16=1.9433833981426597E-7, Group18=1.1209779095647996E-6, Group31=6.159671419658874E-26}	[DACT1, EPHA4, GSK3B, RFNG]
GO:0032507	maintenance of protein location in cell	[Group13]	4	0.000256944	0.0110486	{Group13=5.754284014370311E-7}	{Group13=9.206854422992498E-6}	[AKT1, CCDC88A, DBN1, KIF2A]
GO:0032986	protein-DNA complex disassembly	[Group25]	4	2.59241e-06	0.000241094	{Group25=6.092286789556243E-7}	{Group25=9.138430184334365E-6}	[ARID1A, SMARCA4, SMARCB1, SMARCD1]
GO:0032990	cell part morphogenesis	[Group32]	34	1.06524e-26	1.59787e-24	{Group32=8.825371426963127E-34}	{Group32=2.8241188566282007E-32}	[BCL11B, BHLHB9, CHN1, CSPG5, DBN1, DCX, DOCK7, DPYSL2, DYNLT1, EFNB2, EIF2AK4, EPHA4, EPHA7, EPHB1, EPHB2, FBXO45, GSK3B, IGSF9, IMPACT, ISLR2, KIDINS220, METRN, MT3, NGFR, NTRK1, OPHN1, PLXNB3, ROBO2, SEMA3A, SEMA3C, SEMA4C, SPAST, SRGAP2, STMN1]
GO:0034332	adherens junction organization	[Group08, Group09, Group22]	3	0.00379236	0.00758472	{Group08=2.676712010422323E-4, Group09=3.9529932616993974E-4, Group22=6.937281875634543E-9}	{Group08=0.0021413696083378586, Group09=0.0027670952831895784, Group22=1.5262020126395994E-7}	[DCHS1, EFNB2, EPHA4]
GO:0034453	microtubule anchoring	[Group30]	3	0.000229336	0.0103201	{Group30=5.743600438190801E-10}	{Group30=1.3210281007838842E-8}	[GSK3B, HOOK3, PCM1]
GO:0034454	microtubule anchoring at centrosome	[Group30]	3	1.61804e-05	0.00122971	{Group30=5.743600438190801E-10}	{Group30=1.3210281007838842E-8}	[GSK3B, HOOK3, PCM1]
GO:0034644	cellular response to UV	[Group25]	4	0.000654173	0.0202794	{Group25=6.092286789556243E-7}	{Group25=9.138430184334365E-6}	[EIF2AK4, FMR1, IMPACT, KDM1A]
GO:0035023	regulation of Rho protein signal transduction	[Group10]	4	0.000798209	0.0199552	{Group10=1.2423533447573564E-5}	{Group10=1.4908240137088277E-4}	[ARHGEF2, BCL6, OPHN1, STMN1]
GO:0035329	hippo signaling	[Group08]	3	0.000824961	0.0197991	{Group08=2.676712010422323E-4}	{Group08=0.0021413696083378586}	[DCHS1, FAT4, SOX11]
GO:0035904	aorta development	[Group17]	3	0.00196983	0.0216681	{Group17=2.9023229567845185E-19}	{Group17=8.126504278996652E-18}	[EFNB2, NGFR, ROBO2]
GO:0035914	skeletal muscle cell differentiation	[Group14]	3	0.00364764	0.0109429	{Group14=8.564323830035217E-6}	{Group14=1.1133620979045781E-4}	[EPHB1, PAX5, SOX11]
GO:0038179	neurotrophin signaling pathway	[Group12, Group21]	4	4.06131e-05	0.0028023	{Group12=5.834060975840905E-6, Group21=2.6469987588527892E-8}	{Group12=8.167685366177267E-5, Group21=5.0292976418203E-7}	[HAP1, KIDINS220, NGFR, NTRK1]
GO:0044380	protein localization to cytoskeleton	[Group30]	3	0.00249659	0.0174761	{Group30=5.743600438190801E-10}	{Group30=1.3210281007838842E-8}	[GSK3B, HOOK3, PCM1]
GO:0044788	modulation by host of viral process	[Group25]	3	0.000487674	0.0180439	{Group25=6.092286789556243E-7}	{Group25=9.138430184334365E-6}	[EIF2AK4, FMR1, ZC3H12A]
GO:0044827	modulation by host of viral genome replication	[Group25]	3	4.92458e-05	0.00329947	{Group25=6.092286789556243E-7}	{Group25=9.138430184334365E-6}	[EIF2AK4, FMR1, ZC3H12A]
GO:0045499	chemorepellent activity	[Group32]	4	4.33434e-06	0.000377087	{Group32=8.825371426963127E-34}	{Group32=2.8241188566282007E-32}	[EPHA7, SEMA3A, SEMA3C, SEMA4C]
GO:0045664	regulation of neuron differentiation	[Group28, Group32]	35	1.03194e-28	1.56856e-26	{Group28=4.3271548601618744E-34, Group32=8.825371426963127E-34}	{Group28=1.4279611038534186E-32, Group32=2.8241188566282007E-32}	[AKT1, ARHGEF2, BCL11B, BCL6, BHLHB9, CCDC88A, CHN1, DBN1, DPYSL2, DYNLT1, EFNB2, EIF2AK4, EPHA4, EPHA7, EPHB2, FMR1, GSK3B, IMPACT, ISLR2, KDM1A, KIDINS220, METRN, MT3, NEUROD2, NGFR, NTRK1, PLXNB3, ROBO2, SEMA3A, SEMA3C, SEMA4C, SETX, SOX11, TCF4, ZEB1]
GO:0045665	negative regulation of neuron differentiation	[Group26, Group31, Group32]	11	5.40115e-09	6.53539e-07	{Group26=1.0325407509509837E-33, Group31=2.053223806552958E-27, Group32=8.825371426963127E-34}	{Group26=3.2008763279480494E-32, Group31=6.159671419658874E-26, Group32=2.8241188566282007E-32}	[EFNB2, EIF2AK4, EPHA4, EPHA7, EPHB2, GSK3B, MT3, NGFR, SEMA3A, SEMA3C, SEMA4C]
GO:0045666	positive regulation of neuron differentiation	[Group23, Group28, Group32]	21	3.01649e-17	4.19292e-15	{Group23=5.466550879168331E-26, Group28=4.3271548601618744E-34, Group32=8.825371426963127E-34}	{Group23=1.5852997549588159E-24, Group28=1.4279611038534186E-32, Group32=2.8241188566282007E-32}	[ARHGEF2, BCL6, BHLHB9, DBN1, DYNLT1, EPHA4, FMR1, IMPACT, ISLR2, KDM1A, KIDINS220, METRN, NEUROD2, NGFR, NTRK1, PLXNB3, ROBO2, SETX, SOX11, TCF4, ZEB1]
GO:0045724	positive regulation of cilium assembly	[Group13, Group30]	3	0.000229336	0.0103201	{Group13=5.754284014370311E-7, Group30=5.743600438190801E-10}	{Group13=9.206854422992498E-6, Group30=1.3210281007838842E-8}	[CCDC88A, CEP120, HAP1]
GO:0045742	positive regulation of epidermal growth factor receptor signaling pathway	[Group13]	3	0.000572658	0.0194704	{Group13=5.754284014370311E-7}	{Group13=9.206854422992498E-6}	[AKT1, CCDC88A, HAP1]
GO:0045815	positive regulation of gene expression, epigenetic	[Group25]	3	0.00272935	0.0136467	{Group25=6.092286789556243E-7}	{Group25=9.138430184334365E-6}	[ARID1A, ARID1B, SMARCD1]
GO:0046580	negative regulation of Ras protein signal transduction	[Group10]	3	0.00178051	0.0231467	{Group10=1.2423533447573564E-5}	{Group10=1.4908240137088277E-4}	[BCL6, EPHB2, STMN1]
GO:0048011	neurotrophin TRK receptor signaling pathway	[Group12, Group21, Group31]	3	0.000572658	0.0194704	{Group12=5.834060975840905E-6, Group21=2.6469987588527892E-8, Group31=2.053223806552958E-27}	{Group12=8.167685366177267E-5, Group21=5.0292976418203E-7, Group31=6.159671419658874E-26}	[HAP1, NGFR, NTRK1]
GO:0048013	ephrin receptor signaling pathway	[Group22, Group31, Group32]	7	1.52392e-07	1.5544e-05	{Group22=6.937281875634543E-9, Group31=2.053223806552958E-27, Group32=8.825371426963127E-34}	{Group22=1.5262020126395994E-7, Group31=6.159671419658874E-26, Group32=2.8241188566282007E-32}	[CHN1, EFNB2, EPHA4, EPHA7, EPHB1, EPHB2, NTRK1]
GO:0048048	embryonic eye morphogenesis	[Group14]	3	0.000666569	0.0199971	{Group14=8.564323830035217E-6}	{Group14=1.1133620979045781E-4}	[ARID1A, SOX11, ZEB1]
GO:0048096	chromatin-mediated maintenance of transcription	[Group25]	3	2.66063e-05	0.00194226	{Group25=6.092286789556243E-7}	{Group25=9.138430184334365E-6}	[ARID1A, ARID1B, SMARCD1]
GO:0048483	autonomic nervous system development	[Group19, Group31, Group32]	4	5.25252e-05	0.00346666	{Group19=6.775042867523042E-8, Group31=2.053223806552958E-27, Group32=8.825371426963127E-34}	{Group19=1.1517572874789172E-6, Group31=6.159671419658874E-26, Group32=2.8241188566282007E-32}	[INSM1, NTRK1, SEMA3A, SOX11]
GO:0048485	sympathetic nervous system development	[Group19, Group31, Group32]	4	3.1008e-06	0.000282173	{Group19=6.775042867523042E-8, Group31=2.053223806552958E-27, Group32=8.825371426963127E-34}	{Group19=1.1517572874789172E-6, Group31=6.159671419658874E-26, Group32=2.8241188566282007E-32}	[INSM1, NTRK1, SEMA3A, SOX11]
GO:0048588	developmental cell growth	[Group32]	12	6.96894e-10	8.78086e-08	{Group32=8.825371426963127E-34}	{Group32=2.8241188566282007E-32}	[DBN1, DCX, DPYSL2, EIF2AK4, EPHA7, GSK3B, IMPACT, ISLR2, MT3, SEMA3A, SEMA3C, SEMA4C]
GO:0048593	camera-type eye morphogenesis	[Group14, Group31]	6	1.98647e-05	0.00148985	{Group14=8.564323830035217E-6, Group31=2.053223806552958E-27}	{Group14=1.1133620979045781E-4, Group31=6.159671419658874E-26}	[ARID1A, EPHB1, EPHB2, FOXN4, SOX11, ZEB1]
GO:0048596	embryonic camera-type eye morphogenesis	[Group14]	3	0.000311778	0.0130947	{Group14=8.564323830035217E-6}	{Group14=1.1133620979045781E-4}	[ARID1A, SOX11, ZEB1]
GO:0048640	negative regulation of developmental growth	[Group32]	5	0.000170829	0.00905392	{Group32=8.825371426963127E-34}	{Group32=2.8241188566282007E-32}	[EPHA7, MT3, SEMA3A, SEMA3C, SEMA4C]
GO:0048667	cell morphogenesis involved in neuron differentiation	[Group32]	29	1.91197e-22	2.77236e-20	{Group32=8.825371426963127E-34}	{Group32=2.8241188566282007E-32}	[BCL11B, BHLHB9, CHN1, DBN1, DCX, DOCK7, DPYSL2, EFNB2, EPHA4, EPHA7, EPHB1, EPHB2, FBXO45, GSK3B, IGSF9, ISLR2, KIDINS220, METRN, MT3, NGFR, NTRK1, OPHN1, PLXNB3, ROBO2, SEMA3A, SEMA3C, SEMA4C, SPAST, STMN1]
GO:0048675	axon extension	[Group32]	9	7.39656e-09	8.87587e-07	{Group32=8.825371426963127E-34}	{Group32=2.8241188566282007E-32}	[DBN1, DCX, DPYSL2, GSK3B, ISLR2, MT3, SEMA3A, SEMA3C, SEMA4C]
GO:0048812	neuron projection morphogenesis	[Group32]	33	3.45081e-26	5.14171e-24	{Group32=8.825371426963127E-34}	{Group32=2.8241188566282007E-32}	[BCL11B, BHLHB9, CHN1, DBN1, DCX, DOCK7, DPYSL2, DYNLT1, EFNB2, EIF2AK4, EPHA4, EPHA7, EPHB1, EPHB2, FBXO45, GSK3B, IGSF9, IMPACT, ISLR2, KIDINS220, METRN, MT3, NGFR, NTRK1, OPHN1, PLXNB3, ROBO2, SEMA3A, SEMA3C, SEMA4C, SPAST, SRGAP2, STMN1]
GO:0048813	dendrite morphogenesis	[Group29, Group31]	9	2.69603e-08	3.10044e-06	{Group29=1.1516314237809592E-18, Group31=2.053223806552958E-27}	{Group29=3.1094048442085897E-17, Group31=6.159671419658874E-26}	[BHLHB9, DBN1, DCX, EPHA4, EPHB1, EPHB2, GSK3B, KIDINS220, SEMA3A]
GO:0048841	regulation of axon extension involved in axon guidance	[Group32]	3	0.000342973	0.0140619	{Group32=8.825371426963127E-34}	{Group32=2.8241188566282007E-32}	[SEMA3A, SEMA3C, SEMA4C]
GO:0048843	negative regulation of axon extension involved in axon guidance	[Group32]	3	0.000183138	0.00952317	{Group32=8.825371426963127E-34}	{Group32=2.8241188566282007E-32}	[SEMA3A, SEMA3C, SEMA4C]
GO:0048846	axon extension involved in axon guidance	[Group32]	3	0.000572658	0.0194704	{Group32=8.825371426963127E-34}	{Group32=2.8241188566282007E-32}	[SEMA3A, SEMA3C, SEMA4C]
GO:0048857	neural nucleus development	[Group07]	3	0.00394053	0.00394053	{Group07=0.003940534213474787}	{Group07=0.007881068426949574}	[INA, NDRG2, SIRT2]
GO:0048858	cell projection morphogenesis	[Group32]	34	4.19655e-27	6.33679e-25	{Group32=8.825371426963127E-34}	{Group32=2.8241188566282007E-32}	[BCL11B, BHLHB9, CHN1, CSPG5, DBN1, DCX, DOCK7, DPYSL2, DYNLT1, EFNB2, EIF2AK4, EPHA4, EPHA7, EPHB1, EPHB2, FBXO45, GSK3B, IGSF9, IMPACT, ISLR2, KIDINS220, METRN, MT3, NGFR, NTRK1, OPHN1, PLXNB3, ROBO2, SEMA3A, SEMA3C, SEMA4C, SPAST, SRGAP2, STMN1]
GO:0048864	stem cell development	[Group19, Group32]	4	0.000602102	0.0198694	{Group19=6.775042867523042E-8, Group32=8.825371426963127E-34}	{Group19=1.1517572874789172E-6, Group32=2.8241188566282007E-32}	[SEMA3A, SEMA3C, SEMA4C, SOX11]
GO:0050767	regulation of neurogenesis	[Group26, Group28, Group32]	43	6.40312e-36	9.92484e-34	{Group26=1.0325407509509837E-33, Group28=4.3271548601618744E-34, Group32=8.825371426963127E-34}	{Group26=3.2008763279480494E-32, Group28=1.4279611038534186E-32, Group32=2.8241188566282007E-32}	[AKT1, ARHGEF2, BCL11B, BCL6, BHLHB9, CCDC88A, CHN1, DBN1, DOCK7, DPYSL2, DYNLT1, EFNB2, EIF2AK4, EPHA4, EPHA7, EPHB2, FMR1, GSK3B, HAP1, HOOK3, IMPACT, ISLR2, KDM1A, KIDINS220, METRN, MT3, NEUROD2, NEXMIF, NGFR, NTRK1, PCM1, PLXNB3, ROBO2, SEMA3A, SEMA3C, SEMA4C, SETX, SIRT2, SOX11, SRGAP2, TCF4, XRCC5, ZEB1]
GO:0050768	negative regulation of neurogenesis	[Group26, Group32]	19	3.7395e-17	5.16051e-15	{Group26=1.0325407509509837E-33, Group32=8.825371426963127E-34}	{Group26=3.2008763279480494E-32, Group32=2.8241188566282007E-32}	[ARHGEF2, DYNLT1, EFNB2, EIF2AK4, EPHA4, EPHA7, EPHB2, GSK3B, HOOK3, MT3, NEXMIF, NGFR, PCM1, SEMA3A, SEMA3C, SEMA4C, SIRT2, SOX11, SRGAP2]
GO:0050769	positive regulation of neurogenesis	[Group28, Group32]	25	7.6771e-20	1.09015e-17	{Group28=4.3271548601618744E-34, Group32=8.825371426963127E-34}	{Group28=1.4279611038534186E-32, Group32=2.8241188566282007E-32}	[ARHGEF2, BCL6, BHLHB9, DBN1, DYNLT1, EPHA4, EPHB2, FMR1, HAP1, IMPACT, ISLR2, KDM1A, KIDINS220, METRN, NEUROD2, NGFR, NTRK1, PLXNB3, ROBO2, SEMA3A, SETX, SOX11, TCF4, XRCC5, ZEB1]
GO:0050770	regulation of axonogenesis	[Group17, Group23, Group32]	16	2.66825e-16	3.65551e-14	{Group17=2.9023229567845185E-19, Group23=5.466550879168331E-26, Group32=8.825371426963127E-34}	{Group17=8.126504278996652E-18, Group23=1.5852997549588159E-24, Group32=2.8241188566282007E-32}	[CHN1, DBN1, DPYSL2, EPHA4, EPHA7, EPHB2, GSK3B, ISLR2, METRN, MT3, NGFR, PLXNB3, ROBO2, SEMA3A, SEMA3C, SEMA4C]
GO:0050771	negative regulation of axonogenesis	[Group26, Group31, Group32]	7	3.7942e-08	4.2495e-06	{Group26=1.0325407509509837E-33, Group31=2.053223806552958E-27, Group32=8.825371426963127E-34}	{Group26=3.2008763279480494E-32, Group31=6.159671419658874E-26, Group32=2.8241188566282007E-32}	[EPHA7, EPHB2, MT3, NGFR, SEMA3A, SEMA3C, SEMA4C]
GO:0050772	positive regulation of axonogenesis	[Group17, Group23, Group28, Group32]	6	3.2591e-06	0.000293319	{Group17=2.9023229567845185E-19, Group23=5.466550879168331E-26, Group28=4.3271548601618744E-34, Group32=8.825371426963127E-34}	{Group17=8.126504278996652E-18, Group23=1.5852997549588159E-24, Group28=1.4279611038534186E-32, Group32=2.8241188566282007E-32}	[DBN1, ISLR2, METRN, NGFR, PLXNB3, ROBO2]
GO:0050775	positive regulation of dendrite morphogenesis	[Group23, Group29, Group31]	3	0.000769768	0.020014	{Group23=5.466550879168331E-26, Group29=1.1516314237809592E-18, Group31=2.053223806552958E-27}	{Group23=1.5852997549588159E-24, Group29=3.1094048442085897E-17, Group31=6.159671419658874E-26}	[BHLHB9, DBN1, EPHA4]
GO:0050807	regulation of synapse organization	[Group29, Group31, Group32]	10	8.75014e-08	9.45016e-06	{Group29=1.1516314237809592E-18, Group31=2.053223806552958E-27, Group32=8.825371426963127E-34}	{Group29=3.1094048442085897E-17, Group31=6.159671419658874E-26, Group32=2.8241188566282007E-32}	[BHLHB9, DBN1, EPHA4, EPHA7, EPHB1, EPHB2, IGSF9, NEUROD2, NTRK1, ROBO2]
GO:0050919	negative chemotaxis	[Group27, Group31, Group32]	5	1.51229e-06	0.000146692	{Group27=6.046780911674467E-15, Group31=2.053223806552958E-27, Group32=8.825371426963127E-34}	{Group27=1.4512274188018722E-13, Group31=6.159671419658874E-26, Group32=2.8241188566282007E-32}	[EPHA7, ROBO2, SEMA3A, SEMA3C, SEMA4C]
GO:0050922	negative regulation of chemotaxis	[Group27, Group31, Group32]	4	0.000194554	0.00972768	{Group27=6.046780911674467E-15, Group31=2.053223806552958E-27, Group32=8.825371426963127E-34}	{Group27=1.4512274188018722E-13, Group31=6.159671419658874E-26, Group32=2.8241188566282007E-32}	[ROBO2, SEMA3A, SEMA3C, SEMA4C]
GO:0051058	negative regulation of small GTPase mediated signal transduction	[Group10]	3	0.00249659	0.0174761	{Group10=1.2423533447573564E-5}	{Group10=1.4908240137088277E-4}	[BCL6, EPHB2, STMN1]
GO:0051099	positive regulation of binding	[Group16, Group18]	9	1.35489e-07	1.40908e-05	{Group16=9.716916990713298E-9, Group18=6.227655053137776E-8}	{Group16=1.9433833981426597E-7, Group18=1.1209779095647996E-6}	[DACT1, EPHA4, FMR1, GPSM1, GSK3B, KDM1A, RFNG, SIRT2, STMN1]
GO:0051567	histone H3-K9 methylation	[Group20]	3	0.000716985	0.0207926	{Group20=0.019092708043432164}	{Group20=0.019092708043432164}	[KDM1A, PAX5, SMARCB1]
GO:0051570	regulation of histone H3-K9 methylation	[Group20]	3	0.000205396	0.00985902	{Group20=0.019092708043432164}	{Group20=0.019092708043432164}	[KDM1A, PAX5, SMARCB1]
GO:0051573	negative regulation of histone H3-K9 methylation	[Group20]	3	1.61804e-05	0.00122971	{Group20=0.019092708043432164}	{Group20=0.019092708043432164}	[KDM1A, PAX5, SMARCB1]
GO:0051647	nucleus localization	[Group15, Group30]	4	1.31006e-05	0.00103495	{Group15=9.493877815039832E-9, Group30=5.743600438190801E-10}	{Group15=1.9937143411583647E-7, Group30=1.3210281007838842E-8}	[CEP120, DOCK7, HOOK3, PCM1]
GO:0051702	interaction with symbiont	[Group25]	5	8.7513e-05	0.00551332	{Group25=6.092286789556243E-7}	{Group25=9.138430184334365E-6}	[EIF2AK4, FMR1, SMARCA4, SMARCB1, ZC3H12A]
GO:0051817	modulation of process of other organism involved in symbiotic interaction	[Group25]	5	0.000104482	0.00637339	{Group25=6.092286789556243E-7}	{Group25=9.138430184334365E-6}	[EIF2AK4, FMR1, SMARCA4, SMARCB1, ZC3H12A]
GO:0051851	modulation by host of symbiont process	[Group25]	5	1.32149e-05	0.00103076	{Group25=6.092286789556243E-7}	{Group25=9.138430184334365E-6}	[EIF2AK4, FMR1, SMARCA4, SMARCB1, ZC3H12A]
GO:0051960	regulation of nervous system development	[Group26, Group28, Group32]	44	5.8627e-35	9.02857e-33	{Group26=1.0325407509509837E-33, Group28=4.3271548601618744E-34, Group32=8.825371426963127E-34}	{Group26=3.2008763279480494E-32, Group28=1.4279611038534186E-32, Group32=2.8241188566282007E-32}	[AKT1, ARHGEF2, BCL11B, BCL6, BHLHB9, CCDC88A, CHN1, DBN1, DOCK7, DPYSL2, DYNLT1, EFNB2, EIF2AK4, EPHA4, EPHA7, EPHB1, EPHB2, FMR1, GSK3B, HAP1, HOOK3, IMPACT, ISLR2, KDM1A, KIDINS220, METRN, MT3, NEUROD2, NEXMIF, NGFR, NTRK1, PCM1, PLXNB3, ROBO2, SEMA3A, SEMA3C, SEMA4C, SETX, SIRT2, SOX11, SRGAP2, TCF4, XRCC5, ZEB1]
GO:0051961	negative regulation of nervous system development	[Group26, Group28, Group32]	21	4.48605e-19	6.28047e-17	{Group26=1.0325407509509837E-33, Group28=4.3271548601618744E-34, Group32=8.825371426963127E-34}	{Group26=3.2008763279480494E-32, Group28=1.4279611038534186E-32, Group32=2.8241188566282007E-32}	[ARHGEF2, DYNLT1, EFNB2, EIF2AK4, EPHA4, EPHA7, EPHB2, GSK3B, HOOK3, MT3, NEUROD2, NEXMIF, NGFR, PCM1, ROBO2, SEMA3A, SEMA3C, SEMA4C, SIRT2, SOX11, SRGAP2]
GO:0051962	positive regulation of nervous system development	[Group28, Group32]	26	9.59321e-20	1.35264e-17	{Group28=4.3271548601618744E-34, Group32=8.825371426963127E-34}	{Group28=1.4279611038534186E-32, Group32=2.8241188566282007E-32}	[ARHGEF2, BCL6, BHLHB9, DBN1, DYNLT1, EPHA4, EPHB1, EPHB2, FMR1, HAP1, IMPACT, ISLR2, KDM1A, KIDINS220, METRN, NEUROD2, NGFR, NTRK1, PLXNB3, ROBO2, SEMA3A, SETX, SOX11, TCF4, XRCC5, ZEB1]
GO:0051963	regulation of synapse assembly	[Group21, Group31]	6	8.91443e-06	0.000730983	{Group21=2.6469987588527892E-8, Group31=2.053223806552958E-27}	{Group21=5.0292976418203E-7, Group31=6.159671419658874E-26}	[BHLHB9, EPHA7, EPHB1, EPHB2, NTRK1, ROBO2]
GO:0051965	positive regulation of synapse assembly	[Group21, Group31]	4	0.000206045	0.00968413	{Group21=2.6469987588527892E-8, Group31=2.053223806552958E-27}	{Group21=5.0292976418203E-7, Group31=6.159671419658874E-26}	[BHLHB9, EPHB1, EPHB2, NTRK1]
GO:0060284	regulation of cell development	[Group26, Group28, Group32]	44	9.7043e-35	1.48476e-32	{Group26=1.0325407509509837E-33, Group28=4.3271548601618744E-34, Group32=8.825371426963127E-34}	{Group26=3.2008763279480494E-32, Group28=1.4279611038534186E-32, Group32=2.8241188566282007E-32}	[AKT1, ARHGEF2, BCL11B, BCL6, BHLHB9, CCDC88A, CHN1, CSPG5, DBN1, DOCK7, DPYSL2, DYNLT1, EFNB2, EIF2AK4, EPHA4, EPHA7, EPHB2, FMR1, GSK3B, HAP1, HOOK3, IMPACT, ISLR2, KDM1A, KIDINS220, METRN, MT3, NEUROD2, NEXMIF, NGFR, NTRK1, PCM1, PLXNB3, ROBO2, SEMA3A, SEMA3C, SEMA4C, SETX, SIRT2, SOX11, SRGAP2, TCF4, XRCC5, ZEB1]
GO:0060291	long-term synaptic potentiation	[Group16, Group31, Group32]	4	0.000767767	0.0207297	{Group16=9.716916990713298E-9, Group31=2.053223806552958E-27, Group32=8.825371426963127E-34}	{Group16=1.9433833981426597E-7, Group31=6.159671419658874E-26, Group32=2.8241188566282007E-32}	[EIF2AK4, EPHA4, EPHB2, GSK3B]
GO:0060384	innervation	[Group19, Group31]	3	0.000205396	0.00985902	{Group19=6.775042867523042E-8, Group31=2.053223806552958E-27}	{Group19=1.1517572874789172E-6, Group31=6.159671419658874E-26}	[FBXO45, NTRK1, SEMA3A]
GO:0060560	developmental growth involved in morphogenesis	[Group32]	12	1.0415e-09	1.30188e-07	{Group32=8.825371426963127E-34}	{Group32=2.8241188566282007E-32}	[DBN1, DCX, DPYSL2, EIF2AK4, EPHA7, GSK3B, IMPACT, ISLR2, MT3, SEMA3A, SEMA3C, SEMA4C]
GO:0060996	dendritic spine development	[Group29, Group31]	8	3.20241e-08	3.61873e-06	{Group29=1.1516314237809592E-18, Group31=2.053223806552958E-27}	{Group29=3.1094048442085897E-17, Group31=6.159671419658874E-26}	[ARID1B, BHLHB9, DBN1, EPHA4, EPHB1, EPHB2, FMR1, SRGAP2]
GO:0060997	dendritic spine morphogenesis	[Group29, Group31]	5	1.06866e-05	0.000865613	{Group29=1.1516314237809592E-18, Group31=2.053223806552958E-27}	{Group29=3.1094048442085897E-17, Group31=6.159671419658874E-26}	[BHLHB9, DBN1, EPHA4, EPHB1, EPHB2]
GO:0060998	regulation of dendritic spine development	[Group23, Group29, Group31]	4	0.000506898	0.0182483	{Group23=5.466550879168331E-26, Group29=1.1516314237809592E-18, Group31=2.053223806552958E-27}	{Group23=1.5852997549588159E-24, Group29=3.1094048442085897E-17, Group31=6.159671419658874E-26}	[BHLHB9, DBN1, EPHA4, FMR1]
GO:0060999	positive regulation of dendritic spine development	[Group29, Group31]	3	0.00135831	0.0244495	{Group29=1.1516314237809592E-18, Group31=2.053223806552958E-27}	{Group29=3.1094048442085897E-17, Group31=6.159671419658874E-26}	[BHLHB9, DBN1, FMR1]
GO:0061001	regulation of dendritic spine morphogenesis	[Group23, Group29, Group31]	3	0.00143705	0.0244299	{Group23=5.466550879168331E-26, Group29=1.1516314237809592E-18, Group31=2.053223806552958E-27}	{Group23=1.5852997549588159E-24, Group29=3.1094048442085897E-17, Group31=6.159671419658874E-26}	[BHLHB9, DBN1, EPHA4]
GO:0061351	neural precursor cell proliferation	[Group15, Group30]	10	2.21741e-09	2.72741e-07	{Group15=9.493877815039832E-9, Group30=5.743600438190801E-10}	{Group15=1.9937143411583647E-7, Group30=1.3210281007838842E-8}	[ARHGEF2, CEP120, DBN1, DOCK7, EPHB1, HOOK3, INSM1, KDM1A, PCM1, SIRT2]
GO:0061387	regulation of extent of cell growth	[Group32]	9	2.14631e-09	2.66142e-07	{Group32=8.825371426963127E-34}	{Group32=2.8241188566282007E-32}	[DBN1, DPYSL2, EPHA7, GSK3B, ISLR2, MT3, SEMA3A, SEMA3C, SEMA4C]
GO:0061564	axon development	[Group32]	28	8.56501e-23	1.25906e-20	{Group32=8.825371426963127E-34}	{Group32=2.8241188566282007E-32}	[BCL11B, CHN1, DBN1, DCX, DOCK7, DPYSL2, DYNLT1, EFNB2, EPHA4, EPHA7, EPHB1, EPHB2, FBXO45, GSK3B, IGSF9, ISLR2, METRN, MT3, NGFR, NTRK1, OPHN1, PLXNB3, ROBO2, SEMA3A, SEMA3C, SEMA4C, SPAST, STMN1]
GO:0061647	histone H3-K9 modification	[Group20]	3	0.00143705	0.0244299	{Group20=0.019092708043432164}	{Group20=0.019092708043432164}	[KDM1A, PAX5, SMARCB1]
GO:0070542	response to fatty acid	[Group04]	4	0.000829495	0.0190784	{Group04=8.294949756818312E-4}	{Group04=0.004976969854090987}	[AKT1, SMARCD1, XRCC5, ZC3H12A]
GO:0071398	cellular response to fatty acid	[Group04]	4	0.000135059	0.00783344	{Group04=8.294949756818312E-4}	{Group04=0.004976969854090987}	[AKT1, SMARCD1, XRCC5, ZC3H12A]
GO:0071526	semaphorin-plexin signaling pathway	[Group32]	4	3.71233e-05	0.00263575	{Group32=8.825371426963127E-34}	{Group32=2.8241188566282007E-32}	[PLXNB3, SEMA3A, SEMA3C, SEMA4C]
GO:0072176	nephric duct development	[Group09, Group22, Group31, Group32]	3	5.89129e-05	0.00382934	{Group09=3.9529932616993974E-4, Group22=6.937281875634543E-9, Group31=2.053223806552958E-27, Group32=8.825371426963127E-34}	{Group09=0.0027670952831895784, Group22=1.5262020126395994E-7, Group31=6.159671419658874E-26, Group32=2.8241188566282007E-32}	[EFNB2, EPHA4, EPHA7]
GO:0072178	nephric duct morphogenesis	[Group09, Group22, Group31, Group32]	3	2.09696e-05	0.00155175	{Group09=3.9529932616993974E-4, Group22=6.937281875634543E-9, Group31=2.053223806552958E-27, Group32=8.825371426963127E-34}	{Group09=0.0027670952831895784, Group22=1.5262020126395994E-7, Group31=6.159671419658874E-26, Group32=2.8241188566282007E-32}	[EFNB2, EPHA4, EPHA7]
GO:0072393	microtubule anchoring at microtubule organizing center	[Group30]	3	2.66063e-05	0.00194226	{Group30=5.743600438190801E-10}	{Group30=1.3210281007838842E-8}	[GSK3B, HOOK3, PCM1]
GO:0072698	protein localization to microtubule cytoskeleton	[Group30]	3	0.00187368	0.0224841	{Group30=5.743600438190801E-10}	{Group30=1.3210281007838842E-8}	[GSK3B, HOOK3, PCM1]
GO:0090102	cochlea development	[Group08, Group09]	3	0.00227655	0.0182124	{Group08=2.676712010422323E-4, Group09=3.9529932616993974E-4}	{Group08=0.0021413696083378586, Group09=0.0027670952831895784}	[DCHS1, EPHA4, ZEB1]
GO:0090559	regulation of membrane permeability	[Group06]	4	0.000602102	0.0198694	{Group06=3.8254615939539285E-5}	{Group06=3.825461593953928E-4}	[DYNLT1, GSK3B, KIF2A, MT3]
GO:0097061	dendritic spine organization	[Group29, Group31]	5	4.18708e-05	0.00284721	{Group29=1.1516314237809592E-18, Group31=2.053223806552958E-27}	{Group29=3.1094048442085897E-17, Group31=6.159671419658874E-26}	[BHLHB9, DBN1, EPHA4, EPHB1, EPHB2]
GO:0097485	neuron projection guidance	[Group31, Group32]	17	1.00894e-14	1.3318e-12	{Group31=2.053223806552958E-27, Group32=8.825371426963127E-34}	{Group31=6.159671419658874E-26, Group32=2.8241188566282007E-32}	[BCL11B, CHN1, DPYSL2, EFNB2, EPHA4, EPHA7, EPHB1, EPHB2, IGSF9, NGFR, NTRK1, OPHN1, PLXNB3, ROBO2, SEMA3A, SEMA3C, SEMA4C]
GO:0098631	cell adhesion mediator activity	[Group05]	3	0.00261136	0.0156682	{Group05=0.002611359919404661}	{Group05=0.010445439677618644}	[GLDN, IGSF9, PLXNB3]
GO:0098632	cell-cell adhesion mediator activity	[Group05]	3	0.00160301	0.0240452	{Group05=0.002611359919404661}	{Group05=0.010445439677618644}	[GLDN, IGSF9, PLXNB3]
GO:0099173	postsynapse organization	[Group29, Group31]	8	1.51951e-06	0.000145872	{Group29=1.1516314237809592E-18, Group31=2.053223806552958E-27}	{Group29=3.1094048442085897E-17, Group31=6.159671419658874E-26}	[BHLHB9, DBN1, EPHA4, EPHA7, EPHB1, EPHB2, INA, OPHN1]
GO:0106027	neuron projection organization	[Group29, Group31]	6	4.14539e-06	0.000364795	{Group29=1.1516314237809592E-18, Group31=2.053223806552958E-27}	{Group29=3.1094048442085897E-17, Group31=6.159671419658874E-26}	[BHLHB9, DBN1, EPHA4, EPHB1, EPHB2, GSK3B]
GO:0106030	neuron projection fasciculation	[Group31, Group32]	3	0.000205396	0.00985902	{Group31=2.053223806552958E-27, Group32=8.825371426963127E-34}	{Group31=6.159671419658874E-26, Group32=2.8241188566282007E-32}	[EPHA4, EPHB2, SEMA3A]
GO:0120039	plasma membrane bounded cell projection morphogenesis	[Group32]	33	6.42031e-26	9.50205e-24	{Group32=8.825371426963127E-34}	{Group32=2.8241188566282007E-32}	[BCL11B, BHLHB9, CHN1, DBN1, DCX, DOCK7, DPYSL2, DYNLT1, EFNB2, EIF2AK4, EPHA4, EPHA7, EPHB1, EPHB2, FBXO45, GSK3B, IGSF9, IMPACT, ISLR2, KIDINS220, METRN, MT3, NGFR, NTRK1, OPHN1, PLXNB3, ROBO2, SEMA3A, SEMA3C, SEMA4C, SPAST, SRGAP2, STMN1]
GO:1900006	positive regulation of dendrite development	[Group23, Group29, Group31]	4	0.000422936	0.0164945	{Group23=5.466550879168331E-26, Group29=1.1516314237809592E-18, Group31=2.053223806552958E-27}	{Group23=1.5852997549588159E-24, Group29=3.1094048442085897E-17, Group31=6.159671419658874E-26}	[BHLHB9, DBN1, EPHA4, FMR1]
GO:1900271	regulation of long-term synaptic potentiation	[Group16, Group31, Group32]	4	6.17657e-05	0.003953	{Group16=9.716916990713298E-9, Group31=2.053223806552958E-27, Group32=8.825371426963127E-34}	{Group16=1.9433833981426597E-7, Group31=6.159671419658874E-26, Group32=2.8241188566282007E-32}	[EIF2AK4, EPHA4, EPHB2, GSK3B]
GO:1901186	positive regulation of ERBB signaling pathway	[Group13]	3	0.000666569	0.0199971	{Group13=5.754284014370311E-7}	{Group13=9.206854422992498E-6}	[AKT1, CCDC88A, HAP1]
GO:1902017	regulation of cilium assembly	[Group13, Group30]	3	0.00227655	0.0182124	{Group13=5.754284014370311E-7, Group30=5.743600438190801E-10}	{Group13=9.206854422992498E-6, Group30=1.3210281007838842E-8}	[CCDC88A, CEP120, HAP1]
GO:1902284	neuron projection extension involved in neuron projection guidance	[Group32]	3	0.000572658	0.0194704	{Group32=8.825371426963127E-34}	{Group32=2.8241188566282007E-32}	[SEMA3A, SEMA3C, SEMA4C]
GO:1902667	regulation of axon guidance	[Group32]	3	0.00094275	0.0207405	{Group32=8.825371426963127E-34}	{Group32=2.8241188566282007E-32}	[SEMA3A, SEMA3C, SEMA4C]
GO:1902668	negative regulation of axon guidance	[Group32]	3	0.000255011	0.0112205	{Group32=8.825371426963127E-34}	{Group32=2.8241188566282007E-32}	[SEMA3A, SEMA3C, SEMA4C]
GO:1904424	regulation of GTP binding	[Group18]	3	3.31553e-05	0.00238718	{Group18=6.227655053137776E-8}	{Group18=1.1209779095647996E-6}	[EPHA4, GPSM1, STMN1]
GO:1904645	response to amyloid-beta	[Group16, Group31]	3	0.00128234	0.0243644	{Group16=9.716916990713298E-9, Group31=2.053223806552958E-27}	{Group16=1.9433833981426597E-7, Group31=6.159671419658874E-26}	[EPHA4, GSK3B, NGFR]
GO:1904646	cellular response to amyloid-beta	[Group16, Group31]	3	0.000618475	0.0197912	{Group16=9.716916990713298E-9, Group31=2.053223806552958E-27}	{Group16=1.9433833981426597E-7, Group31=6.159671419658874E-26}	[EPHA4, GSK3B, NGFR]
GO:1905097	regulation of guanyl-nucleotide exchange factor activity	[Group18]	3	6.23549e-06	0.000530017	{Group18=6.227655053137776E-8}	{Group18=1.1209779095647996E-6}	[EPHA4, GPSM1, STMN1]
GO:1905268	negative regulation of chromatin organization	[Group20]	3	0.00249659	0.0174761	{Group20=0.019092708043432164}	{Group20=0.019092708043432164}	[KDM1A, PAX5, SMARCB1]
GO:1905508	protein localization to microtubule organizing center	[Group30]	3	0.000448412	0.0170397	{Group30=5.743600438190801E-10}	{Group30=1.3210281007838842E-8}	[GSK3B, HOOK3, PCM1]
GO:1905809	negative regulation of synapse organization	[Group31, Group32]	3	0.000162507	0.00877536	{Group31=2.053223806552958E-27, Group32=8.825371426963127E-34}	{Group31=6.159671419658874E-26, Group32=2.8241188566282007E-32}	[EPHA7, NEUROD2, ROBO2]
GO:1990089	response to nerve growth factor	[Group12]	3	0.00196983	0.0216681	{Group12=5.834060975840905E-6}	{Group12=8.167685366177267E-5}	[AKT1, KIDINS220, NTRK1]
GO:1990090	cellular response to nerve growth factor stimulus	[Group12]	3	0.0016903	0.0236642	{Group12=5.834060975840905E-6}	{Group12=8.167685366177267E-5}	[AKT1, KIDINS220, NTRK1]
GO:1990138	neuron projection extension	[Group32]	11	5.02246e-10	6.42875e-08	{Group32=8.825371426963127E-34}	{Group32=2.8241188566282007E-32}	[DBN1, DCX, DPYSL2, EIF2AK4, GSK3B, IMPACT, ISLR2, MT3, SEMA3A, SEMA3C, SEMA4C]
GO:2000378	negative regulation of reactive oxygen species metabolic process	[Group06]	4	0.000183532	0.00936011	{Group06=3.8254615939539285E-5}	{Group06=3.825461593953928E-4}	[KIF2A, MT3, SIRT2, ZC3H12A]
GO:2001222	regulation of neuron migration	[Group01]	4	5.25252e-05	0.00346666	{Group01=5.2525185748426226E-5}	{Group01=4.7272667173583604E-4}	[ARHGEF2, NEXMIF, SEMA3A, SRGAP2]
